# Supplementary material for: ER complex proteins are required for rhodopsin biosynthesis and photoreceptor survival in Drosophila and mice
Source: Cell Death Differ. 2019 Jul 1;27(2):646–61. doi: 10.1038/s41418-019-0378-6 (PMC7206144; doi:10.1038/s41418-019-0378-6)
Supplement: Supplementary file 6 — Dataset 1 [file 41418_2019_378_MOESM6_ESM.xlsx]

## Sheet: trial 1
Full list of co-purified proteins with EMC5-mCherry identified by mass spectrometry (trial 1)
Accession number	Protein description	Mascot score	MW	Matched queries	Matched peptides	EMC
gi|17136632	porin, isoform A [Drosophila melanogaster]	489	30531	13	8
gi|17647135	actin 57B, isoform A [Drosophila melanogaster]	317	41808	8	7
gi|24668758	CG11137 [Drosophila melanogaster]	193	18336	3	2	EMC4
gi|1857602	cuticle protein ACP65A [Drosophila melanogaster]	188	10773	2	1
gi|198462823	GA18512 [Drosophila pseudoobscura pseudoobscura]	164	28221	3	3
gi|24651125	ATP synthase-gamma chain, isoform A [Drosophila melanogaster]	155	32850	4	4
gi|24583513	CG6750 [Drosophila melanogaster]	143	27648	2	1	EMC3
gi|228461	triosephosphate isomerase	134	26554	3	3
gi|2655149	ADP/ATP translocase [Drosophila subobscura]	131	31754	4	2
gi|51092039	RE66462p [Drosophila melanogaster]	130	27552	3	2	EMC10
gi|287945	ATP synthase beta subunit [Drosophila melanogaster]	130	53487	2	2
gi|3929670	drosocrystallin [Drosophila melanogaster]	126	55134	4	2
gi|20130029	CG8397 [Drosophila melanogaster]	107	27777	3	2	EMC7
gi|6409189	ferritin 1 heavy chain homolog [Drosophila melanogaster]	107	20483	1	1
gi|158017	opsin [Drosophila melanogaster]	106	39112	1	1
gi|157478	glyceraldehyde-3-phosphate dehydrogenase (Gadph-2) protein (EC 1.2.1.12) [Drosophila melanogaster]	105	35361	3	3
gi|113424	RecName: Full=Alcohol dehydrogenase	105	27744	3	3
gi|38048721	similar to Drosophila melanogaster CG7217 [Drosophila yakuba]	96	16328	1	1
gi|24658560	bellwether [Drosophila melanogaster]	95	59384	2	2
gi|194759580	GF15260 [Drosophila ananassae]	95	12251	3	1	EMC5
gi|28573391	cuticular protein 49Ae [Drosophila melanogaster]	91	14330	1	1
gi|195383092	GJ22050 [Drosophila virilis]	90	59139	2	2
gi|24658292	CG4769 [Drosophila melanogaster]	84	33743	2	2
gi|24581914	cyclope [Drosophila melanogaster]	83	8290	1	1
gi|7501	unnamed protein product [Drosophila melanogaster]	81	9020	1	1
gi|195501199	GE24334 [Drosophila yakuba]	81	43549	3	1
gi|396531	ribosomal protein S19 [Drosophila melanogaster]	80	17294	2	2
gi|8230	mp20 [Drosophila melanogaster]	80	20147	1	1
gi|2290597	RACK1 [Drosophila melanogaster]	77	35695	2	2
gi|17137106	succinate dehydrogenase B [Drosophila melanogaster]	72	33719	1	1
gi|18858095	ribosomal protein S28b [Drosophila melanogaster]	72	7472	3	2
gi|17136986	twinstar [Drosophila melanogaster]	72	17142	1	1
gi|195451167	GK13792 [Drosophila willistoni]	72	22270	1	1
gi|20129279	CG11015 [Drosophila melanogaster]	71	13570	1	1
gi|19921806	Obp44a [Drosophila melanogaster]	69	15850	1	1
gi|28571932	dj-1beta [Drosophila melanogaster]	68	21423	1	1
gi|24665243	photoreceptor dehydrogenase, isoform B [Drosophila melanogaster]	68	30021	1	1
gi|4580727	phosphate transporter precursor [Drosophila melanogaster]	67	38853	1	1
gi|24652322	14-3-3zeta, isoform D [Drosophila melanogaster]	66	28210	1	1
gi|17864350	rieske iron-sulfur protein, isoform A [Drosophila melanogaster]	64	28329	1	1
gi|157476	glyceraldehyde-3-phosphate dehydrogenase (Gadph-1) protein (EC 1.2.1.12) [Drosophila melanogaster]	63	35294	1	1
gi|17738043	ATP synthase, subunit d, isoform A [Drosophila melanogaster]	61	20188	1	1
gi|24651102	Odorant-binding protein 99b [Drosophila melanogaster]	60	17177	1	1
gi|194903636	GG17419 [Drosophila erecta]	60	147092	2	1
gi|194775342	GF19737 [Drosophila ananassae]	59	64438	1	1
gi|21358593	CG3321, isoform A [Drosophila melanogaster]	57	9028	1	1
gi|19921944	CG1516, isoform E [Drosophila melanogaster]	57	130781	1	1
gi|195060748	GH14176 [Drosophila grimshawi]	57	13117	1	1
gi|17136570	ribosomal protein L40 [Drosophila melanogaster]	57	14720	1	1
gi|8032	glutamate--ammonia ligase [Drosophila melanogaster]	56	40849	1	1
gi|24668874	CG32230, isoform A [Drosophila melanogaster]	55	9428	1	1
gi|195154088	GL17447 [Drosophila persimilis]	54	24266	1	1
gi|21357213	cuticular protein 72Ec [Drosophila melanogaster]	53	50536	1	1
gi|24639444	CG3603 [Drosophila melanogaster]	53	26197	1	1
gi|1490232	mitochondrial ATP synthase [Drosophila melanogaster]	52	20215	1	1
gi|1632782	Fo-ATP synthase subunit b [Drosophila melanogaster]	50	20760	1	1
gi|21358539	Neuropeptide-like precursor 2 [Drosophila melanogaster]	49	9406	1	1
gi|8647	Cu-Zn superoxide dismutase [Drosophila melanogaster]	48	15703	1	1
gi|194745774	GF18724 [Drosophila ananassae]	48	25942	1	1

## Sheet: trial 2
Full list of co-purified proteins with EMC5-mCherry identified by mass spectrometry (trial 2)
Accession number	Protein description	Mascot score	MW	Matched queries	Matched peptides	EMC
gi|45825129	AT02695p [Drosophila melanogaster]	567	37914	11	8
gi|17136632	porin, isoform A [Drosophila melanogaster]	489	30531	13	8
gi|17136564	alpha-Tubulin at 84B [Drosophila melanogaster]	399	49876	7	5
gi|221331216	photoreceptor dehydrogenase, isoform C [Drosophila melanogaster]	391	28284	10	10
gi|158739	beta-1 tubulin [Drosophila melanogaster]	374	50119	8	8
gi|8647	Cu-Zn superoxide dismutase [Drosophila melanogaster]	367	15703	7	4
gi|24665395	CG4169 [Drosophila melanogaster]	367	45388	5	5
gi|1174382	RecName: Full=Superoxide dismutase [Mn], mitochondrial; Flags: Precursor	360	24669	8	4
gi|195175374	GL10260 [Drosophila persimilis]	342	39171	6	4
gi|24583513	CG6750 [Drosophila melanogaster]	341	27648	8	8	EMC3
gi|194757070	GF13537 [Drosophila ananassae]	326	59384	7	7
gi|17647135	actin 57B, isoform A [Drosophila melanogaster]	317	41808	8	7
gi|24586301	CG30499 [Drosophila melanogaster]	305	24212	5	4
gi|159884075	GH10785p [Drosophila melanogaster]	274	137393	5	4
gi|18079273	stress-sensitive B, isoform A [Drosophila melanogaster]	238	32888	5	5
gi|24583960	CG6180 [Drosophila melanogaster]	232	28688	3	2
gi|17137106	succinate dehydrogenase B [Drosophila melanogaster]	231	33719	7	6
gi|24651125	ATP synthase-gamma chain, isoform A [Drosophila melanogaster]	229	32850	6	5
gi|8032	glutamate--ammonia ligase [Drosophila melanogaster]	218	40849	6	5
gi|24644339	CG31548 [Drosophila melanogaster]	217	27140	5	5
gi|17738043	ATP synthase, subunit d, isoform A [Drosophila melanogaster]	214	20188	7	7
gi|195064082	GH23965 [Drosophila grimshawi]	211	54196	6	5
gi|24668758	CG11137 [Drosophila melanogaster]	193	18336	3	2	EMC4
gi|1857602	cuticle protein ACP65A [Drosophila melanogaster]	188	10773	2	1
gi|51092039	RE66462p [Drosophila melanogaster]	185	27552	4	3	EMC10
gi|38048721	similar to Drosophila melanogaster CG7217 [Drosophila yakuba]	185	16328	4	3
gi|195053758	GH21713 [Drosophila grimshawi]	185	115543	5	4
gi|21357213	cuticular protein 72Ec [Drosophila melanogaster]	177	50536	3	3
gi|156750	actin [Drosophila melanogaster]	177	41797	4	4
gi|17136986	twinstar [Drosophila melanogaster]	176	17142	3	2
gi|19922774	CG3501 [Drosophila melanogaster]	169	22766	5	5	EMC8/9
gi|19921566	CG10664, isoform A [Drosophila melanogaster]	167	20507	3	2
gi|24581262	overgrown hematopoietic organs at 23B, isoform A [Drosophila melanogaster]	167	9162	2	1
gi|28571932	dj-1beta [Drosophila melanogaster]	165	21423	4	3
gi|198462823	GA18512 [Drosophila pseudoobscura pseudoobscura]	164	28221	3	3
gi|3929670	drosocrystallin [Drosophila melanogaster]	163	55134	5	4
gi|20130029	CG8397 [Drosophila melanogaster]	163	27777	4	3	EMC7
gi|28416333	RH49324p [Drosophila melanogaster]	159	17550	4	3
gi|20129399	aldehyde dehydrogenase [Drosophila melanogaster]	156	56983	3	2
gi|24639740	lethal (1) G0334, isoform C [Drosophila melanogaster]	155	48845	4	3
gi|19528505	RE41295p [Drosophila melanogaster]	148	25000	2	1
gi|1813955	succinate dehydrogenase flavoprotein subunit [Drosophila melanogaster]	142	54909	2	2
gi|17157991	thioredoxin peroxidase 1, isoform A [Drosophila melanogaster]	137	21724	3	3
gi|228461	triosephosphate isomerase	134	26554	3	3
gi|2655149	ADP/ATP translocase [Drosophila subobscura]	131	31754	4	2
gi|195064214	GH23951 [Drosophila grimshawi]	131	20570	3	3
gi|287945	ATP synthase beta subunit [Drosophila melanogaster]	130	53487	2	2
gi|17981717	catalase [Drosophila melanogaster]	130	57113	1	1
gi|19922362	glutamate oxaloacetate transaminase 1, isoform A [Drosophila melanogaster]	129	46058	1	1
gi|17738015	peroxiredoxin 5037 [Drosophila melanogaster]	127	26363	2	2
gi|21357875	CG3731, isoform B [Drosophila melanogaster]	119	51841	3	2
gi|396531	ribosomal protein S19 [Drosophila melanogaster]	118	17294	3	3
gi|19922916	CG4692, isoform B [Drosophila melanogaster]	117	12475	3	2
gi|2345094	calcium-binding protein [Drosophila melanogaster]	117	21181	2	2
gi|45550715	CG8036, isoform B [Drosophila melanogaster]	117	67989	2	2
gi|1632782	Fo-ATP synthase subunit b [Drosophila melanogaster]	116	20760	3	3
gi|6857182	GTP-binding nuclear protein RAN [Drosophila melanogaster]	112	24606	3	2
gi|17648013	thioredoxin-2, isoform A [Drosophila melanogaster]	112	11729	2	2
gi|6409189	ferritin 1 heavy chain homolog [Drosophila melanogaster]	107	20483	1	1
gi|3170273	cytochrome oxidase II [Drosophila sturtevanti]	107	26285	1	1
gi|158017	opsin [Drosophila melanogaster]	106	39112	1	1
gi|24648682	Rab-protein 1 [Drosophila melanogaster]	106	22748	2	2
gi|157478	glyceraldehyde-3-phosphate dehydrogenase (Gadph-2) protein (EC 1.2.1.12) [Drosophila melanogaster]	105	35361	3	3
gi|113424	RecName: Full=Alcohol dehydrogenase	105	27744	3	3
gi|17738077	ribosomal protein S20 [Drosophila melanogaster]	105	13479	3	2
gi|1490236	oligomycin sensitivity conferring protein precursor [Drosophila melanogaster]	104	22407	2	2
gi|902622	40S ribosomal protein S12 [Drosophila melanogaster]	103	16571	2	1
gi|18858095	ribosomal protein S28b [Drosophila melanogaster]	101	7472	3	3
gi|24658560	bellwether [Drosophila melanogaster]	95	59384	2	2
gi|194759580	GF15260 [Drosophila ananassae]	95	12251	3	1	EMC5
gi|2290597	RACK1 [Drosophila melanogaster]	93	35695	2	1
gi|28573391	cuticular protein 49Ae [Drosophila melanogaster]	91	14330	1	1
gi|195383092	GJ22050 [Drosophila virilis]	90	59139	2	2
gi|17975579	ribosomal protein S14a, isoform B [Drosophila melanogaster]	88	16255	1	1
gi|17737553	heat shock protein 23 [Drosophila melanogaster]	87	20616	2	2
gi|194905813	GG11976 [Drosophila erecta]	87	51791	1	1
gi|260897	signal-transducing G protein alpha q subunit [Drosophila, cortex, Peptide, 156 aa]	85	18211	1	1
gi|195455226	GK23172 [Drosophila willistoni]	85	21298	1	1
gi|24658292	CG4769 [Drosophila melanogaster]	84	33743	2	2
gi|24581914	cyclope [Drosophila melanogaster]	83	8290	1	1
gi|23397609	CG3699 [Drosophila melanogaster]	82	26047	1	1
gi|7501	unnamed protein product [Drosophila melanogaster]	81	9020	1	1
gi|195501199	GE24334 [Drosophila yakuba]	81	43549	3	1
gi|17864256	stunted, isoform A [Drosophila melanogaster]	81	6787	1	1
gi|8230	mp20 [Drosophila melanogaster]	80	20147	1	1
gi|19920344	ribosomal protein S10b, isoform C [Drosophila melanogaster]	79	17867	1	1
gi|20130301	levy [Drosophila melanogaster]	77	12474	1	1
gi|17136958	chickadee, isoform A [Drosophila melanogaster]	77	13715	1	1
gi|24665049	signal sequence receptor beta [Drosophila melanogaster]	75	21193	1	1
gi|20428641	26-29kD-proteinase [Drosophila melanogaster]	75	62090	1	1
gi|1653983	cytochrome c oxidase subunit Va preprotein [Drosophila melanogaster]	74	16639	2	2
gi|194754054	GF12811 [Drosophila ananassae]	73	184985	1	1
gi|195451167	GK13792 [Drosophila willistoni]	72	22270	1	1
gi|24640775	tan [Drosophila melanogaster]	72	43668	1	1
gi|20129279	CG11015 [Drosophila melanogaster]	71	13570	1	1
gi|19921806	Obp44a [Drosophila melanogaster]	69	15850	1	1
gi|24663911	CG8757 [Drosophila melanogaster]	69	29251	1	1
gi|38047755	similar to Drosophila melanogaster PyK [Drosophila yakuba]	69	19755	1	1
gi|24665243	photoreceptor dehydrogenase, isoform B [Drosophila melanogaster]	68	30021	1	1
gi|6561893	Rab-related protein 1 [Drosophila melanogaster]	68	25870	1	1
gi|4580727	phosphate transporter precursor [Drosophila melanogaster]	67	38853	1	1
gi|21356481	retinophilin [Drosophila melanogaster]	67	22725	1	1
gi|24652322	14-3-3zeta, isoform D [Drosophila melanogaster]	66	28210	1	1
gi|24586291	Cyt-b5, isoform B [Drosophila melanogaster]	65	15196	1	1
gi|21356001	lethal (2) 06225, isoform A [Drosophila melanogaster]	65	10865	1	1
gi|24586285	CG1600, isoform A [Drosophila melanogaster]	65	41361	1	1
gi|17864350	rieske iron-sulfur protein, isoform A [Drosophila melanogaster]	64	28329	1	1
gi|195401341	GJ16123 [Drosophila virilis]	64	91185	1	1
gi|18859877	CG5703 [Drosophila melanogaster]	64	26764	1	1
gi|157476	glyceraldehyde-3-phosphate dehydrogenase (Gadph-1) protein (EC 1.2.1.12) [Drosophila melanogaster]	63	35294	1	1
gi|405084	GTP cyclohydrolase I [Drosophila melanogaster]	63	29940	1	1
gi|232191	RecName: Full=Glutathione S-transferase 1-1; AltName: Full=DDT-dehydrochlorinase; AltName: Full=GST class-theta	62	22666	1	1
gi|3832514	pyrroline 5-carboxylate reductase [Drosophila melanogaster]	62	29669	1	1
gi|21358593	CG3321, isoform A [Drosophila melanogaster]	61	9028	1	1
gi|24668874	CG32230, isoform A [Drosophila melanogaster]	61	9428	1	1
gi|24651102	Odorant-binding protein 99b [Drosophila melanogaster]	60	17177	1	1
gi|194903636	GG17419 [Drosophila erecta]	60	147092	2	1
gi|21355243	CG7580, isoform A [Drosophila melanogaster]	60	10086	1	1
gi|194901136	GG20344 [Drosophila erecta]	60	24600	1	1
gi|194775342	GF19737 [Drosophila ananassae]	59	64438	1	1
gi|12044363	1-cys peroxiredoxin DPx-2540-1 [Drosophila melanogaster]	59	24755	1	1
gi|3283431	pterin-4a-carbinolamine dehydratase [Drosophila melanogaster]	59	11496	1	1
gi|8186	unnamed protein product [Drosophila melanogaster]	58	104050	1	1
gi|19922206	CG13349, isoform A [Drosophila melanogaster]	58	41986	1	1
gi|28574296	succinyl coenzyme A synthetase alpha subunit, isoform A [Drosophila melanogaster]	58	34367	1	1
gi|19921944	CG1516, isoform E [Drosophila melanogaster]	57	130781	1	1
gi|195060748	GH14176 [Drosophila grimshawi]	57	13117	1	1
gi|17136570	ribosomal protein L40 [Drosophila melanogaster]	57	14720	1	1
gi|195154088	GL17447 [Drosophila persimilis]	54	24266	1	1
gi|24665669	neural conserved at 73EF, isoform A [Drosophila melanogaster]	54	112514	1	1
gi|24639444	CG3603 [Drosophila melanogaster]	53	26197	1	1
gi|195434376	GK14810 [Drosophila willistoni]	53	81919	1	1
gi|24585378	purple [Drosophila melanogaster]	53	19325	1	1
gi|3983135	platelet-activating factor acetylhydrolase alpha subunit homolog [Drosophila melanogaster]	53	25386	1	1
gi|1490232	mitochondrial ATP synthase [Drosophila melanogaster]	52	20215	1	1
gi|18461323	GMP synthetase [Drosophila melanogaster]	52	81022	1	1
gi|194884231	GG22735 [Drosophila erecta]	52	53145	1	1
gi|17137634	smt3 [Drosophila melanogaster]	52	10118	1	1
gi|195401877	GJ14772 [Drosophila virilis]	52	59162	1	1
gi|7915	EF-1-alpha [Drosophila melanogaster]	52	50250	1	1
gi|21358539	Neuropeptide-like precursor 2 [Drosophila melanogaster]	49	9406	1	1
gi|194745774	GF18724 [Drosophila ananassae]	48	25942	1	1
