# Supplementary material for: ER complex proteins are required for rhodopsin biosynthesis and photoreceptor survival in Drosophila and mice
Source: Cell Death Differ. 2019 Jul 1;27(2):646–61. doi: 10.1038/s41418-019-0378-6 (PMC7206144; doi:10.1038/s41418-019-0378-6)
Supplement: Supplementary file 7 — Dateset 2 [file 41418_2019_378_MOESM7_ESM.xlsx]

## Sheet: Proteins
Comparison of retinal protein levels of emc2A, emc4, emc5, and emc7 mutants with wild type by the quantitative proteomic experiments.
Protein FDR Confidence: Combined	Master	Accession	Description	Exp. q-value: Combined	Sum PEP Score	Coverage [%]	# Peptides	# PSMs	# Unique Peptides	# Protein Groups	# AAs	MW [kDa]	calc. pI	Score Sequest HT: Sequest HT	# Peptides (by Search Engine): Sequest HT	# Razor Peptides	Abundance Ratio: EMC2A(126)/ (128C)	Abundance Ratio: EMC4(127N) / (128C)	Abundance Ratio: EMC7(127C) / (128C)	Abundance Ratio: EMC5(128N) / (128C)	Abundance Ratio: EMC2A(129N) / (128C)	Abundance Ratio: EMC4(129C) / (128C)	Abundance Ratio: EMC7(130N) / (128C)	Abundance Ratio: EMC5(130C) / (128C)	Abundance Ratio: GMR-Gal4(131) / (128C)	Abundance Ratio: EMC2A(126) / (131)	Abundance Ratio: EMC4(127N) / (131)	Abundance Ratio: EMC7(127C) / (131)	Abundance Ratio: EMC5(128N) / (131)	Abundance Ratio: EMC2A(129N) / (131)	Abundance Ratio: EMC4(129C) / (131)	Abundance Ratio: EMC7(130N) / (131)	Abundance Ratio: EMC5(130C) / (131)	Abundances (Grouped): 126	Abundances (Grouped): 127N	Abundances (Grouped): 127C	Abundances (Grouped): 128N	Abundances (Grouped): 128C	Abundances (Grouped): 129N	Abundances (Grouped): 129C	Abundances (Grouped): 130N	Abundances (Grouped): 130C	Abundances (Grouped): 131	Found in Sample: [S321] F34: 126, Sample, 17556	Found in Sample: [S322] F34: 127N, Sample, K120	Found in Sample: [S323] F34: 127C, Sample, 8397	Found in Sample: [S324] F34: 128N, Sample, 424	Found in Sample: [S325] F34: 128C, Sample, GMR	Found in Sample: [S326] F34: 129N, Sample, 17556
High	Master Protein	Q9N675	Zyx102 protein OS=Drosophila melanogaster GN=Zyx PE=2 SV=1	0	24.963	13	5	9	5	1	585	65.7	6.8	24.89	5	0	0.802	0.777	1.116	0.836	0.873	0.839	1.062	0.803	1.104	0.727	0.704	1.011	0.758	0.791	0.76	0.962	0.727	87.1	84.3	121.1	90.8	108.5	94.8	91.1	115.3	87.2	119.8	High	High	High	High	High	High
High	Master Protein	Q9VPG1	Zye OS=Drosophila melanogaster GN=zye PE=4 SV=1	0	19.704	2	4	24	4	1	2284	248.1	8.48	70.42	4	0	0.842	0.894	1.021	0.849	0.992	0.903	1.009	1.014	0.933	0.902	0.958	1.094	0.91	1.063	0.968	1.081	1.087	89	94.5	108	89.8	105.7	104.9	95.5	106.7	107.2	98.7	High	High	High	High	High	High
High	Master Protein	Q5LJX8	Zydeco, isoform F OS=Drosophila melanogaster GN=zyd PE=3 SV=3	0.001	9.235	4	3	6	3	1	542	58.4	7.06	14.82	3	0	1.104	1.076	0.962	1.301	1.249	1.14	1.076	1.255	1.345	0.821	0.8	0.715	0.967	0.929	0.848	0.8	0.933	96	93.5	83.6	113	86.9	108.5	99.1	93.5	109	116.9	High	High	High	High	High	High
High	Master Protein	Q0E8J5	Zormin, isoform K OS=Drosophila melanogaster GN=zormin PE=1 SV=2	0	331.049	32	82	258	2	1	2960	334.8	6.2	566.23	82	0	1.086	1.103	0.901	1.253	1.025	0.96	0.771	1.039	0.958	1.134	1.151	0.94	1.308	1.069	1.001	0.805	1.084	107.6	109.2	89.2	124.1	99.1	101.5	95.1	76.4	102.9	94.9	High	High	High	High	High	High
High	Master Protein	Q0E8J3	Zormin, isoform I OS=Drosophila melanogaster GN=zormin PE=1 SV=2	0	434.475	33	105	353	25	1	3640	409.7	6.38	806.12	105	73	1.049	0.993	0.973	0.975	0.995	0.97	0.958	1.084	0.945	1.109	1.05	1.029	1.031	1.053	1.026	1.014	1.146	105.5	99.9	97.9	98	100.6	100.1	97.6	96.4	109	95.1	High	High	High	High	High	High
High	Master Protein	M9PCG3	Zizimin ortholog, isoform K OS=Drosophila melanogaster GN=Ziz PE=1 SV=1	0	23.344	4	7	20	7	1	2298	260.5	7.52	17.76	7	0	0.809	0.962	0.912	0.877	0.856	0.884	0.932	0.928	1.044	0.774	0.922	0.874	0.839	0.819	0.846	0.892	0.889	87.9	104.6	99.1	95.2	108.6	93	96	101.2	100.9	113.5	High	High	High	High	High	High
High	Master Protein	Q59E59	Zipper, isoform D OS=Drosophila melanogaster GN=zip PE=1 SV=1	0	683.5	53	108	571	4	1	2016	231.9	5.59	1676.1	108	110	1.175	0.966	1.008	0.998	1.015	0.968	1.051	0.99	0.973	1.208	0.993	1.037	1.026	1.043	0.995	1.081	1.018	115.8	95.2	99.4	98.4	98.6	100	95.4	103.7	97.6	95.9	High	High	High	High	High	High
High	Master Protein	Q86BI3	Zinc-finger protein at 72D, isoform B OS=Drosophila melanogaster GN=Zn72D PE=1 SV=1	0	71.919	26	20	64	20	1	884	96	8.44	144.45	20	0	1.026	1.094	1.06	1.135	1.135	1.048	1.092	1.134	1.136	0.903	0.963	0.933	0.999	0.999	0.922	0.961	0.998	94.5	100.7	97.6	104.5	92.1	104.5	96.5	100.6	104.4	104.6	High	High	High	High	High	High
High	Master Protein	Q9V4C6	Zinc/iron regulated transporter-related protein 102B, isoform E OS=Drosophila melanogaster GN=Zip102B PE=1 SV=3	0.005	5.184	4	1	4	1	1	297	31.8	6.86	5.26	1	0	1.196	0.855	0.576	0.843	0.982	0.851	0.7	0.974	0.928	1.289	0.921	0.621	0.909	1.059	0.917	0.754	1.05	134.3	96	64.7	94.7	112.3	110.3	95.5	78.6	109.4	104.2	High	High	High	High	High	High
High	Master Protein	M9PEG6	Zinc transporter 63C, isoform F OS=Drosophila melanogaster GN=ZnT63C PE=1 SV=1	0	19.04	9	3	10	3	1	545	59.5	6.74	28.01	3	0	1.088	0.883	0.787	1.021	1.136	0.97	0.809	1.189	1.013	1.074	0.871	0.777	1.007	1.121	0.957	0.799	1.173	110	89.2	79.5	103.1	101	114.8	98	81.8	120.1	102.4	High	High	High	High	High	High
High	Master Protein	Q9VD26	Zinc finger protein-like 1 homolog OS=Drosophila melanogaster GN=CG5382 PE=1 SV=1	0	28.344	27	7	24	7	1	299	33.5	8.53	48.62	7	0	1.103	0.981	0.933	1.051	1.064	1.028	0.937	1.042	0.959	1.15	1.023	0.973	1.096	1.109	1.072	0.977	1.086	109.3	97.1	92.4	104.1	99	105.3	101.8	92.8	103.2	95	High	High	High	High	High	High
Medium	Master Protein	Q9VJN5	Zinc finger protein weckle OS=Drosophila melanogaster GN=wek PE=1 SV=1	0.012	3.363	2	1	2	1	1	470	53.2	7.05	5.29	1	0	1.779	1.445	1.395	1.537	1.211	1.376	1.089	1.263	1.097	1.622	1.317	1.272	1.401	1.103	1.254	0.992	1.151	134.9	109.6	105.8	116.5	75.8	91.8	104.3	82.5	95.7	83.2	High	High	High	High	High	High
High	Master Protein	P41073	Zinc finger protein on ecdysone puffs OS=Drosophila melanogaster GN=Pep PE=1 SV=1	0	147.856	35	29	159	29	1	716	78	5.58	403.2	29	0	1.086	1.06	0.982	1.188	1.072	1.032	1.003	1.054	1.12	0.969	0.946	0.876	1.06	0.957	0.922	0.895	0.941	102.5	100	92.7	112.1	94.4	101.2	97.4	94.6	99.5	105.7	High	High	High	High	High	High
High	Master Protein	Q8IRH5	Zinc finger protein CG2199 OS=Drosophila melanogaster GN=CG2199 PE=1 SV=1	0	45.177	14	10	31	10	1	733	81.9	8.56	77.63	10	0	0.86	1.06	0.92	1.145	0.894	1.039	0.921	1.102	1.114	0.772	0.951	0.826	1.028	0.802	0.932	0.827	0.989	85.6	105.4	91.5	113.9	99.4	88.9	103.3	91.6	109.6	110.8	High	High	High	High	High	High
High	Master Protein	Q9W3Y0	Zinc finger protein 593 homolog OS=Drosophila melanogaster GN=CG3224 PE=2 SV=1	0.003	5.661	17	2	4	2	1	162	18.9	9.67	7.22	2	0	0.81	0.94	0.836	1.014	0.802	0.938	0.798	0.932	1.067	0.759	0.881	0.783	0.951	0.752	0.88	0.748	0.873	88.6	102.9	91.5	111	109.5	87.8	102.7	87.3	102	116.8	High	High	High	High	High	High
Low	Master Protein	Q9VAU9	Zinc finger protein 330 homolog OS=Drosophila melanogaster GN=Noa36 PE=2 SV=1	0.065	1.773	3	1	1	1	1	315	35.3	5.54	2.33	1	0	1.46	1.277	1.16	1.331	1.112	1.222	1.203	1.119	1.127	1.296	1.133	1.029	1.181	0.986	1.084	1.067	0.992	121.6	106.3	96.6	110.8	83.3	92.6	101.7	100.2	93.1	93.9	High	High	High	High	High	High
High	Master Protein	Q9V468	Zinc finger matrin-type protein CG9776 OS=Drosophila melanogaster GN=CG9776 PE=1 SV=1	0	35.341	12	11	22	11	1	1260	140.2	9.35	39.63	11	0	1.142	1.092	0.975	1.135	1.039	1.011	0.916	0.981	1.095	1.043	0.997	0.891	1.036	0.949	0.923	0.837	0.896	109.9	105.1	93.9	109.3	96.3	100.1	97.3	88.2	94.5	105.4	High	High	High	High	High	High
High	Master Protein	Q2PE14	Zinc finger CCHC domain-containing protein 8 homolog OS=Drosophila melanogaster GN=CG4622 PE=1 SV=2	0.001	10.75	8	4	4	4	1	553	62.4	4.79	8.28	4	0	0.836	0.924	0.947	0.917	0.89	0.893	0.915	0.835	0.982	0.852	0.941	0.965	0.934	0.907	0.91	0.932	0.85	91.5	101.1	103.6	100.3	109.4	97.4	97.7	100.2	91.3	107.4	High	High	High	High	High	High
High	Master Protein	M9PIU6	Zeste, isoform C OS=Drosophila melanogaster GN=z PE=4 SV=1	0.005	5.242	4	2	6	2	1	605	65.2	5.83	12.12	2	0	1.207	1.196	1.075	1.331	1.02	1.115	0.979	1.127	1.143	1.056	1.046	0.941	1.165	0.892	0.976	0.857	0.986	107.8	106.8	96	118.9	89.3	91.1	99.6	87.5	100.7	102.1	High	High	High	High	High	High
High	Master Protein	M9NGY4	ZAP3, isoform E OS=Drosophila melanogaster GN=ZAP3 PE=1 SV=1	0.001	10.838	3	5	5	5	1	1885	205.1	5.69	4.23	5	0	1.136	1.024	0.975	1.159	1.078	1.023	0.966	1.101	1.269	0.895	0.807	0.769	0.914	0.85	0.806	0.762	0.868	105.8	95.4	90.9	108	93.2	100.5	95.3	90	102.6	118.2	High	High	High	High	High	High
High	Master Protein	Q86BH6	Z band alternatively spliced PDZ-motif protein 66, isoform I OS=Drosophila melanogaster GN=Zasp66 PE=1 SV=1	0	65.258	67	12	118	1	1	215	24.5	8.92	302.12	12	0	3.596	0.617	0.708	0.498	0.548	0.621	0.616	0.473	0.743	4.84	0.83	0.953	0.671	0.737	0.836	0.829	0.636	381.7	65.5	75.2	52.9	106.2	58.2	66	65.4	50.2	78.9	High	High	High	High	High	High
High	Master Protein	Q7KUB5	Z band alternatively spliced PDZ-motif protein 66, isoform B OS=Drosophila melanogaster GN=Zasp66 PE=1 SV=1	0	97.91	71	16	143	10	1	298	33	7.85	378.26	16	7	1.273	0.918	0.943	0.95	0.861	0.957	0.906	1.034	0.875	1.455	1.049	1.077	1.085	0.984	1.093	1.035	1.181	131	94.5	97	97.8	102.9	88.6	98.5	93.2	106.4	90.1	High	High	High	High	High	High
High	Master Protein	G3JX29	Z band alternatively spliced PDZ-motif protein 52, isoform T OS=Drosophila melanogaster GN=Zasp52 PE=1 SV=1	0	99.95	39	18	126	1	1	651	70.9	8.46	324.38	18	0	2.493	2.165	1.481	1.848	2.381	1.831	1.866	3.163	1.078	2.313	2.009	1.374	1.715	2.21	1.699	1.731	2.935	129.1	112.1	76.7	95.7	51.8	123.3	94.9	96.6	163.8	55.8	High	High	High	High	High	High
High	Master Protein	A0A0B4KER6	Z band alternatively spliced PDZ-motif protein 52, isoform N OS=Drosophila melanogaster GN=Zasp52 PE=1 SV=1	0	151.168	36	31	163	6	1	1267	137	8.79	387.11	31	19	1.165	1.015	0.973	1.049	0.99	1.059	0.977	1.192	0.87	1.339	1.167	1.119	1.206	1.138	1.217	1.123	1.37	113.2	98.7	94.6	101.9	97.2	96.2	102.9	94.9	115.8	84.6	High	High	High	High	High	High
High	Master Protein	A0A0C4DHD4	Yorkie, isoform G OS=Drosophila melanogaster GN=yki PE=1 SV=1	0	12.145	14	4	6	4	1	395	43.6	5.41	12.76	4	0	1.2	1.398	1.072	1.405	1.147	1.317	0.978	1.465	1.098	1.093	1.274	0.976	1.279	1.044	1.199	0.891	1.335	99.3	115.8	88.7	116.3	82.8	94.9	109	81	121.3	90.9	High	High	High	High	High	High
High	Master Protein	X2JEX8	Yolk protein 3, isoform B OS=Drosophila melanogaster GN=Yp3 PE=1 SV=1	0	191.924	75	26	335	26	1	420	46.1	8.5	882.23	26	0	0.54	0.725	1.149	0.814	0.559	0.965	1.152	0.921	0.924	0.584	0.785	1.244	0.881	0.605	1.045	1.247	0.997	61.7	82.9	131.4	93	114.3	63.9	110.3	131.7	105.3	105.6	High	High	High	High	High	High
High	Master Protein	X2JD55	Yolk protein 1, isoform B OS=Drosophila melanogaster GN=Yp1 PE=1 SV=1	0	167.087	80	23	252	22	1	439	48.7	7.69	678.11	23	1	0.554	0.718	1.276	0.796	0.59	0.904	1.151	0.905	0.857	0.647	0.837	1.488	0.929	0.688	1.055	1.344	1.056	63.3	82	145.8	91	114.3	67.4	103.3	131.6	103.4	97.9	High	High	High	High	High	High
High	Master Protein	X2JAE6	Yin, isoform D OS=Drosophila melanogaster GN=yin PE=3 SV=1	0.009	3.967	1	1	1	1	1	780	87	6.55	3.68	1	0	0.789	0.798	0.997	0.815	0.784	0.879	1.025	0.85	0.926	0.852	0.862	1.076	0.879	0.847	0.948	1.107	0.917	89	90.1	112.5	91.9	112.8	88.5	99.1	115.7	95.9	104.5	High	High	High	High	High	High
High	Master Protein	Q9V4C0	Yellow-h OS=Drosophila melanogaster GN=yellow-h PE=4 SV=2	0	52.449	25	10	41	9	1	463	53.4	6.3	96.61	10	1	1.47	1.623	1.739	1.438	1.488	1.471	1.666	1.331	0.954	1.542	1.701	1.824	1.508	1.561	1.542	1.747	1.396	103.7	114.4	122.7	101.4	70.5	105	103.7	117.5	93.9	67.3	High	High	High	High	High	High
High	Master Protein	Q7KVA1	Xylosyltransferase oxt OS=Drosophila melanogaster GN=oxt PE=2 SV=1	0	17.428	6	5	7	5	1	876	99	8.1	11.37	5	0	1.091	1.245	1.179	1.17	1.061	1.262	1.115	1.16	1.091	1	1.141	1.081	1.072	0.973	1.157	1.022	1.063	95.9	109.4	103.7	102.9	87.9	93.3	111	98.1	102	95.9	High	High	High	High	High	High
High	Master Protein	P10351	Xanthine dehydrogenase OS=Drosophila melanogaster GN=ry PE=2 SV=2	0	183.039	35	36	188	34	1	1335	146.8	6.67	456.66	36	2	0.991	1.057	2.195	1.03	1.017	1.089	2.493	1.034	0.998	0.993	1.059	2.199	1.032	1.019	1.091	2.498	1.036	76.8	81.9	170.1	79.8	77.5	78.8	84.4	193.2	80.1	77.4	High	High	High	High	High	High
High	Master Protein	X2JE74	X11L, isoform F OS=Drosophila melanogaster GN=X11L PE=4 SV=1	0.003	5.859	2	2	2	2	1	1170	127	5.03	6.15	2	0	1.257	1.281	1.023	0.859	1.077	1.309	1.047	1.036	1.038	1.211	1.234	0.985	0.827	1.037	1.261	1.008	0.997	115	117.3	93.6	78.6	91.5	98.5	119.8	95.8	94.8	95	High	High	High	High	High	High
High	Master Protein	Q9VLU5	WW domain-containing oxidoreductase OS=Drosophila melanogaster GN=Wwox PE=2 SV=1	0	29.084	20	7	12	7	1	409	46.5	7.49	24.69	7	0	1.094	1.116	1.064	1.102	1.102	1.106	1.084	1.099	1.077	1.015	1.036	0.988	1.023	1.023	1.026	1.006	1.02	100.9	102.9	98.2	101.6	92.2	101.6	101.9	100	101.3	99.4	High	High	High	High	High	High
High	Master Protein	M9PGC5	Wnk kinase, isoform M OS=Drosophila melanogaster GN=Wnk PE=1 SV=2	0	41.391	5	12	22	12	1	2462	272.7	6.81	47	12	0	0.927	0.906	1.036	0.984	0.997	0.905	1.041	0.949	1.134	0.817	0.798	0.914	0.868	0.879	0.798	0.918	0.837	93.9	91.7	104.9	99.6	101.2	100.9	91.6	105.4	96.1	114.8	High	High	High	High	High	High
High	Master Protein	A8JRE3	Without children, isoform B OS=Drosophila melanogaster GN=woc PE=1 SV=1	0	94.383	16	25	76	25	1	1703	188.6	4.75	162.34	25	0	0.979	1.084	1.01	1.135	1.022	1.042	1.036	1.1	1.137	0.861	0.954	0.889	0.998	0.899	0.916	0.911	0.968	92.8	102.8	95.8	107.6	94.8	97	98.8	98.2	104.3	107.8	High	High	High	High	High	High
High	Master Protein	M9NH88	Wings up A, isoform J OS=Drosophila melanogaster GN=wupA PE=1 SV=1	0	88.925	50	18	135	7	1	199	23.5	9.92	329.15	18	11	2.05	0.91	1.015	0.836	0.846	0.881	0.937	0.879	0.746	2.749	1.22	1.361	1.121	1.135	1.181	1.256	1.178	203	90.1	100.5	82.8	99	83.8	87.2	92.8	87	73.8	High	High	High	High	High	High
High	Master Protein	M9NFC0	Wings up A, isoform I OS=Drosophila melanogaster GN=wupA PE=1 SV=1	0	66.767	43	15	102	4	1	199	23.4	9.91	210.55	15	0	0.662	0.873	0.953	0.853	0.876	0.911	1.027	0.985	0.807	0.82	1.082	1.181	1.057	1.085	1.129	1.272	1.22	74	97.6	106.6	95.4	111.8	97.9	101.8	114.7	110.1	90.2	High	High	High	High	High	High
High	Master Protein	Q8IP51	Wing blister, isoform B OS=Drosophila melanogaster GN=wb PE=4 SV=1	0	48.106	6	16	28	15	1	3375	374.5	6.8	57.27	16	1	0.86	0.941	0.882	0.935	0.87	0.947	0.847	0.939	1.032	0.833	0.912	0.855	0.906	0.843	0.918	0.82	0.909	92.9	101.7	95.3	101	108.1	94	102.4	91.5	101.4	111.5	High	High	High	High	High	High
High	Master Protein	M9NDM4	Will die slowly, isoform B OS=Drosophila melanogaster GN=wds PE=4 SV=1	0	37.097	26	8	27	8	1	361	39	8.57	62.78	8	0	0.933	0.982	0.99	1.082	1.018	0.954	0.985	1.002	1.108	0.842	0.886	0.893	0.977	0.918	0.861	0.889	0.904	92.8	97.7	98.5	107.6	99.5	101.2	94.9	98	99.7	110.2	High	High	High	High	High	High
High	Master Protein	X4YX01	Wide awake OS=Drosophila melanogaster GN=wake PE=2 SV=1	0.005	4.841	1	2	2	2	1	1648	178.4	9.16	2.32	2	0	1.028	1.1	1.258	1.151	1.282	1.077	1.379	1.112	1.221	0.842	0.901	1.03	0.943	1.05	0.882	1.13	0.911	88.6	94.8	108.3	99.1	86.2	110.4	92.8	118.8	95.8	105.2	High	High	High	High	High	High
High	Master Protein	Q9VQ89	WD repeat-containing protein mio OS=Drosophila melanogaster GN=mio PE=1 SV=2	0.001	9.041	3	3	5	3	1	867	98.5	7.43	6.1	3	0	0.969	1.062	0.952	0.943	0.961	1.005	0.984	0.971	0.959	1.011	1.108	0.993	0.983	1.002	1.048	1.026	1.013	98.8	108.3	97.1	96.1	102	98	102.5	100.3	99	97.8	High	High	High	High	High	High
High	Master Protein	Q9VLN1	WD repeat-containing protein 82 OS=Drosophila melanogaster GN=Wdr82 PE=1 SV=1	0.001	9.115	13	3	8	3	1	317	35.3	7.24	20.31	3	0	1.071	1.085	1.085	1.168	1.055	1.062	1.018	1.095	1.1	0.973	0.986	0.986	1.062	0.959	0.965	0.925	0.995	99.7	101.1	101	108.8	93.1	98.3	98.9	94.8	101.9	102.5	High	High	High	High	High	High
Low	Master Protein	Q9VKK2	WD repeat-containing protein 59 homolog OS=Drosophila melanogaster GN=CG4705 PE=1 SV=3	0.076	1.68	1	1	1	1	1	969	107.9	8.63	0	1	0																												High	Not Found	High	Not Found	Not Found	Not Found
High	Master Protein	Q8T088	WD repeat-containing protein 55 homolog OS=Drosophila melanogaster GN=CG14722 PE=2 SV=1	0.001	10.81	6	3	5	3	1	498	55.3	4.53	12.42	3	0	1.058	1.048	0.94	1.278	0.994	1.052	0.811	1.031	1.186	0.892	0.884	0.792	1.078	0.838	0.887	0.684	0.87	101.7	100.8	90.4	122.9	96.2	95.6	101.2	78	99.2	114.1	High	High	High	High	High	High
High	Master Protein	Q7K0L4	WD repeat-containing protein 26 homolog OS=Drosophila melanogaster GN=CG7611 PE=1 SV=1	0	58.955	22	13	52	13	1	630	69.6	5.63	150.08	13	0	1.101	1.094	1.033	1.077	1.013	1.057	1.01	1.085	0.987	1.115	1.108	1.047	1.092	1.026	1.071	1.023	1.1	105.3	104.6	98.8	103	95.6	96.8	101.1	96.6	103.8	94.4	High	High	High	High	High	High
High	Master Protein	Q9VU19	Wbp2 ortholog, isoform E OS=Drosophila melanogaster GN=Wbp2 PE=1 SV=3	0	26.537	19	6	23	6	1	384	40.2	6.8	45.26	6	0	0.848	0.886	0.811	0.876	0.933	0.83	0.756	0.84	1.067	0.795	0.83	0.76	0.821	0.875	0.778	0.708	0.788	95.9	100.1	91.6	99	113	105.5	93.8	85.4	95	120.6	High	High	High	High	High	High
High	Master Protein	Q9VXH9	WASH complex subunit SWIP homolog OS=Drosophila melanogaster GN=SWIP PE=1 SV=2	0	11.133	4	4	6	4	1	1102	127.3	8.98	11.6	4	0	0.904	0.977	1.157	0.942	0.984	0.985	1.019	0.867	0.84	1.076	1.163	1.378	1.121	1.171	1.172	1.213	1.032	93.4	101	119.7	97.3	103.4	101.7	101.8	105.3	89.6	86.8	High	High	High	High	High	High
High	Master Protein	Q9VUY8	WASH complex subunit strumpellin homolog OS=Drosophila melanogaster GN=Strumpellin PE=1 SV=1	0	11.85	4	4	4	4	1	1191	137.2	6.47	6.65	4	0	1.005	1.005	0.823	0.817	1.066	0.942	0.871	1.011	1.02	0.986	0.986	0.807	0.802	1.045	0.924	0.854	0.991	105.2	105.2	86.1	85.5	104.6	111.5	98.5	91.1	105.7	106.7	High	High	High	High	High	High
High	Master Protein	A1ZBW7	WASH complex subunit FAM21 homolog OS=Drosophila melanogaster GN=CG16742 PE=1 SV=1	0	33.442	9	11	17	11	1	1469	160.8	4.83	30.83	11	0	0.893	0.923	0.872	0.998	0.959	0.924	0.942	0.942	1.022	0.874	0.903	0.853	0.976	0.939	0.904	0.922	0.921	94.3	97.4	92	105.3	105.5	101.3	97.5	99.4	99.4	107.9	High	High	High	High	High	High
Medium	Master Protein	Q9VLT8	WASH complex subunit CCDC53 homolog OS=Drosophila melanogaster GN=CCDC53 PE=1 SV=2	0.022	2.681	6	1	1	1	1	176	19.5	4.86	2.58	1	0	1.121	1.003	0.852	0.878	1.109	1.127	0.896	0.904	1.055	1.063	0.951	0.808	0.832	1.051	1.068	0.849	0.856	112.7	100.9	85.7	88.2	100.5	111.5	113.3	90.1	90.9	106.1	High	High	High	High	High	High
High	Master Protein	Q7JW27	WAS protein family homolog 1 OS=Drosophila melanogaster GN=wash PE=1 SV=1	0.001	10.791	9	4	6	4	1	499	53.2	6.18	13.55	4	0	0.903	0.984	0.976	0.882	0.847	0.941	1.015	0.93	1.062	0.85	0.927	0.92	0.831	0.798	0.886	0.956	0.876	94.6	103.1	102.4	92.4	104.8	88.8	98.6	106.4	97.5	111.3	High	High	High	High	High	High
Medium	Master Protein	X2JAA8	Wapl-RA OS=Drosophila melanogaster GN=wapl PE=1 SV=1	0.013	3.28	1	2	3	2	1	1741	185	6.54	0	2	0	0.888	1.073	0.97	0.93	0.839	1.089	0.869	1.266	0.931	0.954	1.153	1.042	0.999	0.901	1.17	0.934	1.36	90.1	108.9	98.4	94.4	101.5	85.1	110.5	88.2	128.5	94.5	High	High	High	High	High	High
High	Master Protein	Q7KN94	Walrus, isoform A OS=Drosophila melanogaster GN=wal PE=1 SV=1	0	177.12	83	23	274	23	1	330	34.2	8.32	859.74	23	0	0.988	0.964	0.854	0.979	1.084	0.96	0.814	0.979	0.909	1.087	1.061	0.94	1.078	1.193	1.057	0.896	1.077	103.7	101.1	89.6	102.7	104.9	113.8	100.7	85.4	102.7	95.3	High	High	High	High	High	High
High	Master Protein	Q9V3J1	V-type proton ATPase subunit H OS=Drosophila melanogaster GN=VhaSFD PE=2 SV=2	0	139.51	54	23	186	23	1	468	53.7	6.61	483.75	23	0	0.945	0.917	0.981	1.057	1.053	0.948	1.075	1.097	1.029	0.918	0.892	0.954	1.027	1.024	0.921	1.045	1.067	93.5	90.8	97.2	104.6	99	104.2	93.8	106.4	108.6	101.8	High	High	High	High	High	High
High	Master Protein	Q24583	V-type proton ATPase subunit F 1 OS=Drosophila melanogaster GN=Vha14-1 PE=1 SV=1	0	24.101	39	5	31	5	1	124	13.8	6.38	60.33	5	0	0.945	0.938	1.013	1.029	1.048	0.96	0.991	1.051	1.16	0.815	0.809	0.874	0.888	0.903	0.828	0.854	0.906	93.3	92.6	100	101.6	98.7	103.4	94.7	97.7	103.7	114.4	High	High	High	High	High	High
High	Master Protein	P54611	V-type proton ATPase subunit E OS=Drosophila melanogaster GN=Vha26 PE=2 SV=1	0	112.867	62	17	254	17	1	226	26.1	6.15	665.1	17	0	0.845	0.842	1.011	0.953	0.969	0.868	0.947	0.96	1.102	0.766	0.764	0.918	0.865	0.88	0.787	0.859	0.871	88.9	88.6	106.5	100.4	105.3	102.1	91.4	99.7	101.1	116	High	High	High	High	High	High
High	Master Protein	Q9W4P5	V-type proton ATPase subunit d 1 OS=Drosophila melanogaster GN=VhaAC39-1 PE=2 SV=1	0	70.703	43	12	90	12	1	350	39.8	4.91	177.66	12	0	1.083	0.994	0.99	1.12	1.078	1.014	1.021	1.115	1.041	1.04	0.955	0.952	1.076	1.036	0.975	0.981	1.071	103.6	95	94.7	107.1	95.7	103.1	97	97.6	106.6	99.5	High	High	High	High	High	High
High	Master Protein	Q9V7D2	V-type proton ATPase subunit D 1 OS=Drosophila melanogaster GN=Vha36-1 PE=2 SV=1	0	85.503	58	14	109	9	1	246	27.6	9.54	326.69	14	5	0.889	0.904	1.065	1.015	1.01	0.917	1.016	1.053	1.101	0.808	0.822	0.968	0.922	0.917	0.833	0.923	0.957	89.2	90.7	106.8	101.8	100.3	101.3	91.9	101.9	105.6	110.4	High	High	High	High	High	High
High	Master Protein	Q9VE75	V-type proton ATPase subunit a OS=Drosophila melanogaster GN=Vha100-2 PE=1 SV=2	0	143.547	33	25	157	25	1	834	94.8	6.68	405.3	25	0	1.003	0.837	0.91	0.956	1.011	0.878	0.896	1.042	0.962	1.043	0.871	0.946	0.994	1.051	0.912	0.932	1.083	105.7	88.2	95.8	100.7	105.3	106.4	92.4	94.4	109.7	101.3	High	High	High	High	High	High
High	Master Protein	Q8IML3	V-type proton ATPase subunit a OS=Drosophila melanogaster GN=Vha100-1 PE=1 SV=1	0	147.247	37	25	173	1	1	836	94.8	6.8	420.76	25	0	1.14	1.297	1.064	0.838	1.167	1.038	1.082	1.106	0.963	1.184	1.347	1.105	0.87	1.212	1.077	1.123	1.149	106.6	121.3	99.5	78.3	93.5	109.1	97	101.1	103.4	90.1	High	High	High	High	High	High
High	Master Protein	Q6NLA3	V-type proton ATPase subunit a OS=Drosophila melanogaster GN=Vha100-1 PE=1 SV=1	0	142.422	36	25	168	1	1	852	96.8	6.51	409.16	25	2	0.94	0.817	0.907	0.871	0.971	0.853	0.987	0.901	1.015	0.926	0.805	0.894	0.858	0.957	0.84	0.973	0.888	101.5	88.2	97.9	94	108	104.8	92.1	106.6	97.3	109.6	High	High	High	High	High	High
High	Master Protein	Q8IML5	V-type proton ATPase subunit a OS=Drosophila melanogaster GN=Vha100-1 PE=1 SV=1	0	138.622	37	25	172	1	1	833	94.6	6.65	424.9	25	0	0.969	0.898	0.794	0.771	0.904	0.718	0.673	0.78	0.842	1.152	1.068	0.943	0.916	1.074	0.853	0.799	0.927	116.1	107.6	95.1	92.4	119.8	108.3	86	80.6	93.4	100.8	High	High	High	High	High	High
High	Master Protein	Q9XZ10	V-type proton ATPase subunit a OS=Drosophila melanogaster GN=Vha100-1 PE=1 SV=1	0	137.846	34	25	171	1	1	855	97.1	6.98	418.26	25	26	1.016	1.012	0.968	1.155	1.026	1.031	1.036	1.072	1.21	0.839	0.836	0.8	0.954	0.848	0.852	0.856	0.886	96.5	96.1	92	109.7	95	97.5	98	98.4	101.9	115	High	High	High	High	High	High
Low	Master Protein	Q8IQG3	V-type proton ATPase proteolipid subunit OS=Drosophila melanogaster GN=Vha16-3 PE=1 SV=1	0.077	1.676	11	1	2	1	1	158	16.1	9.23	0	1	0																												High	High	High	High	High	High
High	Master Protein	P23380	V-type proton ATPase 16 kDa proteolipid subunit OS=Drosophila melanogaster GN=Vha16-1 PE=2 SV=1	0.001	10.757	11	1	25	1	1	159	16.3	8.4	11.91	1	0	0.923	0.738	0.71	0.974	0.928	0.748	0.745	1.086	0.941	0.981	0.784	0.755	1.035	0.987	0.795	0.792	1.154	105	83.9	80.7	110.7	113.7	105.6	85.1	84.8	123.5	107	High	High	High	High	High	High
Medium	Master Protein	M9PDI1	Voltage-dependent L-type calcium channel subunit alpha OS=Drosophila melanogaster GN=Ca-alpha1D PE=3 SV=1	0.034	2.269	0	1	1	1	1	2546	280.6	5.54	2.22	1	0	0.855	0.929	1.125	0.981	1.005	0.939	1.123	1.144	1.173	0.729	0.792	0.959	0.837	0.857	0.801	0.958	0.976	83.2	90.4	109.5	95.5	97.3	97.8	91.4	109.3	111.3	114.1	High	High	High	High	High	High
High	Master Protein	Q94920	Voltage-dependent anion-selective channel OS=Drosophila melanogaster GN=porin PE=1 SV=3	0	181.04	86	20	654	20	1	282	30.5	6.96	1891.56	20	0	0.904	1.073	1.142	1.05	1.03	1.052	1.156	1.048	1.098	0.823	0.977	1.04	0.956	0.938	0.959	1.053	0.954	85.7	101.7	108.2	99.5	94.8	97.6	99.7	109.6	99.3	104	High	High	High	High	High	High
High	Master Protein	P02844	Vitellogenin-2 OS=Drosophila melanogaster GN=Yp2 PE=1 SV=2	0	160.329	71	22	262	21	1	442	49.6	7.96	696.65	22	0	0.504	0.701	1.372	0.792	0.558	0.859	1.197	0.909	0.884	0.57	0.793	1.552	0.896	0.632	0.972	1.354	1.028	57.4	79.9	156.3	90.2	114	63.6	97.9	136.4	103.6	100.7	High	High	High	High	High	High
High	Master Protein	M9PHX2	Visgun, isoform E OS=Drosophila melanogaster GN=vsg PE=4 SV=1	0.01	3.675	5	1	2	1	1	262	26.7	8.5	2.04	1	0	1.244	0.769	1.205	0.997	1.137	0.904	1.032	0.853	1.121	1.109	0.686	1.074	0.889	1.014	0.806	0.92	0.761	121.2	74.9	117.4	97.1	97.4	110.8	88.1	100.5	83.1	109.3	High	High	High	High	High	High
High	Master Protein	Q8MR62	Viral IAP-associated factor homolog OS=Drosophila melanogaster GN=viaf PE=1 SV=1	0	24.388	32	5	17	5	1	240	27.4	4.86	38.81	5	0	0.95	0.895	0.897	0.892	0.852	0.897	0.817	0.902	1.044	0.91	0.857	0.859	0.855	0.816	0.859	0.783	0.864	103.8	97.8	98.1	97.6	109.3	93.2	98.1	89.4	98.6	114.2	High	High	High	High	High	High
High	Master Protein	X2JAB9	Vinculin, isoform B OS=Drosophila melanogaster GN=Vinc PE=1 SV=1	0	264.098	61	52	279	52	1	961	106.2	6.7	732.69	52	0	1.012	0.928	1.001	0.916	0.931	0.937	1.023	0.942	1.017	0.995	0.912	0.984	0.901	0.915	0.922	1.006	0.927	104.2	95.6	103.1	94.4	103	95.9	96.5	105.4	97.1	104.8	High	High	High	High	High	High
High	Master Protein	Q9VMV5	Viking, isoform A OS=Drosophila melanogaster GN=vkg PE=1 SV=1	0	77.558	11	19	98	19	1	1940	193.7	6.43	236.85	19	0	0.705	0.894	0.946	0.93	0.859	0.846	0.877	0.978	1.04	0.678	0.86	0.91	0.895	0.826	0.814	0.843	0.941	77.7	98.5	104.3	102.5	110.2	94.6	93.2	96.6	107.8	114.6	High	High	High	High	High	High
High	Master Protein	Q9VBX3	Vig2, isoform B OS=Drosophila melanogaster GN=vig2 PE=1 SV=2	0	69.011	53	20	61	20	1	443	48.7	9.38	125.94	20	0	1.483	1.179	1.144	1.185	1.078	1.179	0.969	1.073	1.003	1.479	1.176	1.141	1.182	1.076	1.176	0.967	1.07	131.3	104.4	101.3	105	88.5	95.5	104.4	85.8	95	88.8	High	High	High	High	High	High
High	Master Protein	Q9VQC0	Vesicular glutamate transporter, isoform A OS=Drosophila melanogaster GN=VGlut PE=4 SV=2	0.006	4.418	6	2	4	2	1	632	68.8	6.52	0	2	0	0.831	0.86	0.566	1.09	1.002	0.906	0.618	0.883	1.166	0.713	0.738	0.486	0.935	0.86	0.778	0.53	0.757	93.2	96.4	63.5	122.2	112.1	112.3	101.6	69.2	98.9	130.7	High	High	High	High	High	High
High	Master Protein	A1Z9M6	Vesicular GABA transporter OS=Drosophila melanogaster GN=VGAT PE=4 SV=1	0.003	5.886	3	2	5	2	1	549	60.8	6.65	12.66	2	0	0.942	1.123	1.003	1.427	0.937	1.15	1.122	1.054	1.486	0.634	0.756	0.675	0.96	0.631	0.774	0.755	0.709	83.8	99.8	89.2	126.9	88.9	83.3	102.3	99.8	93.7	132.1	High	High	High	High	High	High
High	Master Protein	O17444	Vesicular acetylcholine transporter OS=Drosophila melanogaster GN=VAChT PE=2 SV=2	0	16.745	14	5	16	5	1	578	64.3	5.16	44.49	5	0	1.196	1.263	0.898	1.531	1.271	1.288	0.937	1.384	1.605	0.745	0.787	0.559	0.954	0.792	0.802	0.584	0.862	96.7	102	72.6	123.8	80.8	102.7	104.1	75.8	111.8	129.7	High	High	High	High	High	High
High	Master Protein	P46461	Vesicle-fusing ATPase 1 OS=Drosophila melanogaster GN=comt PE=2 SV=1	0	281.299	66	50	415	36	1	745	82.5	7.46	1041.02	50	16	0.707	0.887	0.939	0.998	0.85	0.901	0.942	0.866	1.281	0.552	0.692	0.732	0.779	0.663	0.703	0.735	0.676	75.4	94.6	100.2	106.5	106.7	90.7	96.2	100.5	92.4	136.8	High	High	High	High	High	High
High	Master Protein	Q9VSU7	Vesicle transport protein USE1 OS=Drosophila melanogaster GN=Use1 PE=2 SV=3	0	14.349	16	4	4	4	1	250	28.3	9.44	11.69	4	0	1.096	0.986	0.915	1.099	0.962	1.071	0.891	0.96	1.067	1.028	0.924	0.858	1.031	0.902	1.004	0.836	0.9	109.1	98.1	91.1	109.4	99.5	95.7	106.6	88.7	95.5	106.2	High	High	High	High	High	High
High	Master Protein	Q9VJX8	Very-long-chain (3R)-3-hydroxyacyl-CoA dehydratase OS=Drosophila melanogaster GN=CG9267-RA PE=1 SV=1	0	24.605	23	8	19	8	1	371	43.7	9.06	35.72	8	0	1.46	1.267	1.288	1.2	1.243	1.275	1.46	1.136	0.96	1.52	1.319	1.341	1.249	1.294	1.328	1.521	1.183	118.8	103.1	104.8	97.6	81.4	101.1	103.8	118.8	92.4	78.2	High	High	High	High	High	High
High	Master Protein	Q9VKD2	Very-long-chain (3R)-3-hydroxyacyl-CoA dehydratase OS=Drosophila melanogaster GN=CG6746 PE=1 SV=1	0.001	9.781	13	3	6	3	1	245	27.5	9.83	11.6	3	0	1.223	1.037	0.839	0.924	1.19	1.079	0.931	1.189	1.063	1.15	0.975	0.789	0.869	1.119	1.015	0.876	1.118	116.8	99	80.1	88.2	95.5	113.6	103	88.9	113.5	101.5	High	High	High	High	High	High
High	Master Protein	A8DYL3	Verprolin 1, isoform G OS=Drosophila melanogaster GN=Vrp1 PE=1 SV=1	0	22.528	10	6	9	6	1	852	86.2	11.4	25.68	6	0	0.965	1	0.909	1.019	0.97	0.941	0.86	0.863	1.14	0.847	0.877	0.798	0.894	0.851	0.825	0.754	0.757	99.9	103.5	94.1	105.4	103.5	100.3	97.3	88.9	89.3	117.9	High	High	High	High	High	High
High	Master Protein	E1JI40	Vermiform, isoform I OS=Drosophila melanogaster GN=verm PE=1 SV=1	0	20.276	17	7	21	7	1	555	63.1	5.2	44.84	7	0	1.46	1.364	1.905	1.221	1.144	1.227	2	1.02	0.89	1.64	1.533	2.141	1.373	1.286	1.379	2.248	1.147	110.3	103.1	144	92.3	75.6	86.5	92.8	151.1	77.1	67.2	High	High	High	High	High	High
High	Master Protein	A8JUQ9	Vav ortholog, isoform C OS=Drosophila melanogaster GN=Vav PE=1 SV=1	0	58.628	18	17	43	17	1	1001	113.5	6.33	94.59	17	0	0.832	0.893	0.877	0.926	0.917	0.923	0.872	0.914	1.064	0.782	0.839	0.825	0.87	0.862	0.868	0.82	0.86	90.3	96.8	95.2	100.4	108.5	99.5	100.1	94.6	99.2	115.4	High	High	High	High	High	High
High	Master Protein	P83548	Vanin-like protein 3 OS=Drosophila melanogaster GN=CG32750 PE=3 SV=1	0.003	6.31	4	2	3	2	1	523	59.1	5.02	4.39	2	0	0.864	0.947	1.068	0.933	0.817	1.033	1.176	1.006	1.125	0.768	0.842	0.949	0.829	0.726	0.918	1.045	0.894	86.7	95	107.1	93.5	100.3	82	103.6	118	101	112.9	High	High	High	High	High	High
High	Master Protein	A0A0B4KEN4	Vang-like protein OS=Drosophila melanogaster GN=Vang PE=3 SV=1	0.007	4.273	2	1	1	1	1	608	68.9	8.76	3.68	1	0	1.207	0.793	1.139	0.894	1.051	0.737	1.29	0.94	0.86	1.404	0.922	1.324	1.04	1.222	0.857	1.5	1.093	121.8	80	114.9	90.2	100.9	106	74.4	130.2	94.8	86.8	High	High	High	High	High	High
High	Master Protein	M9PBR6	VAMP-associated protein of 33kDa ortholog B, isoform F OS=Drosophila melanogaster GN=Vap-33B PE=1 SV=1	0	48.159	21	14	42	13	1	654	73.1	6.18	100.23	14	0	1.011	0.984	0.911	1.008	1.115	0.968	0.901	1.002	1.105	0.915	0.891	0.825	0.912	1.009	0.876	0.816	0.907	101	98.4	91.1	100.7	99.9	111.5	96.8	90.1	100.1	110.4	High	High	High	High	High	High
High	Master Protein	A0A0B4KF06	Valyl-tRNA synthetase, isoform C OS=Drosophila melanogaster GN=ValRS PE=1 SV=1	0	128.196	29	30	131	30	1	1055	118.7	6.68	349.52	30	0	1.145	1.067	1.014	1.107	1.11	1.088	0.989	1.095	0.989	1.158	1.079	1.026	1.12	1.123	1.101	1.001	1.108	107.9	100.6	95.6	104.4	94.3	104.7	102.6	93.3	103.3	93.2	High	High	High	High	High	High
High	Master Protein	Q9VZ35	Vago, isoform B OS=Drosophila melanogaster GN=Vago PE=4 SV=1	0.001	7.202	21	2	5	2	1	160	18.1	5.77	14.26	2	0	0.336	0.51	0.456	0.386	0.381	0.486	0.467	0.438	0.901	0.373	0.567	0.507	0.428	0.422	0.54	0.519	0.486	62.7	95.2	85.1	71.9	186.5	71	90.7	87.2	81.7	168.1	High	High	High	High	High	High
High	Master Protein	Q9VD72	Vacuolar-sorting protein SNF8 OS=Drosophila melanogaster GN=lsn PE=2 SV=1	0.009	3.926	4	1	1	1	1	254	28.5	7.8	2.92	1	0	0.849	1.171	1.039	1.011	1.109	0.966	0.933	1.029	0.933	0.909	1.254	1.113	1.083	1.188	1.035	1	1.103	84.5	116.6	103.5	100.7	99.6	110.5	96.2	92.9	102.5	93	High	High	High	High	High	High
High	Master Protein	Q9VU87	Vacuolar protein-sorting-associated protein 36 OS=Drosophila melanogaster GN=Vps36 PE=2 SV=2	0	23.883	11	4	11	4	1	399	44.2	6.07	33.03	4	0	0.912	0.903	0.856	0.903	0.923	0.92	0.924	0.948	1.065	0.856	0.848	0.804	0.848	0.867	0.864	0.867	0.89	97.5	96.5	91.5	96.6	106.9	98.7	98.4	98.7	101.3	113.9	High	High	High	High	High	High
High	Master Protein	Q7JXV9	Vacuolar protein-sorting-associated protein 25 OS=Drosophila melanogaster GN=Vps25 PE=1 SV=1	0.001	7.983	13	2	7	2	1	174	20.6	5.11	14.59	2	0	0.973	0.996	1.07	1.069	0.919	1.092	1.1	1.053	0.879	1.107	1.134	1.218	1.216	1.046	1.243	1.252	1.199	95.8	98.1	105.4	105.3	98.5	90.5	107.6	108.4	103.8	86.6	High	High	High	High	High	High
High	Master Protein	Q8MSY4	Vacuolar protein sorting-associated protein 51 homolog OS=Drosophila melanogaster GN=Vps51 PE=2 SV=1	0	14.593	7	4	5	4	1	740	83.9	5.4	14.15	4	0	1.048	0.959	0.851	1.007	1.031	0.951	0.864	0.98	1.052	0.996	0.912	0.809	0.957	0.98	0.904	0.821	0.931	107.5	98.5	87.4	103.4	102.6	105.8	97.6	88.7	100.6	108	High	High	High	High	High	High
High	Master Protein	Q9W277	Vacuolar protein sorting-associated protein 35 OS=Drosophila melanogaster GN=Vps35 PE=1 SV=4	0	75.266	23	19	76	19	1	822	93.1	5.47	179.05	19	0	1.111	1.075	1.002	1.093	1.064	1.108	1.076	1.156	1.002	1.108	1.073	1	1.09	1.062	1.105	1.074	1.153	103.9	100.6	93.7	102.2	93.6	99.6	103.7	100.7	108.1	93.8	High	High	High	High	High	High
High	Master Protein	Q9VPX5	Vacuolar protein sorting-associated protein 29 OS=Drosophila melanogaster GN=Vps29 PE=1 SV=1	0	41.064	47	8	39	8	1	182	20.5	7.01	91.67	8	0	1.012	0.977	1.038	1.045	1.006	0.979	1.001	0.978	1.042	0.971	0.938	0.996	1.003	0.965	0.94	0.961	0.939	100.4	97	103	103.7	99.2	99.8	97.2	99.3	97.1	103.4	High	High	High	High	High	High
High	Master Protein	Q9V359	Vacuolar protein sorting-associated protein 28 homolog OS=Drosophila melanogaster GN=Vps28 PE=1 SV=1	0	35.634	48	10	27	10	1	210	24.5	4.96	49.6	10	0	0.885	0.851	0.925	0.859	0.808	0.915	0.892	0.843	0.971	0.912	0.876	0.953	0.884	0.833	0.943	0.919	0.868	98.9	95.1	103.4	95.9	111.7	90.3	102.3	99.7	94.1	108.5	High	High	High	High	High	High
High	Master Protein	Q9W552	Vacuolar protein sorting-associated protein 26 OS=Drosophila melanogaster GN=Vps26 PE=2 SV=1	0	51.569	34	14	44	14	1	478	52.6	6.39	82.23	14	0	0.965	0.927	0.953	0.972	1.004	0.967	0.975	0.936	0.98	0.984	0.945	0.972	0.992	1.025	0.987	0.995	0.955	99.7	95.7	98.5	100.4	103.3	103.8	99.9	100.8	96.7	101.3	High	High	High	High	High	High
High	Master Protein	Q24314	Vacuolar protein sorting-associated protein 18 homolog OS=Drosophila melanogaster GN=dor PE=1 SV=3	0	30.867	11	9	15	9	1	1002	115.3	5.76	35.06	9	0	0.998	0.933	0.872	0.982	0.928	0.939	0.894	0.937	0.958	1.042	0.974	0.91	1.025	0.968	0.98	0.933	0.978	105.7	98.8	92.4	104	105.9	98.3	99.4	94.7	99.3	101.5	High	High	High	High	High	High
High	Master Protein	Q9VAG4	Vacuolar protein sorting-associated protein 16B OS=Drosophila melanogaster GN=Vps16B PE=2 SV=1	0.002	6.77	6	2	2	2	1	447	50.4	6.02	5	2	0	0.919	0.903	0.918	0.877	1.011	0.922	0.753	1.004	1.009	0.91	0.895	0.909	0.869	1.002	0.914	0.747	0.995	98.6	97	98.5	94.1	107.3	108.5	99	80.9	107.8	108.3	High	High	High	High	High	High
High	Master Protein	Q9VBR1	Vacuolar protein sorting 33B OS=Drosophila melanogaster GN=Vps33B PE=3 SV=1	0.001	9.82	4	3	5	3	1	640	71.2	7.91	13.58	3	0	1.135	1.057	1.037	1.034	1.032	0.987	0.934	1.105	0.892	1.272	1.185	1.162	1.159	1.156	1.106	1.047	1.238	111.1	103.5	101.5	101.2	97.9	101	96.7	91.5	108.2	87.4	High	High	High	High	High	High
High	Master Protein	Q9W236	Vacuolar protein sorting 20, isoform A OS=Drosophila melanogaster GN=Vps20 PE=1 SV=1	0	28.068	38	8	30	8	1	212	24.1	5.06	66.93	8	0	0.833	0.791	0.903	0.883	0.866	0.821	0.843	0.91	1.014	0.822	0.78	0.891	0.871	0.854	0.809	0.831	0.897	94	89.2	101.9	99.7	112.8	97.7	92.6	95.1	102.7	114.4	High	High	High	High	High	High
High	Master Protein	Q9VHH2	Vacuolar protein sorting 15, isoform A OS=Drosophila melanogaster GN=Vps15 PE=1 SV=1	0	13.326	5	5	7	5	1	1342	148.5	6.81	12.48	5	0	0.929	0.9	0.981	1.019	1.005	0.973	0.9	0.918	1	0.929	0.9	0.981	1.02	1.006	0.973	0.9	0.918	96.5	93.5	101.9	105.9	103.9	104.5	101.1	93.5	95.4	103.9	High	High	High	High	High	High
High	Master Protein	A1Z713	Vacuolar protein sorting 13, isoform A OS=Drosophila melanogaster GN=Vps13 PE=1 SV=2	0	388.513	32	90	268	90	1	3321	374.3	5.85	642.22	90	0	1.006	1.016	0.872	1.014	1.022	0.996	0.922	1.025	1.003	1.003	1.013	0.87	1.012	1.02	0.993	0.919	1.023	101.9	102.8	88.3	102.7	101.3	103.5	100.8	93.3	103.8	101.5	High	High	High	High	High	High
High	Master Protein	E1JIJ5	Vacuolar H[+]-ATPase 55kD subunit, isoform C OS=Drosophila melanogaster GN=Vha55 PE=1 SV=1	0	230.786	76	29	440	29	1	490	54.5	5.4	1158.42	29	0	0.86	0.881	0.988	0.972	1.002	0.876	0.956	1.02	1.089	0.79	0.809	0.907	0.893	0.919	0.804	0.877	0.936	89.2	91.3	102.5	100.8	103.7	103.8	90.9	99.1	105.7	113	High	High	High	High	High	High
High	Master Protein	M9PD18	Vacuolar H[+] ATPase 68kD subunit 1, isoform B OS=Drosophila melanogaster GN=Vha68-1 PE=1 SV=1	0	252.691	82	38	396	23	1	614	68.3	5.29	966.44	38	0	0.814	0.922	1.062	1.043	0.985	0.939	1.088	0.923	1.26	0.646	0.732	0.843	0.828	0.782	0.745	0.863	0.732	81.1	91.9	105.8	104	99.6	98.2	93.6	108.4	92	125.6	High	High	High	High	High	High
High	Master Protein	B7YZI0	Vacuolar H[+] ATPase 44kD subunit, isoform F OS=Drosophila melanogaster GN=Vha44 PE=1 SV=1	0	173.577	30	29	242	29	1	836	92.3	7.56	656.63	29	0	0.906	0.893	0.997	1.062	1.035	0.933	0.953	1.077	1.054	0.86	0.847	0.946	1.007	0.982	0.885	0.904	1.022	91.5	90.1	100.6	107.1	100.9	104.5	94.1	96.1	108.7	106.4	High	High	High	High	High	High
High	Master Protein	X2JE14	Vacuolar H[+] ATPase 36kD subunit 3, isoform C OS=Drosophila melanogaster GN=Vha36-3 PE=4 SV=1	0	41.642	32	8	52	3	1	249	28.1	9.58	157.09	8	0	1.152	0.986	1.788	1.126	1.369	1.005	1.912	1.204	1.034	1.115	0.954	1.73	1.09	1.324	0.972	1.85	1.165	91.6	78.4	142.2	89.6	79.5	108.8	79.9	152	95.8	82.2	High	High	High	High	High	High
High	Master Protein	A0A0B4LHE7	Vacuolar H[+] ATPase 13kD subunit, isoform B OS=Drosophila melanogaster GN=Vha13 PE=4 SV=1	0	27.545	28	3	28	3	1	117	13.6	9.58	76.66	3	0	0.786	0.645	0.907	0.819	0.816	0.764	0.826	0.711	0.978	0.804	0.66	0.928	0.837	0.834	0.781	0.845	0.726	95.3	78.2	110	99.2	121.2	98.8	92.6	100.2	86.1	118.5	High	High	High	High	High	High
Medium	Master Protein	Q9VPE4	Vacuolar ATPase assembly integral membrane protein VMA21 homolog OS=Drosophila melanogaster GN=CG5969 PE=3 SV=2	0.013	3.313	13	1	1	1	1	105	11.4	9.47	0	1	0	1.026	0.522	0.532	1.068	1.224	0.895	0.565	1.331	0.931	1.101	0.561	0.572	1.147	1.315	0.961	0.607	1.429	112.7	57.4	58.5	117.5	109.9	134.6	98.4	62.2	146.3	102.4	High	High	High	High	High	High
High	Master Protein	Q9VK07	UV radiation resistance-associated gene protein OS=Drosophila melanogaster GN=Uvrag PE=1 SV=1	0.001	7.553	4	2	2	2	1	696	80.6	8.59	5.71	2	0	1.054	1.161	1.061	1.051	1.006	1.084	1.069	1.096	1.05	1.004	1.105	1.01	1.001	0.958	1.032	1.018	1.043	99.1	109.2	99.8	98.8	94	94.6	102	100.6	103.1	98.8	High	High	High	High	High	High
High	Master Protein	Q9VLM7	UT01133p OS=Drosophila melanogaster GN=CG13392 PE=1 SV=1	0	21.777	34	6	13	6	1	223	25.5	9.39	37.76	6	0	1.13	1.128	1.029	1.083	1.145	1.106	1.084	1.126	0.996	1.135	1.132	1.034	1.088	1.15	1.11	1.088	1.131	104.4	104.2	95.1	100.1	92.4	105.8	102.1	100.1	104	92	High	High	High	High	High	High
High	Master Protein	Q9V595	Uroporphyrinogen decarboxylase OS=Drosophila melanogaster GN=Updo PE=3 SV=1	0	51.212	44	13	60	13	1	356	40	6.54	131.52	13	0	1.112	1.026	1.021	0.986	1.108	0.986	0.968	0.961	0.99	1.123	1.036	1.03	0.995	1.118	0.996	0.978	0.97	109.5	101	100.5	97.1	98.4	109	97.1	95.3	94.6	97.5	High	High	High	High	High	High
High	Master Protein	Q8MQK4	Uridine kinase OS=Drosophila melanogaster GN=l(2)k01209 PE=1 SV=1	0.004	5.536	4	2	3	2	1	626	70	8.38	6.12	2	0	0.779	0.859	1.172	0.885	1.021	0.88	1.24	0.758	0.972	0.801	0.884	1.206	0.91	1.05	0.906	1.276	0.78	81.4	89.8	122.5	92.5	104.5	106.7	92	129.7	79.2	101.6	High	High	High	High	High	High
High	Master Protein	Q01637	Uridine 5'-monophosphate synthase OS=Drosophila melanogaster GN=r-l PE=2 SV=2	0	47.086	27	12	39	12	1	493	53.4	7.25	94.31	12	0	1.166	1	1.146	0.914	1.045	0.973	1.071	0.933	1.055	1.105	0.948	1.086	0.866	0.99	0.922	1.015	0.885	113.2	97.1	111.2	88.7	97	101.4	94.4	103.9	90.6	102.4	High	High	High	High	High	High
High	Master Protein	Q7KS11	Uracil-DNA degrading factor, isoform B OS=Drosophila melanogaster GN=Ude PE=1 SV=1	0	48.377	36	10	39	10	1	316	35.5	8.94	99.75	10	0	0.699	0.639	0.564	0.695	0.698	0.656	0.523	0.81	0.854	0.819	0.748	0.661	0.814	0.817	0.768	0.613	0.948	97.9	89.5	79.1	97.4	140.1	97.8	91.9	73.3	113.4	119.6	High	High	High	High	High	High
High	Master Protein	Q9VUB5	UpSET, isoform A OS=Drosophila melanogaster GN=upSET PE=1 SV=3	0	11.646	1	2	3	2	1	3146	336.2	9.6	11.03	2	0	0.978	0.901	1	1.131	1.057	0.978	0.995	1	1.009	0.97	0.893	0.992	1.122	1.048	0.97	0.987	0.991	97.3	89.6	99.5	112.6	99.5	105.1	97.3	99	99.5	100.4	High	High	High	High	High	High
High	Master Protein	M9PJM6	Upheld, isoform Q OS=Drosophila melanogaster GN=up PE=1 SV=1	0	195.843	48	33	377	1	1	388	46.5	4.64	898.78	33	0	0.786	1.027	1.231	1.549	1.117	1.262	1.098	1.5	1.026	0.765	1	1.199	1.51	1.088	1.23	1.07	1.461	67.7	88.6	106.1	133.6	86.2	96.3	108.9	94.7	129.3	88.5	High	High	High	High	High	High
High	Master Protein	M9PHR2	Upheld, isoform O OS=Drosophila melanogaster GN=up PE=1 SV=1	0	204.392	49	34	400	1	1	397	47.5	4.67	975.51	34	37	1.423	0.953	1.121	1.097	0.937	1.094	1.127	1.2	0.805	1.768	1.184	1.392	1.363	1.164	1.36	1.4	1.491	132.3	88.6	104.2	102	93	87.1	101.7	104.7	111.6	74.8	High	High	High	High	High	High
High	Master Protein	M9NH07	Upheld, isoform N OS=Drosophila melanogaster GN=up PE=1 SV=1	0	191.306	48	33	373	2	1	394	47.2	4.96	899.39	33	0	0.934	0.852	0.925	1.029	0.837	1.047	0.971	1.085	0.943	0.991	0.903	0.981	1.091	0.887	1.11	1.03	1.151	97.1	88.5	96.1	106.9	103.9	86.9	108.8	100.9	112.8	98	High	High	High	High	High	High
High	Master Protein	E1JJP0	Upheld, isoform H OS=Drosophila melanogaster GN=up PE=1 SV=1	0	167.535	47	29	340	1	1	374	44.9	4.7	777.22	29	0	1.039	1.281	1.086	1.286	1.163	1.287	1.085	1.042	1.424	0.729	0.899	0.763	0.903	0.816	0.904	0.762	0.731	88.9	109.6	92.9	110	85.5	99.4	110.1	92.8	89.1	121.8	High	High	High	High	High	High
High	Master Protein	X2JBC1	Upf1, isoform B OS=Drosophila melanogaster GN=Upf1 PE=4 SV=1	0	60.716	14	15	39	15	1	1180	129.8	7.33	75.43	15	0	1.103	1.014	0.956	0.971	1.018	0.99	0.932	0.955	0.978	1.128	1.036	0.978	0.993	1.041	1.012	0.953	0.976	111.2	102.2	96.4	98	100.8	102.6	99.8	94	96.3	98.6	High	High	High	High	High	High
Medium	Master Protein	Q9VCE8	UPF0692 protein CG33108 OS=Drosophila melanogaster GN=CG33108 PE=3 SV=2	0.016	2.988	7	1	1	1	1	267	29.2	6.7	2.22	1	0	1.038	1.223	0.985	0.843	1.178	1.078	1.021	1.054	1.344	0.772	0.911	0.733	0.628	0.877	0.802	0.76	0.784	96.4	113.7	91.5	78.3	92.9	109.4	100.1	94.9	97.9	124.8	High	High	High	High	High	High
High	Master Protein	Q9VLF6	UPF0585 protein CG18661 OS=Drosophila melanogaster GN=CG18661 PE=2 SV=2	0	19.414	21	4	12	4	1	222	24.9	8.84	30.75	4	0	0.82	0.791	1.019	0.813	0.865	0.831	0.92	0.849	1.06	0.774	0.746	0.961	0.767	0.816	0.784	0.868	0.801	91.4	88.2	113.6	90.7	111.5	96.5	92.7	102.5	94.7	118.2	High	High	High	High	High	High
High	Master Protein	Q95RN0	UPF0528 protein CG10038 OS=Drosophila melanogaster GN=CG10038 PE=2 SV=1	0	33.442	29	7	22	7	1	325	36.5	8.53	59.38	7	0	0.846	0.904	0.914	0.935	0.846	0.937	0.87	0.936	1.072	0.789	0.843	0.852	0.872	0.789	0.874	0.812	0.873	91.3	97.6	98.7	100.9	108	91.4	101.2	94	101.1	115.8	High	High	High	High	High	High
High	Master Protein	Q9VQK0	UPF0518 protein CG3558 OS=Drosophila melanogaster GN=CG3558 PE=1 SV=1	0.003	6.414	2	2	6	2	1	1041	113.8	6.13	10.73	2	0	0.98	1.471	0.679	1.095	1.053	0.922	0.748	1.059	1.077	0.91	1.366	0.631	1.017	0.978	0.857	0.695	0.983	97.2	145.9	67.3	108.6	99.2	104.4	91.5	74.2	105	106.8	High	High	High	High	High	High
High	Master Protein	Q9VHM2	UPF0505 protein CG8202 OS=Drosophila melanogaster GN=CG8202 PE=2 SV=3	0.001	9.98	3	3	4	3	1	942	107.5	6.87	11.58	3	0	2.022	1.641	1.055	1.301	1.379	1.502	1.298	1.332	1.161	1.741	1.413	0.908	1.12	1.187	1.293	1.118	1.147	147.7	119.9	77	95	73	100.7	109.7	94.8	97.3	84.8	High	High	High	High	High	High
High	Master Protein	Q9VE11	UPF0488 protein CG14286 OS=Drosophila melanogaster GN=CG14286 PE=2 SV=1	0.002	6.593	12	2	5	2	1	200	22	9.36	12.61	2	0	0.96	0.997	1.062	0.889	0.764	0.921	0.904	0.931	0.865	1.109	1.152	1.227	1.027	0.883	1.064	1.045	1.076	103.3	107.3	114.3	95.6	107.6	82.3	99.1	97.3	100.2	93.1	High	High	High	High	High	High
High	Master Protein	Q9VL63	UPF0430 protein CG31712 OS=Drosophila melanogaster GN=CG31712 PE=1 SV=3	0.001	7.837	10	3	9	3	1	290	35.5	9.91	18.08	3	0	0.35	0.307	0.258	0.369	0.396	0.331	0.235	0.385	0.948	0.37	0.323	0.272	0.389	0.418	0.349	0.248	0.406	76.5	66.9	56.3	80.6	218.4	86.6	72.2	51.4	84	207.1	High	High	High	High	High	High
High	Master Protein	Q9VW12	UPF0389 protein CG9231 OS=Drosophila melanogaster GN=CG9231 PE=1 SV=1	0	30.711	44	5	43	5	1	125	14.1	10.07	86.69	5	0	0.869	0.998	0.957	0.98	0.956	1.015	0.988	0.99	1.01	0.86	0.988	0.947	0.97	0.946	1.004	0.978	0.979	89	102.2	98	100.4	102.4	97.9	104	101.2	101.4	103.5	High	High	High	High	High	High
High	Master Protein	Q9VSH9	UPF0183 protein CG7083 OS=Drosophila melanogaster GN=CG7083 PE=2 SV=1	0.001	9.025	9	3	4	3	1	438	49.2	7.83	8.3	3	0	1.282	1.062	1.039	1.014	1.053	1.003	1.176	0.906	0.869	1.475	1.222	1.196	1.167	1.212	1.154	1.353	1.043	123.2	102.1	99.9	97.5	96.1	101.2	96.4	113	87.1	83.5	High	High	High	High	High	High
High	Master Protein	A0A126GV12	Unkempt, isoform G OS=Drosophila melanogaster GN=unk PE=4 SV=1	0	11.312	6	3	5	3	1	673	76.8	7.27	12.43	3	0	0.953	0.952	0.909	0.947	0.904	0.928	0.927	0.986	1.103	0.864	0.863	0.824	0.859	0.819	0.841	0.84	0.895	99.2	99.1	94.6	98.6	104.1	94	96.6	96.4	102.7	114.8	High	High	High	High	High	High
High	Master Protein	E1JHA6	Uninflatable, isoform C OS=Drosophila melanogaster GN=uif PE=1 SV=1	0	199.236	14	42	204	42	1	3589	390.3	5.26	495.33	42	0	0.99	1.094	1.176	1.005	1.027	1.034	1.21	0.997	1.019	0.971	1.074	1.154	0.986	1.008	1.014	1.187	0.978	93.8	103.7	111.5	95.3	94.8	97.3	98	114.7	94.5	96.6	High	High	High	High	High	High
High	Master Protein	A0A0B7P9G0	Unextended, isoform E OS=Drosophila melanogaster GN=uex PE=1 SV=1	0	122.537	32	25	82	25	1	834	93.2	5.6	217.28	25	0	0.859	0.897	0.774	0.942	0.865	0.952	0.842	0.968	0.975	0.88	0.919	0.794	0.966	0.887	0.976	0.863	0.993	94.6	98.8	85.3	103.8	110.2	95.4	104.9	92.8	106.7	107.5	High	High	High	High	High	High
High	Master Protein	X2JG79	Uncharacterized protein, isoform W OS=Drosophila melanogaster GN=CG45186 PE=1 SV=1	0	35.817	3	9	27	4	1	3040	334.2	8.18	63.88	9	2	1.073	0.924	1.008	0.929	1.001	0.956	1.145	0.953	1.009	1.063	0.915	0.999	0.921	0.992	0.947	1.135	0.944	107.3	92.4	100.8	92.9	100	100.1	95.6	114.5	95.3	100.9	High	High	High	High	High	High
High	Master Protein	M9PDW8	Uncharacterized protein, isoform T OS=Drosophila melanogaster GN=CG34417 PE=1 SV=1	0	359.457	20	86	314	86	1	5182	579.9	9.04	727.47	86	0	1.076	1.029	1.069	1.028	1.067	0.978	1.107	1.104	1.005	1.071	1.024	1.064	1.024	1.062	0.973	1.102	1.099	102.8	98.3	102.2	98.3	95.6	102	93.4	105.8	105.5	96	High	High	High	High	High	High
High	Master Protein	M9PER6	Uncharacterized protein, isoform R OS=Drosophila melanogaster GN=CG43897 PE=1 SV=1	0	22.292	16	6	29	1	1	446	50.2	9.09	64.13	6	0	1.306	1.125	0.805	1	0.805	1.122	0.783	1.011	0.786	1.661	1.431	1.024	1.273	1.023	1.427	0.997	1.286	134	115.5	82.6	102.7	102.6	82.6	115.1	80.4	103.8	80.7	High	High	High	High	High	High
High	Master Protein	Q9W2I0	Uncharacterized protein, isoform P OS=Drosophila melanogaster GN=CG42672 PE=1 SV=5	0	68.718	12	20	38	20	1	1642	181.5	7.93	76.16	20	0	0.964	1.023	0.981	1.01	1.044	1	1.074	1.029	1.057	0.911	0.968	0.928	0.955	0.987	0.945	1.016	0.973	94.6	100.5	96.4	99.2	98.2	102.5	98.2	105.5	101.1	103.8	High	High	High	High	High	High
High	Master Protein	A0A0B4K615	Uncharacterized protein, isoform O OS=Drosophila melanogaster GN=CG43427 PE=1 SV=1	0	75.738	20	21	60	12	1	1541	169.7	5.96	129.1	21	7	1.022	0.923	1.301	0.95	1.134	0.95	1.352	0.929	1.006	1.016	0.917	1.292	0.944	1.126	0.944	1.343	0.923	96.8	87.3	123.1	89.9	94.6	107.3	89.9	127.9	87.9	95.2	High	High	High	High	High	High
High	Master Protein	B7YZL1	Uncharacterized protein, isoform O OS=Drosophila melanogaster GN=CG10737 PE=1 SV=1	0	100.782	30	21	58	21	1	944	102.4	8.22	122.86	21	0	0.995	0.915	0.949	0.954	1.066	0.95	0.923	1.032	0.997	0.998	0.917	0.952	0.956	1.069	0.952	0.925	1.035	101.8	93.5	97.1	97.5	102.2	109	97.1	94.3	105.5	102	High	High	High	High	High	High
High	Master Protein	M9ND82	Uncharacterized protein, isoform N OS=Drosophila melanogaster GN=CG44085 PE=4 SV=1	0	26.206	10	8	29	8	1	1007	110.9	9.86	46.89	8	0	1.221	0.873	1.006	0.968	1.011	0.941	0.956	1.025	0.871	1.402	1.002	1.155	1.112	1.161	1.081	1.098	1.177	123.7	88.4	101.9	98.1	101.3	102.4	95.4	96.8	103.8	88.2	High	High	High	High	High	High
High	Master Protein	A0A0B4K7U0	Uncharacterized protein, isoform M OS=Drosophila melanogaster GN=CG43340 PE=1 SV=1	0	229.511	15	32	202	17	1	3213	346.5	4.25	538.16	32	16	1.001	0.897	1.253	1.198	1.253	0.881	1.323	1.185	1.055	0.949	0.85	1.188	1.135	1.187	0.835	1.254	1.123	90.6	81.2	113.5	108.4	90.5	113.4	79.7	119.7	107.3	95.5	High	High	High	High	High	High
High	Master Protein	Q9W016	Uncharacterized protein, isoform K OS=Drosophila melanogaster GN=CG45186 PE=1 SV=3	0	28.521	4	7	23	0	1	2223	239.8	9.25	52.88	7	0																												Not Found	Not Found	Not Found	Not Found	Not Found	Not Found
High	Master Protein	M9PC24	Uncharacterized protein, isoform K OS=Drosophila melanogaster GN=CG43897 PE=1 SV=1	0	37.247	23	8	43	3	1	502	56.2	8.88	106.67	8	5	1.858	1.164	0.963	1.1	1.022	1.169	0.972	1.107	0.879	2.114	1.324	1.095	1.252	1.162	1.33	1.106	1.26	165.4	103.6	85.7	98	89	91	104.1	86.5	98.6	78.2	High	High	High	High	High	High
High	Master Protein	M9PDE6	Uncharacterized protein, isoform K OS=Drosophila melanogaster GN=CG42748 PE=1 SV=1	0	44.405	8	16	21	16	1	2190	241.5	7.37	41.29	16	0	1.14	1.126	0.929	1.148	1.061	1.062	0.894	1.152	1.111	1.027	1.014	0.836	1.034	0.955	0.956	0.805	1.038	107.3	106	87.4	108.1	94.1	99.9	100	84.1	108.5	104.6	High	High	High	High	High	High
High	Master Protein	A0A0B4KFF3	Uncharacterized protein, isoform K OS=Drosophila melanogaster GN=CG17816 PE=1 SV=1	0	143.771	42	28	105	1	1	770	84.4	9.88	282.54	28	0	0.527	0.747	0.841	0.951	1.036	0.955	0.557	0.926	1.076	0.49	0.694	0.782	0.884	0.964	0.888	0.518	0.861	61.2	86.7	97.6	110.4	116.1	120.3	110.8	64.6	107.5	124.8	High	High	High	High	High	High
High	Master Protein	M9PFU5	Uncharacterized protein, isoform K OS=Drosophila melanogaster GN=CG10508 PE=4 SV=1	0	27.879	12	8	15	8	1	733	80.7	9.35	38.73	8	0	0.81	0.825	0.835	0.951	0.958	0.852	0.801	0.867	1.215	0.667	0.679	0.687	0.782	0.789	0.701	0.66	0.713	88.9	90.5	91.6	104.3	109.7	105.1	93.5	87.9	95.1	133.3	High	High	High	High	High	High
Low	Master Protein	E1JIZ9	Uncharacterized protein, isoform I OS=Drosophila melanogaster GN=trv PE=4 SV=2	0.056	1.865	2	1	1	1	1	651	69.8	7.72	2.51	1	0																												High	High	High	High	High	High
High	Master Protein	B7Z0B8	Uncharacterized protein, isoform I OS=Drosophila melanogaster GN=frm PE=1 SV=1	0	53.322	24	13	53	1	1	766	80	8.07	131.16	13	0	1.093	0.899	0.886	1.006	0.986	0.888	0.848	1.048	0.943	1.159	0.954	0.939	1.067	1.046	0.942	0.899	1.111	113.9	93.7	92.3	104.8	104.2	102.8	92.5	88.3	109.2	98.3	High	High	High	High	High	High
High	Master Protein	M9PGK3	Uncharacterized protein, isoform I OS=Drosophila melanogaster GN=CG43736 PE=1 SV=1	0.001	8.95	2	3	4	3	1	1367	143.2	9.2	6.67	3	0	1.211	0.98	1.032	1.088	1.025	0.977	0.911	0.973	1.159	1.045	0.845	0.89	0.938	0.884	0.842	0.786	0.84	117	94.6	99.7	105	96.6	99	94.3	88	94	111.9	High	High	High	High	High	High
High	Master Protein	A0A0B4KFP5	Uncharacterized protein, isoform I OS=Drosophila melanogaster GN=CG43143 PE=4 SV=1	0	22.857	3	6	11	6	1	2556	277	9.41	22.78	6	0	1.039	0.947	1.031	1.027	1.036	0.97	0.932	1.015	0.947	1.097	0.999	1.088	1.084	1.094	1.024	0.984	1.072	104.5	95.2	103.7	103.2	100.6	104.2	97.6	93.7	102.1	95.3	High	High	High	High	High	High
High	Master Protein	M9PEP9	Uncharacterized protein, isoform I OS=Drosophila melanogaster GN=CG42268 PE=4 SV=1	0.003	5.793	2	2	3	2	1	1493	161.5	6.52	4.01	2	0	0.997	1.034	0.964	1.05	1.037	1.039	0.905	0.974	1.052	0.948	0.983	0.916	0.998	0.986	0.988	0.861	0.926	99.2	102.8	95.9	104.5	99.5	103.2	103.4	90.1	96.9	104.7	High	High	High	High	High	High
High	Master Protein	A8JR01	Uncharacterized protein, isoform I OS=Drosophila melanogaster GN=CG34383 PE=4 SV=2	0	58.559	7	17	26	17	1	3090	342.9	6.64	48.49	17	0	1	1.078	1.022	1.039	1.032	1.025	1.028	1.022	1.1	0.909	0.98	0.929	0.945	0.938	0.932	0.934	0.929	96.7	104.2	98.8	100.4	96.7	99.8	99	99.4	98.8	106.3	High	High	High	High	High	High
Medium	Master Protein	A0A0B4K769	Uncharacterized protein, isoform I OS=Drosophila melanogaster GN=CG17574 PE=4 SV=1	0.026	2.562	6	1	2	1	1	175	18.8	7.69	2.37	1	0	1.274	1.2	1.118	1.372	1.368	1.394	0.96	1.467	0.992	1.285	1.21	1.128	1.383	1.379	1.405	0.968	1.48	104.9	98.8	92.1	112.9	82.3	112.6	114.8	79	120.8	81.7	High	High	High	High	High	High
High	Master Protein	B7Z0B9	Uncharacterized protein, isoform H OS=Drosophila melanogaster GN=frm PE=1 SV=1	0	88.273	27	22	79	10	1	1180	121	6.99	180.14	22	10	1.152	0.937	1.171	1.049	1.064	0.951	1.096	1.078	0.974	1.182	0.962	1.202	1.077	1.092	0.976	1.125	1.106	110	89.5	111.8	100.2	95.5	101.6	90.8	104.7	102.9	93	High	High	High	High	High	High
High	Master Protein	A0A0B4LGZ7	Uncharacterized protein, isoform H OS=Drosophila melanogaster GN=CG45076 PE=4 SV=1	0	154.406	50	29	212	29	1	619	68.6	5.06	641.46	29	0	1.387	1.112	0.926	1.126	1.006	1.078	0.932	1.243	0.915	1.516	1.215	1.012	1.23	1.099	1.178	1.018	1.358	129.3	103.7	86.4	105	93.2	93.8	100.5	86.9	115.9	85.3	High	High	High	High	High	High
High	Master Protein	X2JEC6	Uncharacterized protein, isoform H OS=Drosophila melanogaster GN=CG34408 PE=4 SV=1	0.001	9.9	2	3	3	3	1	1728	189.8	6.84	6.43	3	0	1.123	0.764	0.782	1.032	0.783	0.884	0.69	0.847	0.748	1.502	1.021	1.046	1.38	1.047	1.182	0.922	1.132	129.8	88.3	90.4	119.2	115.6	90.5	102.1	79.7	97.9	86.4	High	High	High	High	High	High
High	Master Protein	X2JEN5	Uncharacterized protein, isoform H OS=Drosophila melanogaster GN=CG32694 PE=4 SV=1	0	23.294	33	5	26	3	1	167	18.3	4.73	69.13	5	0	0.789	0.766	0.927	0.769	0.77	0.708	0.791	0.831	0.873	0.904	0.877	1.062	0.88	0.882	0.811	0.906	0.952	95.9	93.2	112.7	93.5	121.6	93.7	86	96.2	101	106.2	High	High	High	High	High	High
High	Master Protein	B7YZX0	Uncharacterized protein, isoform G OS=Drosophila melanogaster GN=Hasp PE=1 SV=2	0.003	5.604	1	2	4	2	1	1677	183.4	7.02	0	2	0	1.292	1.324	1.449	1.433	1.21	1.283	1.408	1.428	1.557	0.829	0.85	0.931	0.92	0.777	0.824	0.904	0.917	96.5	98.9	108.3	107.1	74.7	90.4	95.8	105.2	106.7	116.4	High	High	High	High	High	High
High	Master Protein	M9PHU7	Uncharacterized protein, isoform G OS=Drosophila melanogaster GN=CG43783 PE=1 SV=1	0	57.793	13	13	34	12	1	1248	135.1	6.09	65.87	13	1	0.862	1.046	0.933	0.968	0.958	0.971	0.954	0.973	1.067	0.808	0.981	0.875	0.907	0.898	0.91	0.894	0.912	88.5	107.5	95.9	99.4	102.8	98.5	99.8	98	100	109.6	High	High	High	High	High	High
High	Master Protein	M9NE59	Uncharacterized protein, isoform G OS=Drosophila melanogaster GN=CG43078 PE=1 SV=1	0	123.848	18	34	81	34	1	2455	274.4	5.38	163.09	34	0	1.113	0.949	0.888	1.054	1.136	0.97	0.848	1.18	1.004	1.109	0.945	0.884	1.049	1.13	0.965	0.844	1.175	109.8	93.5	87.6	103.9	98.6	112	95.6	83.6	116.4	99	High	High	High	High	High	High
High	Master Protein	A0A0B4LH08	Uncharacterized protein, isoform G OS=Drosophila melanogaster GN=CG42795 PE=1 SV=1	0	67.735	8	21	32	21	1	3213	361.1	8.24	66.9	21	0	0.832	1.044	1.012	1.047	0.926	1.016	1.057	0.879	1.461	0.569	0.715	0.693	0.717	0.634	0.695	0.723	0.602	80.9	101.6	98.5	101.9	97.3	90.1	98.9	102.9	85.6	142.2	High	High	High	High	High	High
High	Master Protein	A0A0B4KGL2	Uncharacterized protein, isoform G OS=Drosophila melanogaster GN=CG42675 PE=4 SV=1	0.004	5.579	7	2	3	2	1	427	47.3	10.55	4.93	2	0	1.365	0.78	1.453	0.839	1.442	0.763	0.859	1.115	1.055	1.294	0.74	1.378	0.795	1.367	0.724	0.815	1.057	127.9	73.1	136.2	78.6	93.7	135.2	71.5	80.5	104.5	98.8	High	High	High	High	High	High
High	Master Protein	M9NF13	Uncharacterized protein, isoform G OS=Drosophila melanogaster GN=CG42540 PE=4 SV=1	0	65.177	30	12	49	11	1	517	58.9	7.3	124.37	12	2	1.17	1.217	0.993	1.572	1.2	1.32	1.062	1.198	1.477	0.792	0.824	0.672	1.064	0.812	0.893	0.719	0.811	95.8	99.7	81.3	128.8	81.9	98.3	108.1	87	98.1	121	High	High	High	High	High	High
High	Master Protein	A8DYL2	Uncharacterized protein, isoform G OS=Drosophila melanogaster GN=CG34370 PE=4 SV=1	0	38.897	14	11	25	11	1	952	106.7	7.09	73.32	11	0	0.944	1.087	0.978	1.35	1.097	1.085	1.009	1.132	1.504	0.627	0.723	0.65	0.898	0.729	0.721	0.671	0.753	84.3	97.2	87.4	120.7	89.4	98.1	97	90.2	101.2	134.5	High	High	High	High	High	High
High	Master Protein	M9NEP4	Uncharacterized protein, isoform G OS=Drosophila melanogaster GN=CG32809 PE=4 SV=1	0.001	10.058	3	3	4	3	1	1264	137.7	9.19	7.73	3	0	1.088	1.062	0.951	1.139	1.102	1.005	0.918	1.167	1.265	0.86	0.84	0.752	0.9	0.871	0.794	0.725	0.922	101.7	99.3	88.9	106.5	93.5	103.1	94	85.8	109.1	118.3	High	High	High	High	High	High
High	Master Protein	A0A0B4LHR8	Uncharacterized protein, isoform G OS=Drosophila melanogaster GN=CG31064 PE=1 SV=1	0	21.647	9	6	12	1	1	877	95.4	7.33	19.74	6	4	1.052	0.991	1.138	1.107	0.965	1.057	1.064	0.994	1.128	0.933	0.878	1.008	0.981	0.855	0.936	0.943	0.881	100.3	94.4	108.4	105.5	95.3	92	100.7	101.4	94.7	107.5	High	High	High	High	High	High
Medium	Master Protein	A8DYM8	Uncharacterized protein, isoform G OS=Drosophila melanogaster GN=CG30271 PE=4 SV=2	0.018	2.86	2	1	3	1	1	501	54.8	4.5	1.69	1	0	0.773	0.891	0.954	0.79	0.793	0.735	0.92	0.924	0.916	0.844	0.973	1.041	0.863	0.866	0.803	1.005	1.009	88.8	102.4	109.7	90.9	115	91.2	84.5	105.8	106.3	105.3	High	High	High	High	High	High
High	Master Protein	A8JQV3	Uncharacterized protein, isoform G OS=Drosophila melanogaster GN=CG17816 PE=1 SV=1	0	151.794	40	31	113	4	1	882	96.3	9.98	301.35	31	25	0.851	1.162	1.065	1.219	0.996	1.128	1.059	1.142	1.254	0.679	0.926	0.85	0.972	0.794	0.899	0.845	0.911	78.2	106.8	98	112.1	91.9	91.6	103.7	97.4	105	115.3	High	High	High	High	High	High
Medium	Master Protein	M9PHV4	Uncharacterized protein, isoform F OS=Drosophila melanogaster GN=CG42354 PE=1 SV=1	0.012	3.336	2	1	2	1	1	503	56.7	6.07	2.2	1	0	1.2	1	1.141	1.125	1.094	0.989	1.118	1.024	0.998	1.203	1.002	1.143	1.127	1.096	0.992	1.121	1.026	112.3	93.5	106.7	105.2	93.6	102.3	92.6	104.6	95.8	93.3	High	High	High	High	High	High
High	Master Protein	A0A0S0X6R3	Uncharacterized protein, isoform F OS=Drosophila melanogaster GN=CG42265 PE=1 SV=1	0	18.735	5	4	11	4	1	1596	171.9	4.93	26.22	4	0	0.904	1.057	0.963	1.018	0.968	0.988	0.952	0.984	1.157	0.782	0.914	0.832	0.88	0.836	0.854	0.823	0.851	90.5	105.8	96.4	101.9	100.1	96.8	98.9	95.2	98.5	115.8	High	High	High	High	High	High
Medium	Master Protein	Q9VIM1	Uncharacterized protein, isoform F OS=Drosophila melanogaster GN=CG31688 PE=1 SV=5	0.011	3.621	2	1	3	1	1	714	77.8	6.37	8.61	1	0	1.123	1.293	1.085	1.257	1.245	1.211	1.077	1.157	0.939	1.197	1.377	1.155	1.338	1.326	1.289	1.147	1.232	98.7	113.5	95.3	110.4	87.8	109.3	106.3	94.6	101.6	82.5	High	High	High	High	High	High
Low	Master Protein	A0A0B4KHF7	Uncharacterized protein, isoform F OS=Drosophila melanogaster GN=CG31427 PE=4 SV=1	0.07	1.726	4	1	2	1	1	291	33.7	7.09	0	1	0	1.097	1.023	0.904	1.088	0.966	1.11	0.758	1.067	1.082	1.014	0.946	0.835	1.005	0.893	1.026	0.701	0.986	108.7	101.4	89.6	107.7	99	95.7	110	75.1	105.7	107.2	High	High	High	High	High	High
High	Master Protein	M9PEZ6	Uncharacterized protein, isoform F OS=Drosophila melanogaster GN=CG13784 PE=4 SV=1	0.001	10.491	4	4	9	4	1	969	107.7	6.76	19.4	4	0	1.008	1.098	0.97	1.203	1.138	1.11	1.149	1.264	1.187	0.85	0.925	0.818	1.013	0.959	0.935	0.968	1.065	90.6	98.7	87.2	108.1	89.9	102.3	99.8	103.3	113.6	106.7	High	High	High	High	High	High
High	Master Protein	A0A0B4KFE1	Uncharacterized protein, isoform F OS=Drosophila melanogaster GN=CG10543 PE=1 SV=1	0.001	8.185	3	3	4	3	1	1635	183	6.52	1.98	3	0	1.362	1.176	1.146	1.339	1.394	1.06	1.042	1.171	1.661	0.82	0.708	0.69	0.806	0.839	0.638	0.627	0.705	110.3	95.2	92.8	108.4	81	112.9	85.8	84.4	94.8	134.5	High	High	High	High	High	High
High	Master Protein	X2JCT5	Uncharacterized protein, isoform E OS=Drosophila melanogaster GN=IRSp53 PE=4 SV=1	0	119.578	45	25	123	1	1	646	71.4	9.36	312.07	25	0	2.589	1.386	1.324	1.733	2.603	1.487	1.169	1.44	0.907	2.855	1.528	1.46	1.911	2.871	1.64	1.289	1.588	165.6	88.6	84.7	110.8	64	166.5	95.1	74.7	92.1	58	High	High	High	High	High	High
High	Master Protein	Q9VHR2	Uncharacterized protein, isoform E OS=Drosophila melanogaster GN=CG45263 PE=1 SV=4	0.007	4.32	2	2	3	2	1	1876	206.6	7.81	0	2	0	1.087	1.259	1.266	1.087	1.273	1.142	1.427	1.195	1.041	1.045	1.21	1.216	1.044	1.223	1.097	1.371	1.149	92.3	106.9	107.5	92.3	84.9	108.1	96.9	121.2	101.5	88.4	High	High	High	High	High	High
High	Master Protein	Q8IR04	Uncharacterized protein, isoform E OS=Drosophila melanogaster GN=CG45002 PE=3 SV=3	0	31.686	10	11	24	11	1	1098	122	6.4	39.96	11	0	1.01	1.227	1.015	1.148	1.089	1.182	1.157	1.211	1.36	0.743	0.902	0.746	0.844	0.801	0.869	0.85	0.89	88.6	107.6	89.1	100.7	87.7	95.6	103.7	101.5	106.2	119.3	High	High	High	High	High	High
High	Master Protein	A0A0B4K760	Uncharacterized protein, isoform E OS=Drosophila melanogaster GN=CG42613 PE=4 SV=1	0	16.084	5	5	9	5	1	1188	130.2	5.83	14.33	5	0	0.895	0.996	0.923	1.168	0.983	1.127	0.969	1.065	1.234	0.726	0.808	0.748	0.947	0.797	0.914	0.786	0.864	86.4	96.2	89.1	112.8	96.5	94.9	108.8	93.5	102.8	119.1	High	High	High	High	High	High
High	Master Protein	B7YZW3	Uncharacterized protein, isoform E OS=Drosophila melanogaster GN=CG42389 PE=1 SV=1	0	13.286	2	3	13	3	1	2064	223.1	6.89	26.58	3	0	0.878	0.928	0.949	0.867	0.944	0.896	0.955	0.896	1.014	0.865	0.915	0.936	0.854	0.931	0.883	0.942	0.883	94.1	99.5	101.8	92.9	107.2	101.3	96	102.4	96.1	108.7	High	High	High	High	High	High
High	Master Protein	A1Z8I8	Uncharacterized protein, isoform E OS=Drosophila melanogaster GN=CG42336 PE=1 SV=2	0	14.658	24	3	26	3	1	140	15.6	6.33	36.82	3	0	0.655	0.899	0.938	0.896	0.695	0.833	0.996	0.907	1.003	0.653	0.897	0.935	0.893	0.693	0.83	0.993	0.904	74.3	101.9	106.3	101.5	113.4	78.8	94.4	112.9	102.8	113.7	High	High	High	High	High	High
High	Master Protein	A0A0B4LEX9	Uncharacterized protein, isoform E OS=Drosophila melanogaster GN=CG42326 PE=4 SV=1	0	21.411	6	7	12	7	1	1376	154.6	7.15	25.45	7	0	0.94	0.92	1.034	0.962	1.074	0.811	0.956	1.09	1.076	0.874	0.855	0.961	0.894	0.998	0.754	0.889	1.013	95.3	93.3	104.8	97.6	101.4	108.9	82.2	97	110.5	109.1	High	High	High	High	High	High
High	Master Protein	B7Z103	Uncharacterized protein, isoform E OS=Drosophila melanogaster GN=CG42323 PE=4 SV=1	0	18.689	35	3	12	3	1	259	25.4	8.54	25.24	3	0	1.036	1.02	1.116	0.894	0.935	1.105	1.112	1.015	1.035	1.001	0.985	1.078	0.864	0.903	1.068	1.075	0.981	100.9	99.3	108.7	87.1	97.4	91	107.6	108.3	98.8	100.8	High	High	High	High	High	High
High	Master Protein	M9PH36	Uncharacterized protein, isoform E OS=Drosophila melanogaster GN=CG34449 PE=1 SV=1	0	15.867	5	5	6	5	1	1052	112.6	9.32	12.56	5	0	1.211	1.044	1.038	1.246	1.192	1.138	1.117	1.074	1.107	1.094	0.943	0.938	1.126	1.077	1.028	1.009	0.971	108.4	93.5	93	111.6	89.6	106.7	101.9	100	96.2	99.1	High	High	High	High	High	High
High	Master Protein	R9PY62	Uncharacterized protein, isoform E OS=Drosophila melanogaster GN=CG34394 PE=4 SV=1	0	23.922	5	6	15	6	1	1249	136.5	8.32	25.14	6	0	0.945	1.078	1.056	1.01	0.997	0.992	1.041	1.037	1.11	0.851	0.971	0.951	0.91	0.897	0.894	0.937	0.934	92.1	105	102.9	98.4	97.4	97.1	96.7	101.3	101	108.2	High	High	High	High	High	High
High	Master Protein	A0A0B4K709	Uncharacterized protein, isoform E OS=Drosophila melanogaster GN=CG34355 PE=1 SV=1	0	112.352	34	18	102	18	1	755	84.6	6.33	255.97	18	0	1.081	1.118	1.16	1.128	1.057	1.137	1.175	1.119	1.09	0.991	1.026	1.064	1.034	0.97	1.042	1.078	1.026	97.7	101.1	104.8	101.9	90.4	95.5	102.7	106.2	101.1	98.5	High	High	High	High	High	High
High	Master Protein	A0A0S0WGS4	Uncharacterized protein, isoform E OS=Drosophila melanogaster GN=CG34310 PE=4 SV=1	0.009	3.869	8	1	3	1	1	129	14.6	9.74	5.74	1	0	0.945	0.926	1.225	0.687	0.743	0.907	1.055	0.497	0.732	1.292	1.265	1.674	0.939	1.015	1.24	1.442	0.68	108.4	106.2	140.5	78.8	114.7	85.2	104.1	121	57.1	83.9	High	High	High	High	High	High
High	Master Protein	M9PEM2	Uncharacterized protein, isoform E OS=Drosophila melanogaster GN=CG34126 PE=4 SV=1	0	36.065	9	12	18	12	1	1518	166.2	6.51	36.68	12	0	1.059	1.027	0.897	1.05	0.996	1.016	0.878	1.045	1.079	0.982	0.952	0.832	0.973	0.923	0.942	0.813	0.969	105.4	102.2	89.3	104.5	99.5	99.1	101.2	87.3	104	107.4	High	High	High	High	High	High
High	Master Protein	X2JG15	Uncharacterized protein, isoform E OS=Drosophila melanogaster GN=CG34120 PE=4 SV=1	0	193.605	22	40	158	40	1	1998	224.3	6.84	401.4	40	0	0.846	0.926	0.936	0.871	1.181	0.895	0.94	0.964	1.041	0.812	0.89	0.899	0.837	1.135	0.86	0.903	0.926	88.1	96.5	97.5	90.7	104.2	123.1	93.3	97.9	100.4	108.5	High	High	High	High	High	High
High	Master Protein	Q8IPA8	Uncharacterized protein, isoform E OS=Drosophila melanogaster GN=CG33695 PE=1 SV=1	0	18.454	17	5	11	4	1	305	32.4	6.04	25.99	5	0	1.02	1.004	0.948	1.097	0.965	1.069	0.922	0.978	1.19	0.857	0.844	0.797	0.921	0.811	0.898	0.774	0.822	100.1	98.5	93	107.6	98.1	94.7	104.9	90.4	95.9	116.8	High	High	High	High	High	High
High	Master Protein	Q8IRM1	Uncharacterized protein, isoform E OS=Drosophila melanogaster GN=CG32694 PE=4 SV=1	0	14.902	29	5	16	3	1	187	20	4.58	39.58	5	0	0.679	0.848	0.916	0.852	0.787	0.766	0.865	0.799	0.932	0.729	0.911	0.983	0.915	0.844	0.822	0.928	0.857	80.5	100.5	108.4	100.9	118.4	93.2	90.7	102.4	94.6	110.4	High	High	High	High	High	High
High	Master Protein	R9PY60	Uncharacterized protein, isoform E OS=Drosophila melanogaster GN=CG32206 PE=4 SV=1	0	13.04	4	4	7	4	1	1278	139.6	7.72	11.14	4	0	0.876	1.07	0.987	1.387	1.106	1.055	1.116	1.089	1.498	0.585	0.715	0.659	0.926	0.738	0.704	0.745	0.727	78.3	95.7	88.3	124	89.4	98.9	94.3	99.7	97.4	133.9	High	High	High	High	High	High
High	Master Protein	Q8IMP0	Uncharacterized protein, isoform E OS=Drosophila melanogaster GN=CG31064 PE=4 SV=1	0	21.843	10	6	11	1	1	862	92.7	6.93	18.03	6	0	0.821	1.321	1.256	1.393	1.169	1.085	1.468	1.359	1.039	0.79	1.272	1.209	1.34	1.125	1.044	1.413	1.308	68.9	110.9	105.5	116.9	84	98.1	91.1	123.3	114.1	87.2	High	High	High	High	High	High
High	Master Protein	Q0E9A7	Uncharacterized protein, isoform E OS=Drosophila melanogaster GN=CG30054 PE=4 SV=3	0	42.554	25	6	75	1	1	353	41.4	5.44	207.68	6	0	0.854	1.071	0.669	1.089	1.099	0.998	0.743	1.243	1.145	0.746	0.936	0.585	0.952	0.96	0.872	0.649	1.086	86.2	108.1	67.5	109.9	100.9	110.9	100.7	75	125.5	115.5	High	High	High	High	High	High
High	Master Protein	M9PEW1	Uncharacterized protein, isoform E OS=Drosophila melanogaster GN=CG18815 PE=1 SV=1	0	50.508	41	7	84	7	1	232	25	6.52	229.5	7	0	0.74	0.835	1.006	0.876	0.893	0.854	1.079	0.843	1.049	0.705	0.796	0.96	0.835	0.852	0.814	1.029	0.804	80.6	91	109.7	95.5	109	97.4	93	117.6	91.9	114.3	High	High	High	High	High	High
High	Master Protein	A8JQV2	Uncharacterized protein, isoform E OS=Drosophila melanogaster GN=CG17816 PE=1 SV=1	0	153.594	40	30	115	2	1	855	93.2	9.79	315.35	30	1	0.883	1.01	0.9	1.089	1.026	1.036	0.893	1.161	1.144	0.772	0.883	0.786	0.952	0.897	0.905	0.78	1.014	87.1	99.6	88.7	107.4	98.6	101.2	102.1	88.1	114.5	112.8	High	High	High	High	High	High
High	Master Protein	A8DYI9	Uncharacterized protein, isoform E OS=Drosophila melanogaster GN=CG15118 PE=1 SV=1	0	87.609	33	14	73	14	1	630	70.8	6.02	199.1	14	0	0.984	1.056	1.08	1.095	1.146	1.064	1.14	1.062	1.018	0.967	1.037	1.061	1.076	1.126	1.046	1.12	1.044	92.5	99.2	101.5	102.9	93.9	107.6	100	107.1	99.8	95.6	High	High	High	High	High	High
High	Master Protein	A0A0B4KFK4	Uncharacterized protein, isoform E OS=Drosophila melanogaster GN=CG12814 PE=4 SV=1	0	31.357	20	8	25	7	1	441	48.5	7.31	56.33	8	0	0.899	0.902	0.889	0.972	0.972	0.914	0.944	0.97	0.995	0.903	0.906	0.893	0.976	0.977	0.919	0.949	0.975	95.1	95.4	94	102.7	105.7	102.8	96.7	99.8	102.6	105.2	High	High	High	High	High	High
Low	Master Protein	Q8IPJ3	Uncharacterized protein, isoform E OS=Drosophila melanogaster GN=CG11321 PE=4 SV=2	0.058	1.836	0	1	1	1	1	2892	320.7	5.19	1.98	1	0	0.888	0.857	0.974	0.982	0.877	0.884	0.746	1.082	0.575	1.546	1.492	1.694	1.709	1.527	1.538	1.298	1.883	100.2	96.7	109.8	110.8	112.8	99	99.7	84.1	122.1	64.8	High	High	High	High	High	High
High	Master Protein	A0A0B4KEX1	Uncharacterized protein, isoform E OS=Drosophila melanogaster GN=CG11073 PE=1 SV=1	0	57.777	50	9	59	1	1	307	32.4	9.2	138.84	9	0																												High	High	High	High	High	High
High	Master Protein	B7Z0B2	Uncharacterized protein, isoform E OS=Drosophila melanogaster GN=CG10359 PE=1 SV=1	0	36.023	22	6	21	6	1	485	54.2	8.1	53.48	6	0	0.832	0.989	1.048	0.968	0.938	0.916	0.934	1.065	0.976	0.853	1.014	1.074	0.992	0.961	0.939	0.958	1.091	86.1	102.3	108.4	100.1	103.5	97	94.8	96.7	110.2	100.9	High	High	High	High	High	High
High	Master Protein	M9PI51	Uncharacterized protein, isoform E OS=Drosophila melanogaster GN=CG10089 PE=4 SV=1	0.001	7.61	7	2	2	2	1	447	48.9	9.92	4.41	2	0	0.987	0.842	0.678	0.796	0.93	0.836	0.58	1.022	1.076	0.917	0.783	0.63	0.74	0.865	0.777	0.539	0.95	112.8	96.3	77.5	91	114.3	106.3	95.6	66.3	116.8	123	High	High	High	High	High	High
High	Master Protein	A8DY93	Uncharacterized protein, isoform D OS=Drosophila melanogaster GN=SLO2 PE=4 SV=2	0.009	4.017	1	2	3	2	1	1878	205.1	7.42	4.73	2	0	1.136	1.396	1.013	1.258	1.194	1.291	1.116	1.241	1.264	0.899	1.104	0.802	0.996	0.945	1.021	0.883	0.982	95.4	117.2	85.1	105.6	84	100.2	108.4	93.7	104.2	106.1	High	High	High	High	High	High
High	Master Protein	Q9VWP5	Uncharacterized protein, isoform D OS=Drosophila melanogaster GN=htk PE=1 SV=4	0	49.304	7	14	24	14	1	2486	259.3	8.94	42.07	14	0	0.909	0.991	0.932	0.963	0.983	0.954	0.902	1.02	1.073	0.847	0.923	0.868	0.897	0.916	0.889	0.84	0.95	93.5	101.9	95.8	99	102.8	101.1	98.1	92.7	104.8	110.3	High	High	High	High	High	High
High	Master Protein	A0A0B4LHK8	Uncharacterized protein, isoform D OS=Drosophila melanogaster GN=CG45049 PE=4 SV=1	0.003	6.143	7	3	5	3	1	273	30.8	5.41	0	3	0	0.974	0.899	0.885	0.992	0.98	0.905	0.875	1.071	1.192	0.817	0.754	0.743	0.832	0.822	0.759	0.734	0.898	99.7	92	90.6	101.5	102.3	100.2	92.6	89.5	109.6	122	High	High	High	High	High	High
High	Master Protein	A1Z718	Uncharacterized protein, isoform D OS=Drosophila melanogaster GN=CG43340 PE=1 SV=1	0	168.662	35	26	177	11	1	1020	111.6	5.14	440.41	26	0	1.153	0.966	1.574	1.46	1.541	0.911	1.765	1.274	0.997	1.157	0.969	1.578	1.464	1.546	0.914	1.77	1.277	91.2	76.4	124.5	115.5	79.1	121.9	72.1	139.6	100.8	78.9	High	High	High	High	High	High
High	Master Protein	M9PGQ4	Uncharacterized protein, isoform D OS=Drosophila melanogaster GN=CG42492 PE=1 SV=1	0	88.624	20	18	100	6	1	977	107.3	8.03	248.05	18	13	0.781	0.841	0.815	1.049	0.861	0.829	1.028	0.921	1.422	0.549	0.592	0.573	0.738	0.605	0.583	0.723	0.648	81.8	88.1	85.4	109.9	104.7	90.1	86.8	107.7	96.5	149	High	High	High	High	High	High
High	Master Protein	Q9W1Z4	Uncharacterized protein, isoform D OS=Drosophila melanogaster GN=CG42284 PE=4 SV=5	0.002	6.803	3	2	3	2	1	657	73	4.93	7.38	2	0	0.817	0.757	1.335	0.883	0.86	0.785	0.912	1.101	0.834	0.979	0.907	1.601	1.059	1.031	0.941	1.094	1.32	88	81.5	143.8	95.1	107.7	92.6	84.5	98.2	118.6	89.8	High	High	High	High	High	High
Medium	Master Protein	M9PCK0	Uncharacterized protein, isoform D OS=Drosophila melanogaster GN=CG34351 PE=4 SV=1	0.046	1.961	6	1	1	1	1	233	26.7	7.11	0	1	0	0.769	1.121	0.933	1.12	1.057	0.984	0.94	1.117	1.405	0.547	0.798	0.664	0.797	0.752	0.7	0.669	0.795	73.7	107.3	89.3	107.2	95.7	101.2	94.2	89.9	106.9	134.5	High	High	High	High	High	High
High	Master Protein	A0A0B4KF34	Uncharacterized protein, isoform D OS=Drosophila melanogaster GN=CG31550 PE=1 SV=1	0	11.527	4	3	7	3	1	835	94.1	5.6	18.21	3	0	0.907	0.956	0.876	0.977	0.957	0.958	0.899	1.156	1.055	0.86	0.906	0.83	0.926	0.906	0.908	0.852	1.096	93.1	98.1	89.9	100.3	102.7	98.2	98.3	92.3	118.7	108.3	High	High	High	High	High	High
High	Master Protein	Q7KSN8	Uncharacterized protein, isoform D OS=Drosophila melanogaster GN=CG31368 PE=1 SV=2	0	60.147	15	18	37	18	1	1486	172.2	6.1	91.52	18	0	0.906	0.927	0.798	0.936	0.924	0.896	0.809	0.963	0.987	0.917	0.939	0.808	0.948	0.936	0.907	0.819	0.975	99	101.4	87.2	102.4	109.3	101	98	88.5	105.3	108	High	High	High	High	High	High
High	Master Protein	M9PCE3	Uncharacterized protein, isoform D OS=Drosophila melanogaster GN=CG18304 PE=4 SV=1	0.005	5.114	1	2	2	2	1	1901	213.5	9.23	3.99	2	0	1.143	0.9	0.826	1.043	1.104	0.885	0.745	1.035	1.099	1.04	0.819	0.752	0.949	1.004	0.805	0.678	0.941	116.9	92	84.5	106.7	102.2	112.8	90.5	76.2	105.8	112.4	High	High	High	High	High	High
High	Master Protein	Q86BI9	Uncharacterized protein, isoform D OS=Drosophila melanogaster GN=CG18135 PE=1 SV=1	0	42.786	18	12	22	12	1	770	86.7	7.44	57.24	12	0	0.626	0.702	0.951	0.677	0.638	0.744	0.905	0.655	1.062	0.589	0.661	0.895	0.637	0.601	0.701	0.852	0.617	78.6	88.2	119.5	85.1	125.6	80.2	93.5	113.6	82.3	133.5	High	High	High	High	High	High
High	Master Protein	M9PJS6	Uncharacterized protein, isoform D OS=Drosophila melanogaster GN=CG17600 PE=4 SV=1	0.009	3.805	2	1	1	1	1	603	65	9.04	2.81	1	0	0.856	1.371	1.461	0.9	0.987	1.143	1.445	1.008	1.005	0.852	1.364	1.453	0.895	0.982	1.138	1.437	1.003	76.6	122.7	130.7	80.5	89.5	88.3	102.3	129.3	90.2	89.9	High	High	High	High	High	High
High	Master Protein	M9PEI0	Uncharacterized protein, isoform D OS=Drosophila melanogaster GN=CG13675 PE=4 SV=1	0.001	9.569	8	3	9	3	1	355	41	8.97	18.61	3	0	0.949	0.97	0.958	1.044	0.975	0.982	0.857	0.996	0.977	0.971	0.993	0.981	1.069	0.998	1.005	0.877	1.02	97.7	99.9	98.7	107.5	103	100.4	101.2	88.3	102.6	100.6	High	High	High	High	High	High
High	Master Protein	A0A0B4KHG9	Uncharacterized protein, isoform D OS=Drosophila melanogaster GN=CG13643 PE=4 SV=1	0	15.632	9	5	5	5	1	819	92	9.09	10.14	5	0	0.826	0.69	1.634	0.569	0.852	0.861	1.499	0.754	0.81	1.02	0.851	2.017	0.702	1.052	1.063	1.85	0.931	87	72.6	172.1	59.9	105.3	89.7	90.7	157.9	79.4	85.3	High	High	High	High	High	High
High	Master Protein	A0A0B4LIJ3	Uncharacterized protein, isoform D OS=Drosophila melanogaster GN=CG13606 PE=4 SV=1	0	14.094	16	2	11	2	1	134	14.3	8.15	28.96	2	0	0.877	1.014	0.907	0.96	0.968	0.922	0.934	1.034	0.957	0.916	1.059	0.947	1.003	1.011	0.963	0.976	1.081	91.6	105.9	94.7	100.3	104.5	101.1	96.3	97.6	108	100	High	High	High	High	High	High
Medium	Master Protein	M9PER3	Uncharacterized protein, isoform D OS=Drosophila melanogaster GN=CG13293 PE=4 SV=1	0.015	3.068	1	1	1	1	1	599	68.7	7.46	3.37	1	0																												High	High	High	High	High	High
High	Master Protein	A0A0B4LF44	Uncharacterized protein, isoform D OS=Drosophila melanogaster GN=CG12911 PE=4 SV=1	0	15.745	12	5	14	5	1	410	45	6.04	28.62	5	0	0.971	0.942	0.986	1.044	1.051	0.929	0.83	1.08	1.11	0.875	0.848	0.889	0.941	0.947	0.837	0.748	0.973	97.6	94.7	99.2	105	100.6	105.7	93.5	83.5	108.6	111.6	High	High	High	High	High	High
High	Master Protein	Q9VA29	Uncharacterized protein, isoform D OS=Drosophila melanogaster GN=CG12071 PE=4 SV=3	0.007	4.33	2	1	3	1	1	581	65	9.23	2.69	1	0	1.393	1.395	1.369	1.567	1.476	1.243	1.19	1.15	1.223	1.139	1.141	1.12	1.282	1.207	1.016	0.973	0.941	107.1	107.3	105.2	120.5	76.9	113.5	95.6	91.5	88.5	94	High	High	High	High	High	High
High	Master Protein	M9PB06	Uncharacterized protein, isoform D OS=Drosophila melanogaster GN=CG10874 PE=1 SV=1	0.003	6.093	8	2	8	2	1	317	35.1	6.47	18.55	2	0	0.642	0.84	0.941	0.877	0.721	0.948	0.935	0.726	0.95	0.676	0.885	0.991	0.923	0.759	0.998	0.985	0.765	74.8	97.9	109.7	102.2	116.6	84	110.5	109	84.6	110.7	High	High	High	High	High	High
High	Master Protein	A1Z6E8	Uncharacterized protein, isoform D OS=Drosophila melanogaster GN=CG10395 PE=4 SV=2	0.003	6.004	9	2	3	2	1	281	32.2	9.6	5.8	2	0	0.766	0.815	0.8	0.671	0.845	0.759	0.817	0.773	0.937	0.818	0.87	0.854	0.716	0.902	0.81	0.872	0.825	93.7	99.6	97.8	81.9	122.2	103.3	92.8	99.9	94.4	114.5	High	High	High	High	High	High
High	Master Protein	M9PEH8	Uncharacterized protein, isoform D OS=Drosophila melanogaster GN=CG10289 PE=1 SV=1	0	56.033	19	13	35	13	1	996	111.6	4.49	78.85	13	0	1.117	1.052	0.97	1.035	0.975	1.033	0.977	1.04	0.97	1.152	1.084	1	1.067	1.005	1.065	1.008	1.072	109.9	103.4	95.4	101.8	98.3	95.8	101.6	96.1	102.2	95.4	High	High	High	High	High	High
High	Master Protein	M9PEJ2	Uncharacterized protein, isoform D OS=Drosophila melanogaster GN=CG10103 PE=1 SV=1	0	51.835	35	11	63	1	1	379	41.4	6.34	171.22	11	0	0.722	0.644	0.662	0.598	0.593	0.637	0.673	0.767	1.226	0.589	0.525	0.54	0.488	0.484	0.519	0.549	0.625	95.9	85.6	88.1	79.5	132.9	78.9	84.7	89.5	101.9	163	High	High	High	High	High	High
High	Master Protein	A8DYI2	Uncharacterized protein, isoform C OS=Drosophila melanogaster GN=Ttd14 PE=1 SV=1	0	65.452	37	14	48	14	1	515	58.1	8.65	139.41	14	0	1.213	1.01	1	1.097	1.351	0.996	1.011	1.016	0.996	1.218	1.015	1.004	1.101	1.357	1.001	1.016	1.02	113.5	94.5	93.5	102.6	93.5	126.4	93.2	94.6	95	93.1	High	High	High	High	High	High
Low	Master Protein	A0A0B4LGD0	Uncharacterized protein, isoform C OS=Drosophila melanogaster GN=CG43691 PE=4 SV=1	0.119	1.42	1	1	1	1	1	1096	129.3	10.3	2.23	1	0	1.056	0.733	0.74	1.033	0.982	1.063	0.801	0.975	1.047	1.009	0.699	0.706	0.987	0.937	1.015	0.765	0.931	112	77.7	78.4	109.6	106.1	104.1	112.7	85	103.4	111.1	High	High	High	High	High	High
High	Master Protein	M9PHU0	Uncharacterized protein, isoform C OS=Drosophila melanogaster GN=CG43658 PE=1 SV=1	0.005	4.954	1	2	2	2	1	2263	243.6	8.72	3.95	2	0	1.124	1.118	1.338	1.012	1.091	0.983	1.161	1.14	1.078	1.043	1.038	1.242	0.939	1.012	0.912	1.077	1.058	101.8	101.2	121.2	91.6	90.5	98.8	89	105.1	103.2	97.6	High	High	High	High	High	High
High	Master Protein	M9MRV7	Uncharacterized protein, isoform C OS=Drosophila melanogaster GN=CG43367 PE=4 SV=1	0	75.656	10	24	34	24	1	2754	309.4	6.01	66.42	24	0	1.04	1.066	1.053	1.056	1.054	1.071	1.106	1.046	1.17	0.89	0.911	0.901	0.902	0.901	0.916	0.946	0.894	97.6	100	98.8	99	93.8	98.9	100.5	103.8	98.1	109.7	High	High	High	High	High	High
High	Master Protein	A0A0B4K6L3	Uncharacterized protein, isoform C OS=Drosophila melanogaster GN=CG43102 PE=4 SV=1	0.001	10.659	2	4	5	4	1	2519	276.9	6.96	11.01	4	0	0.984	1.004	0.966	1.089	0.981	0.881	0.913	1.007	1.168	0.842	0.86	0.827	0.933	0.84	0.755	0.782	0.862	98.5	100.5	96.6	109	100.1	98.2	88.2	91.4	100.7	116.9	High	High	High	High	High	High
High	Master Protein	A0A0B4KFB8	Uncharacterized protein, isoform C OS=Drosophila melanogaster GN=CG42724 PE=1 SV=1	0	68.531	17	16	48	15	1	1123	129.7	8.27	104.71	16	1	1.034	1.118	1.019	1.146	1.035	1.062	0.998	1.111	1.228	0.842	0.91	0.829	0.933	0.843	0.865	0.812	0.905	96.2	104	94.7	106.6	93	96.3	98.8	92.8	103.4	114.2	High	High	High	High	High	High
High	Master Protein	Q9VW85	Uncharacterized protein, isoform C OS=Drosophila melanogaster GN=CG42674 PE=1 SV=4	0.005	4.79	1	2	2	2	1	1661	177.3	8.09	3.86	2	0	1.161	1.132	1.232	0.937	1.264	1.071	1.145	1.359	1.11	1.046	1.02	1.11	0.844	1.139	0.965	1.032	1.225	101.8	99.2	108	82.1	87.6	110.8	93.9	100.4	119.1	97.2	High	High	High	High	High	High
High	Master Protein	Q0KHN6	Uncharacterized protein, isoform C OS=Drosophila melanogaster GN=CG42346 PE=4 SV=3	0.003	6.18	1	2	2	2	1	1817	203.2	7.93	2.69	2	0	1.379	1.342	1.242	1.443	1.368	1.374	1.372	1.209	1.381	0.999	0.972	0.9	1.045	0.991	0.995	0.994	0.876	105.2	102.3	94.7	110.1	76.3	104.3	104.8	104.6	92.2	105.3	High	High	High	High	High	High
High	Master Protein	Q9VY47	Uncharacterized protein, isoform C OS=Drosophila melanogaster GN=CG42271 PE=4 SV=4	0.009	3.802	1	1	1	1	1	1280	143.5	8.02	2.47	1	0	0.838	0.815	0.68	0.839	0.998	0.918	0.77	1.201	0.91	0.92	0.895	0.747	0.922	1.097	1.008	0.845	1.319	93.4	90.8	75.8	93.6	111.5	111.3	102.3	85.8	133.9	101.5	High	High	High	High	High	High
High	Master Protein	Q9VYM7	Uncharacterized protein, isoform C OS=Drosophila melanogaster GN=CG42258 PE=1 SV=2	0	19.298	14	4	22	4	1	465	47.7	4.93	55.93	4	0	0.783	0.812	0.853	0.936	0.912	0.879	0.913	0.917	1.167	0.671	0.696	0.731	0.802	0.781	0.753	0.783	0.786	85.4	88.5	93	102	109	99.4	95.8	99.6	100	127.2	High	High	High	High	High	High
High	Master Protein	Q7PLP5	Uncharacterized protein, isoform C OS=Drosophila melanogaster GN=CG41099 PE=1 SV=1	0	53.259	15	14	30	14	1	1124	124.4	6.06	70.99	14	0	0.971	1.004	0.99	0.918	0.887	0.951	1.039	0.957	1.041	0.933	0.964	0.951	0.882	0.852	0.913	0.998	0.92	99.5	102.9	101.4	94.1	102.5	90.9	97.4	106.5	98.1	106.7	High	High	High	High	High	High
Medium	Master Protein	A0A0B4LI09	Uncharacterized protein, isoform C OS=Drosophila melanogaster GN=CG34353 PE=4 SV=1	0.035	2.221	4	1	1	1	1	581	63.8	8.72	0	1	0	0.889	1.22	1.129	1.193	1.474	1.072	1.728	0.911	1.643	0.541	0.743	0.687	0.726	0.897	0.652	1.052	0.554	72.5	99.5	92.1	97.3	81.6	120.3	87.4	141	74.3	134	High	High	High	High	High	High
High	Master Protein	Q2PDM3	Uncharacterized protein, isoform C OS=Drosophila melanogaster GN=CG33978 PE=4 SV=3	0	11.767	2	5	10	5	1	2289	256.4	6.6	18.71	5	0	1.33	0.999	1.619	0.909	1.003	1.053	1.635	0.854	0.882	1.509	1.133	1.836	1.031	1.138	1.194	1.854	0.968	117.9	88.5	143.5	80.5	88.6	88.9	93.3	144.9	75.6	78.2	High	High	High	High	High	High
Medium	Master Protein	A8JV32	Uncharacterized protein, isoform C OS=Drosophila melanogaster GN=CG33181 PE=4 SV=1	0.039	2.077	1	1	2	1	1	696	73.5	6.61	4.57	1	0	1.138	0.932	0.704	0.848	1.109	0.972	0.766	1.02	1.004	1.133	0.928	0.701	0.845	1.104	0.968	0.762	1.016	119.9	98.2	74.1	89.4	105.4	116.8	102.4	80.6	107.4	105.8	High	High	High	High	High	High
High	Master Protein	A4V3W8	Uncharacterized protein, isoform C OS=Drosophila melanogaster GN=CG32795 PE=4 SV=1	0	25.086	16	5	26	5	1	387	45.5	9.39	68.48	5	0	1.016	0.994	0.931	1.037	1.033	1.054	1.046	1.107	1.046	0.971	0.95	0.89	0.992	0.988	1.007	1	1.059	99	96.9	90.7	101.1	97.4	100.6	102.6	101.9	107.9	101.9	High	High	High	High	High	High
High	Master Protein	Q8IPT0	Uncharacterized protein, isoform C OS=Drosophila melanogaster GN=CG32441 PE=1 SV=2	0	23.407	25	5	21	5	1	227	25.1	5.26	53.8	5	0	0.793	0.737	1.144	0.785	0.733	0.711	1.047	0.698	1.032	0.768	0.714	1.109	0.761	0.711	0.689	1.015	0.677	91.3	84.9	131.8	90.5	115.2	84.5	81.9	120.6	80.4	118.9	High	High	High	High	High	High
High	Master Protein	Q8IQD3	Uncharacterized protein, isoform C OS=Drosophila melanogaster GN=CG32052 PE=4 SV=4	0.001	6.98	6	2	4	2	1	509	57.8	6.74	7.76	2	0	1.205	1.388	1.332	1.773	1.175	1.195	1.024	1.537	1.399	0.862	0.992	0.952	1.267	0.84	0.854	0.732	1.099	92.5	106.6	102.2	136.1	76.8	90.2	91.7	78.6	118	107.4	High	High	High	High	High	High
High	Master Protein	M9PCB8	Uncharacterized protein, isoform C OS=Drosophila melanogaster GN=CG31635 PE=4 SV=1	0	12.841	2	3	8	3	1	1805	190.2	5.07	15.9	3	0	1.299	1.319	1.164	1.1	1.18	1.089	1.156	1.168	1.273	1.021	1.036	0.914	0.865	0.927	0.855	0.908	0.918	110.6	112.3	99.1	93.7	85.1	100.5	92.7	98.4	99.5	108.3	High	High	High	High	High	High
High	Master Protein	A0A0B4KGY8	Uncharacterized protein, isoform C OS=Drosophila melanogaster GN=CG31221 PE=1 SV=1	0	22.265	22	4	12	4	1	254	28.3	6.01	26.91	4	0	0.953	1.082	1.229	1.386	1.206	1.127	1.153	1.356	1.542	0.618	0.701	0.797	0.899	0.782	0.731	0.747	0.879	79.2	89.9	102.1	115.2	83.1	100.2	93.7	95.8	112.7	128.2	High	High	High	High	High	High
High	Master Protein	A0A0B4LES9	Uncharacterized protein, isoform C OS=Drosophila melanogaster GN=CG30381 PE=4 SV=1	0.009	3.956	5	1	3	1	1	243	27.7	8.29	9.94	1	0	0.754	0.786	0.675	1.068	0.67	0.691	0.834	0.875	0.828	0.91	0.95	0.815	1.29	0.809	0.835	1.007	1.056	92.1	96.1	82.5	130.5	122.2	81.9	84.5	101.9	106.9	101.2	High	High	High	High	High	High
High	Master Protein	E1JGL8	Uncharacterized protein, isoform C OS=Drosophila melanogaster GN=CG30122 PE=1 SV=1	0	133.743	26	29	114	29	1	1272	140.5	5.01	269.32	29	0	1.019	1.111	1.018	1.125	1.102	1.051	1.046	1.113	1.171	0.871	0.949	0.87	0.961	0.941	0.898	0.893	0.951	94.8	103.3	94.7	104.6	93	102.4	97.7	97.2	103.5	108.9	High	High	High	High	High	High
High	Master Protein	A8DY97	Uncharacterized protein, isoform C OS=Drosophila melanogaster GN=CG30015 PE=1 SV=1	0	20.521	6	8	10	8	1	1510	163.2	9.79	15.95	8	0	0.937	0.905	0.79	1.035	0.922	0.891	0.814	0.981	1.101	0.851	0.822	0.717	0.94	0.837	0.809	0.739	0.891	99.9	96.5	84.2	110.4	106.7	98.3	95	86.8	104.6	117.4	High	High	High	High	High	High
High	Master Protein	A0A0B4KH85	Uncharacterized protein, isoform C OS=Drosophila melanogaster GN=CG17931 PE=4 SV=1	0	16.647	37	3	13	3	1	60	6.9	10.39	35.01	3	0	1.807	1.291	1.105	1.545	1.445	1.28	1.09	1.34	1.2	1.506	1.076	0.921	1.287	1.204	1.067	0.909	1.117	137.9	98.5	84.3	117.9	76.3	110.3	97.7	83.2	102.3	91.6	High	High	High	High	High	High
High	Master Protein	A0A0B4K6E6	Uncharacterized protein, isoform C OS=Drosophila melanogaster GN=CG17734 PE=1 SV=1	0.001	9.907	13	1	10	1	1	106	11.8	6.51	32.31	1	0	0.812	0.926	0.955	0.899	0.926	0.976	0.984	0.958	1.11	0.732	0.834	0.861	0.81	0.834	0.879	0.886	0.863	85.1	97	100.1	94.2	104.7	97	102.2	103	100.4	116.3	High	High	High	High	High	High
High	Master Protein	Q7PLE6	Uncharacterized protein, isoform C OS=Drosophila melanogaster GN=CG17691 PE=1 SV=3	0	32.264	21	4	31	4	1	364	40.2	7.42	97.1	4	0	0.881	0.991	0.914	0.909	0.974	0.98	0.799	0.952	0.965	0.913	1.027	0.948	0.943	1.01	1.016	0.828	0.987	94	105.8	97.6	97.1	106.8	104	104.7	85.3	101.7	103	High	High	High	High	High	High
Medium	Master Protein	Q86BI1	Uncharacterized protein, isoform C OS=Drosophila melanogaster GN=CG17364 PE=4 SV=1	0.029	2.486	2	1	1	1	1	653	68.9	7.55	2.05	1	0	1.26	1.389	1.325	1.612	1.291	1.627	1.299	1.277	1.684	0.748	0.825	0.787	0.957	0.767	0.966	0.771	0.758	91.5	100.9	96.3	117.1	72.7	93.8	118.2	94.4	92.8	122.3	High	High	High	High	High	High
High	Master Protein	Q9VWA0	Uncharacterized protein, isoform C OS=Drosophila melanogaster GN=CG17233 PE=1 SV=3	0	17.445	6	5	9	5	1	1465	162.2	6.95	15	5	0	1.045	0.98	0.948	1.001	1.095	0.989	0.985	1.006	1.102	0.949	0.89	0.86	0.908	0.994	0.897	0.894	0.914	103	96.6	93.4	98.6	98.5	107.9	97.4	97	99.1	108.5	High	High	High	High	High	High
Low	Master Protein	Q9VT35	Uncharacterized protein, isoform C OS=Drosophila melanogaster GN=CG16711 PE=4 SV=3	0.083	1.593	1	1	2	1	1	1497	164.5	5.97	0	1	0																												High	High	High	High	High	Not Found
Medium	Master Protein	Q5LJQ3	Uncharacterized protein, isoform C OS=Drosophila melanogaster GN=CG14464 PE=1 SV=1	0.038	2.13	9	1	1	1	1	116	13.7	8.65	2.11	1	0	1.064	0.831	0.833	0.936	1.113	0.927	0.809	0.96	1.061	1.002	0.783	0.785	0.882	1.048	0.874	0.762	0.905	111.6	87.1	87.4	98.2	104.9	116.7	97.3	84.9	100.7	111.3	High	High	High	High	High	High
High	Master Protein	X2JAM0	Uncharacterized protein, isoform C OS=Drosophila melanogaster GN=CG14445 PE=4 SV=1	0	56.135	30	11	56	1	1	362	40	9.1	127.34	11	10	0.81	0.887	1.532	0.913	1.273	0.863	1.015	1.047	1.004	0.807	0.883	1.526	0.909	1.268	0.86	1.011	1.043	78.4	85.7	148.1	88.3	96.7	123.1	83.4	98.1	101.2	97.1	High	High	High	High	High	High
High	Master Protein	X2JAQ5	Uncharacterized protein, isoform C OS=Drosophila melanogaster GN=CG14434 PE=1 SV=1	0	34.616	44	8	27	8	1	214	24.4	7.37	73.41	8	0	1.048	1.018	0.866	1.055	0.956	1.014	0.869	1.041	1.132	0.926	0.899	0.764	0.932	0.844	0.896	0.767	0.92	104.8	101.9	86.6	105.5	100	95.6	101.4	86.9	104.1	113.2	High	High	High	High	High	High
Medium	Master Protein	Q9VLM3	Uncharacterized protein, isoform C OS=Drosophila melanogaster GN=CG13384 PE=1 SV=2	0.04	2.072	3	1	1	1	1	504	55.5	6.58	0	1	0	0.759	0.742	0.821	0.912	0.785	0.743	0.74	0.906	1.071	0.708	0.693	0.766	0.851	0.733	0.693	0.691	0.846	89.5	87.5	96.8	107.5	117.9	92.6	87.6	87.3	106.9	126.4	High	High	High	High	High	High
High	Master Protein	A8DY95	Uncharacterized protein, isoform C OS=Drosophila melanogaster GN=CG11883 PE=1 SV=1	0	42.005	19	11	20	11	1	792	85.9	6.13	43.1	11	0	0.846	0.876	0.908	0.976	0.892	0.898	0.876	0.981	1.135	0.746	0.772	0.8	0.86	0.785	0.791	0.772	0.864	90.1	93.4	96.7	104	106.5	95	95.6	93.3	104.5	120.9	High	High	High	High	High	High
High	Master Protein	A0A140SRF8	Uncharacterized protein, isoform C OS=Drosophila melanogaster GN=CG11857 PE=1 SV=1	0	28.25	25	5	33	5	1	265	29.7	8.94	84.57	5	0	1.208	1.078	0.806	1.066	1.092	1.119	0.931	1.141	0.979	1.233	1.101	0.824	1.088	1.115	1.143	0.951	1.165	115.9	103.4	77.4	102.3	96	104.8	107.4	89.4	109.5	94	High	High	High	High	High	High
High	Master Protein	A0A0B4KEI1	Uncharacterized protein, isoform C OS=Drosophila melanogaster GN=CG11825 PE=4 SV=1	0.003	6.003	16	1	2	1	1	136	15	9.57	10.14	1	0	0.989	1.114	0.424	0.689	1.056	0.948	0.149	0.9	0.766	1.291	1.454	0.554	0.9	1.379	1.238	0.195	1.175	123.1	138.6	52.8	85.8	124.5	131.4	118	18.6	112	95.3	High	High	High	High	High	High
High	Master Protein	M9PGM0	Uncharacterized protein, isoform C OS=Drosophila melanogaster GN=CG11448 PE=4 SV=1	0	43.04	29	9	17	9	1	486	54.9	4.84	38.62	9	0	0.795	0.799	0.803	0.891	0.83	0.803	0.841	0.807	1.084	0.733	0.737	0.74	0.822	0.766	0.74	0.775	0.744	91.9	92.4	92.8	103	115.6	96	92.8	97.1	93.2	125.3	High	High	High	High	High	High
Low	Master Protein	E1JHK9	Uncharacterized protein, isoform C OS=Drosophila melanogaster GN=CG10283 PE=4 SV=1	0.119	1.419	1	1	1	1	1	746	83.4	8.05	2.17	1	0																												High	High	High	High	High	High
High	Master Protein	M9PBE1	Uncharacterized protein, isoform C OS=Drosophila melanogaster GN=CG10188 PE=4 SV=1	0	26.741	8	8	17	8	1	1319	146.1	7.59	36.97	8	0	1.081	1.054	1.35	1.045	1.085	1.003	1.365	1.073	1.113	0.972	0.947	1.213	0.939	0.975	0.901	1.227	0.964	96.8	94.4	120.9	93.6	89.5	97.1	89.8	122.2	96	99.6	High	High	High	High	High	High
Medium	Master Protein	A0A0B4KFC9	Uncharacterized protein, isoform C OS=Drosophila melanogaster GN=CG10073 PE=4 SV=1	0.024	2.619	2	1	1	1	1	881	98.6	7.11	0	1	0	0.975	0.908	1	0.802	0.978	0.936	1.017	1.213	1.027	0.95	0.885	0.974	0.781	0.953	0.911	0.991	1.182	99	92.2	101.5	81.3	101.5	99.2	94.9	103.2	123.1	104.2	High	High	High	High	High	High
High	Master Protein	A0A0B4KEU8	Uncharacterized protein, isoform C OS=Drosophila melanogaster GN=CG10062 PE=1 SV=1	0	51.913	22	12	34	12	1	868	98.2	5.95	79.23	12	0	0.841	0.988	1.125	0.929	0.961	0.993	1.291	0.992	1.125	0.747	0.878	1	0.826	0.854	0.883	1.148	0.882	82.1	96.4	109.8	90.7	97.6	93.8	97	126	96.8	109.8	High	High	High	High	High	High
High	Master Protein	A0A0B4LG04	Uncharacterized protein, isoform B OS=Drosophila melanogaster GN=galla-1 PE=4 SV=1	0	12.004	25	4	10	4	1	218	23.8	5	16.49	4	0	0.805	0.787	0.701	0.884	0.87	0.837	0.709	0.879	1.107	0.728	0.711	0.633	0.799	0.786	0.756	0.641	0.794	93.9	91.7	81.7	103	116.6	101.4	97.6	82.7	102.5	129	High	High	High	High	High	High
High	Master Protein	A0A0B4K7H3	Uncharacterized protein, isoform B OS=Drosophila melanogaster GN=euc PE=1 SV=1	0	54.492	83	10	82	10	1	112	12.9	4.91	195.07	10	0	1.182	1.313	1.11	1.307	1.195	1.328	1.065	1.166	1.096	1.079	1.198	1.013	1.193	1.091	1.212	0.972	1.064	100.5	111.6	94.3	111.2	85	101.6	112.9	90.6	99.1	93.2	High	High	High	High	High	High
High	Master Protein	M9NFZ9	Uncharacterized protein, isoform B OS=Drosophila melanogaster GN=CG45057 PE=4 SV=1	0	33.539	39	9	54	9	1	192	20.6	9.2	133.2	9	0	1.283	1.43	1.225	1.623	1.236	1.421	1.155	1.338	1.338	0.959	1.068	0.915	1.213	0.923	1.062	0.863	1	98.3	109.6	93.8	124.4	76.6	94.7	108.9	88.5	102.6	102.6	High	High	High	High	High	High
High	Master Protein	Q9VXX6	Uncharacterized protein, isoform B OS=Drosophila melanogaster GN=CG43737 PE=4 SV=3	0.001	8.922	2	3	3	3	1	1605	169.3	4.75	5.81	3	0	1.13	1.111	0.982	1.301	1.149	1.139	0.844	1.289	1.309	0.863	0.848	0.75	0.994	0.877	0.87	0.645	0.984	100.4	98.7	87.2	115.6	88.9	102.1	101.2	75	114.5	116.3	High	High	High	High	High	High
High	Master Protein	M9PCI1	Uncharacterized protein, isoform B OS=Drosophila melanogaster GN=CG43394 PE=4 SV=1	0	18.706	8	5	8	5	1	948	105.2	5.1	13.75	5	0	1.073	1.01	1.294	0.938	1.058	0.935	1.348	0.996	1.021	1.05	0.989	1.267	0.918	1.036	0.916	1.32	0.975	100.5	94.6	121.2	87.9	93.7	99.1	87.6	126.3	93.3	95.7	High	High	High	High	High	High
High	Master Protein	Q9W300	Uncharacterized protein, isoform B OS=Drosophila melanogaster GN=CG43386 PE=4 SV=2	0.001	9.074	22	3	3	3	1	153	16.8	5.34	9.39	3	0	1.003	0.81	1.122	0.795	0.882	0.73	0.873	0.819	0.788	1.273	1.027	1.423	1.008	1.119	0.926	1.107	1.038	113.7	91.8	127.2	90.1	113.3	100	82.8	98.9	92.8	89.4	High	High	High	High	High	High
High	Master Protein	Q9VFD3	Uncharacterized protein, isoform B OS=Drosophila melanogaster GN=CG42788 PE=4 SV=3	0	43.802	10	13	29	13	1	1560	168.2	6.62	66.39	13	0	0.835	1.042	0.975	0.905	0.92	1.01	1.037	0.929	1.026	0.814	1.016	0.95	0.882	0.897	0.984	1.011	0.905	86.3	107.7	100.7	93.5	103.3	95.1	104.4	107.2	96	106	High	High	High	High	High	High
Low	Master Protein	X2JAR4	Uncharacterized protein, isoform B OS=Drosophila melanogaster GN=CG42780 PE=4 SV=1	0.069	1.735	3	1	1	1	1	254	28.3	8.63	2.44	1	0																												High	High	High	High	High	High
High	Master Protein	M9PHI8	Uncharacterized protein, isoform B OS=Drosophila melanogaster GN=CG42450 PE=1 SV=1	0	26.419	7	7	16	7	1	1280	138	5.69	31.95	7	0	0.928	1.095	1.027	1.169	1.07	1.082	1.039	1.151	1.266	0.733	0.865	0.812	0.923	0.845	0.855	0.821	0.91	85.7	101.2	94.9	107.9	92.4	98.8	100	96	106.3	116.9	High	High	High	High	High	High
High	Master Protein	M9PH63	Uncharacterized protein, isoform B OS=Drosophila melanogaster GN=CG42240 PE=4 SV=1	0.001	8.449	9	2	3	2	1	346	37.8	10.61	5.92	2	0	0.869	1.016	1.024	1.042	0.982	0.945	0.893	0.814	0.977	0.889	1.04	1.048	1.066	1.006	0.967	0.915	0.834	90.8	106.3	107.1	108.9	104.6	102.7	98.8	93.4	85.2	102.2	High	High	High	High	High	High
High	Master Protein	A0A0C4DHN2	Uncharacterized protein, isoform B OS=Drosophila melanogaster GN=CG41378 PE=4 SV=1	0.007	4.298	12	1	3	1	1	228	25.5	7.31	5.41	1	0	1.022	1.094	0.88	0.856	1.124	1.046	1.021	1.06	0.898	1.138	1.219	0.98	0.954	1.251	1.165	1.137	1.18	102.1	109.4	88	85.6	100	112.4	104.6	102.1	106	89.8	High	High	High	High	High	High
High	Master Protein	Q9VD04	Uncharacterized protein, isoform B OS=Drosophila melanogaster GN=CG34376 PE=4 SV=2	0.005	4.934	3	2	7	1	1	596	65	6.79	14.1	2	0	0.813	0.893	0.634	0.901	0.88	0.859	0.675	0.997	1.426	0.57	0.626	0.445	0.632	0.617	0.603	0.473	0.699	89.6	98.3	69.9	99.2	110.2	96.9	94.7	74.3	109.9	157.1	High	High	High	High	High	High
High	Master Protein	A0A0C4DH96	Uncharacterized protein, isoform B OS=Drosophila melanogaster GN=CG34371 PE=4 SV=1	0.001	10.802	4	3	6	3	1	1174	126.1	7.62	10.24	3	0	0.848	0.94	1.013	0.845	0.786	0.968	1.069	0.805	1.002	0.847	0.939	1.011	0.844	0.784	0.967	1.067	0.804	91.4	101.4	109.2	91.1	107.8	84.7	104.4	115.3	86.8	108	High	High	High	High	High	High
High	Master Protein	X2JF29	Uncharacterized protein, isoform B OS=Drosophila melanogaster GN=CG33178 PE=4 SV=1	0	16.241	19	3	15	3	1	177	20.3	9.42	38.88	3	0	0.956	1.064	1.015	0.933	0.94	1.025	1.037	1.003	1.036	0.923	1.027	0.98	0.901	0.907	0.99	1.001	0.969	95.5	106.3	101.4	93.2	99.9	93.9	102.4	103.6	100.3	103.5	High	High	High	High	High	High
High	Master Protein	Q9W2Z7	Uncharacterized protein, isoform B OS=Drosophila melanogaster GN=CG32694 PE=4 SV=2	0	33.471	21	8	49	6	1	364	38	4.55	121.39	8	2	1.006	0.915	1.099	0.986	0.973	0.768	0.983	1.002	0.867	1.159	1.055	1.268	1.136	1.121	0.885	1.133	1.156	104.8	95.3	114.5	102.7	104.2	101.3	80	102.4	104.4	90.4	High	High	High	High	High	High
High	Master Protein	Q59E43	Uncharacterized protein, isoform B OS=Drosophila melanogaster GN=CG32576 PE=1 SV=1	0.001	9.789	11	1	4	1	1	140	15.3	9.88	8.14	1	0	2.224	1.783	0.763	1.33	1.579	1.551	0.77	1.915	0.956	2.326	1.865	0.798	1.392	1.651	1.623	0.806	2.003	160.3	128.5	55	95.9	72.1	113.8	111.8	55.5	138	68.9	High	High	High	High	High	High
High	Master Protein	Q8IQU8	Uncharacterized protein, isoform B OS=Drosophila melanogaster GN=CG32214 PE=4 SV=2	0	11.141	50	2	5	1	1	116	11.2	9.39	12.3	2	0																												Not Found	High	High	High	High	High
High	Master Protein	M9PFR8	Uncharacterized protein, isoform B OS=Drosophila melanogaster GN=CG32164 PE=4 SV=1	0	70.681	24	18	39	18	1	1080	120.8	4.86	96.82	18	0	1.133	1.095	0.999	1.084	1.005	1.099	1.04	1.082	0.98	1.157	1.118	1.02	1.107	1.026	1.122	1.061	1.104	107.8	104.2	95	103.1	95.1	95.6	104.5	98.9	102.9	93.1	High	High	High	High	High	High
High	Master Protein	Q8IQI5	Uncharacterized protein, isoform B OS=Drosophila melanogaster GN=CG32112 PE=4 SV=2	0.003	6.376	5	2	4	2	1	510	58.1	7.08	7.04	2	0	1.188	1.346	1.279	1.148	1.29	1.492	1.261	1.164	1.185	1.002	1.136	1.079	0.969	1.089	1.259	1.064	0.983	96.2	108.9	103.5	92.9	81	104.5	120.8	102.1	94.3	95.9	High	High	High	High	High	High
High	Master Protein	Q8INZ8	Uncharacterized protein, isoform B OS=Drosophila melanogaster GN=CG31809 PE=3 SV=2	0	11.502	12	4	12	3	1	316	35.6	9.38	22.85	4	0	0.454	0.619	0.685	0.573	0.503	0.659	0.564	0.689	0.828	0.548	0.748	0.827	0.692	0.608	0.795	0.681	0.833	69	94.2	104.2	87.1	152.1	76.6	100.2	85.8	104.9	126	High	High	High	High	High	High
High	Master Protein	Q0E8Q7	Uncharacterized protein, isoform B OS=Drosophila melanogaster GN=CG31731 PE=1 SV=1	0	25.224	6	8	12	8	1	1597	182.6	8.13	24.31	8	0	1.057	1.297	0.903	1.131	1.031	0.984	0.952	1.024	1.112	0.95	1.166	0.812	1.016	0.927	0.885	0.855	0.92	100.7	123.6	86.1	107.8	95.3	98.3	93.8	90.7	97.6	106	High	High	High	High	High	High
Medium	Master Protein	A0A0B4KGX8	Uncharacterized protein, isoform B OS=Drosophila melanogaster GN=CG31102 PE=4 SV=1	0.017	2.936	3	1	2	1	1	420	49.2	9.1	1.63	1	0	0.712	1.018	1.187	0.708	0.538	1.016	0.875	0.61	0.93	0.766	1.095	1.278	0.762	0.579	1.093	0.942	0.656	82.9	118.4	138.2	82.4	116.4	62.6	118.2	101.9	71	108.2	High	High	High	High	High	High
High	Master Protein	Q0KHY8	Uncharacterized protein, isoform B OS=Drosophila melanogaster GN=CG31030 PE=1 SV=1	0	42.448	25	9	40	9	1	423	47.1	5.73	106.47	9	0	1.135	1.109	1.175	1.44	1.28	1.195	1.253	1.21	1.468	0.774	0.755	0.801	0.981	0.872	0.814	0.854	0.824	92.6	90.4	95.8	117.4	81.5	104.3	97.4	102.2	98.6	119.7	High	High	High	High	High	High
High	Master Protein	A0A0B4KFH5	Uncharacterized protein, isoform B OS=Drosophila melanogaster GN=CG30010 PE=4 SV=1	0.006	4.549	10	1	4	1	1	167	19.7	7.01	15.65	1	0	0.884	0.864	1.186	0.807	0.774	0.855	1.175	0.818	0.969	0.912	0.891	1.223	0.833	0.799	0.882	1.213	0.845	94.7	92.6	127.1	86.5	107.2	83	91.6	125.9	87.7	103.8	High	High	High	High	High	High
High	Master Protein	Q9VJW7	Uncharacterized protein, isoform B OS=Drosophila melanogaster GN=CG18507 PE=4 SV=2	0	21.328	12	7	20	1	1	513	55.9	7.43	34.87	7	6	1.335	1.176	1.271	1.229	1.221	1.166	1.382	1.211	1.05	1.272	1.119	1.21	1.17	1.162	1.111	1.316	1.153	110.9	97.6	105.6	102.1	83.1	101.4	96.9	114.8	100.6	87.2	High	High	High	High	High	High
High	Master Protein	E1JJ89	Uncharacterized protein, isoform B OS=Drosophila melanogaster GN=CG18249 PE=4 SV=1	0	14.589	12	5	9	5	1	559	62.6	7.66	16.87	5	0	1.579	1.352	0.906	1.126	1.345	1.225	0.911	1.039	0.905	1.744	1.494	1.001	1.245	1.486	1.354	1.007	1.148	138.6	118.7	79.5	98.9	87.8	118.1	107.6	80	91.3	79.5	High	High	High	High	High	High
High	Master Protein	Q7KUK9	Uncharacterized protein, isoform B OS=Drosophila melanogaster GN=CG17839 PE=1 SV=2	0	83.453	13	19	72	19	1	1656	178.4	6.35	176.83	19	0	1.052	1.039	1.254	0.976	1.222	1.019	1.335	1.09	0.997	1.055	1.042	1.258	0.979	1.226	1.022	1.339	1.093	95.7	94.6	114.2	88.9	91	111.3	92.8	121.5	99.2	90.8	High	High	High	High	High	High
High	Master Protein	M9PGG8	Uncharacterized protein, isoform B OS=Drosophila melanogaster GN=CG17493 PE=1 SV=1	0.008	4.186	7	1	2	1	1	182	20.7	5.05	4.68	1	0	1.279	1.112	1.116	0.965	1.326	1.151	1.106	1.014	0.969	1.32	1.148	1.152	0.996	1.368	1.188	1.142	1.047	115.9	100.7	101.1	87.5	90.6	120.1	104.3	100.2	91.9	87.8	High	High	High	High	High	High
Medium	Master Protein	Q9VDF6	Uncharacterized protein, isoform B OS=Drosophila melanogaster GN=CG17279 PE=4 SV=2	0.028	2.491	4	1	2	1	1	234	26	5.73	0	1	0																												High	High	High	High	High	High
High	Master Protein	E1JJR9	Uncharacterized protein, isoform B OS=Drosophila melanogaster GN=CG17065 PE=4 SV=1	0	14.041	16	4	10	4	1	431	47	6.77	22.55	4	0	1.003	0.87	0.984	0.831	0.941	0.838	1.054	0.857	0.885	1.134	0.984	1.113	0.939	1.064	0.947	1.191	0.968	108.3	94	106.3	89.7	108	101.6	90.4	113.8	92.5	95.5	High	High	High	High	High	High
High	Master Protein	A0A0B4K6D2	Uncharacterized protein, isoform B OS=Drosophila melanogaster GN=CG16817 PE=1 SV=1	0	51.808	43	7	89	7	1	184	20.7	4.6	249.12	7	0	1.111	1.111	1.035	1.125	1.108	1.122	1.034	1.116	1.004	1.107	1.106	1.031	1.12	1.103	1.117	1.03	1.111	103.2	103.2	96.2	104.5	92.9	102.9	104.2	96	103.6	93.3	High	High	High	High	High	High
High	Master Protein	A8JUZ7	Uncharacterized protein, isoform B OS=Drosophila melanogaster GN=CG15894 PE=1 SV=1	0	36.44	9	12	26	12	1	1598	169.4	8.21	43.06	12	0	1.139	1.223	1.167	1.528	1.214	1.185	1.171	1.237	1.5	0.759	0.816	0.778	1.019	0.809	0.79	0.781	0.825	92.1	98.9	94.4	123.6	80.9	98.2	95.8	94.7	100.1	121.3	High	High	High	High	High	High
High	Master Protein	M9PH13	Uncharacterized protein, isoform B OS=Drosophila melanogaster GN=CG15743 PE=4 SV=1	0.001	7.591	8	2	2	2	1	355	39.3	6.47	5.47	2	0	1.105	0.953	0.983	0.773	1.119	0.942	0.914	1.129	1.013	1.091	0.941	0.971	0.763	1.105	0.931	0.903	1.115	111.2	96	99	77.8	100.7	112.7	94.9	92.1	113.6	102	High	High	High	High	High	High
High	Master Protein	Q9VWB9	Uncharacterized protein, isoform B OS=Drosophila melanogaster GN=CG15618 PE=1 SV=3	0.001	7.169	2	3	3	3	1	1746	197.2	6.84	5.38	3	0	1.789	1.186	1.733	1.233	1.528	1.695	1.209	1.22	1.252	1.428	0.947	1.384	0.984	1.22	1.354	0.966	0.974	129.2	85.7	125.2	89.1	72.2	110.3	122.5	87.3	88.1	90.5	High	High	High	High	High	High
Medium	Master Protein	Q9W5X2	Uncharacterized protein, isoform B OS=Drosophila melanogaster GN=CG15322 PE=4 SV=2	0.025	2.596	2	1	1	1	1	740	79.1	9.1	0	1	0	1.859	2.101	1.843	0.901	1.698	1.315	1.966	1.979	1.155	1.609	1.819	1.595	0.78	1.469	1.138	1.702	1.713	117.5	132.8	116.5	57	63.2	107.3	83.1	124.3	125.1	73	High	High	High	High	High	High
High	Master Protein	A0A0B4KFV4	Uncharacterized protein, isoform B OS=Drosophila melanogaster GN=CG15107 PE=4 SV=1	0.009	4.043	5	1	2	1	1	243	28.5	4.92	6.75	1	0	1.005	1.072	1.187	0.995	1.017	0.976	1.283	1.15	1.21	0.831	0.887	0.981	0.822	0.841	0.807	1.06	0.95	92.2	98.5	108.9	91.3	91.8	93.4	89.6	117.7	105.5	111	High	High	High	High	High	High
High	Master Protein	A0A0B4KG81	Uncharacterized protein, isoform B OS=Drosophila melanogaster GN=CG15099 PE=4 SV=1	0	55.912	8	17	27	17	1	2683	300.1	6.64	41.23	17	0	0.998	1.005	0.985	0.859	0.898	1.031	1.051	0.95	1.019	0.979	0.986	0.966	0.843	0.881	1.012	1.031	0.932	101.9	102.6	100.5	87.7	102.1	91.6	105.3	107.3	97	104.1	High	High	High	High	High	High
High	Master Protein	M9PBM4	Uncharacterized protein, isoform B OS=Drosophila melanogaster GN=CG14977 PE=4 SV=1	0	16.458	16	2	10	2	1	164	18.5	6.99	26.95	2	0	0.8	0.944	0.865	1.003	0.823	0.959	0.841	0.957	1.109	0.721	0.851	0.78	0.904	0.742	0.865	0.758	0.863	86	101.5	93	107.8	107.5	88.5	103.1	90.4	102.9	119.2	High	High	High	High	High	High
High	Master Protein	Q9VZS7	Uncharacterized protein, isoform B OS=Drosophila melanogaster GN=CG14967 PE=1 SV=2	0.001	9.997	1	4	9	3	1	2300	262.6	8.15	22.18	4	0	1.049	1.074	2.476	1.035	1.08	1.199	2.724	0.956	1.045	1.004	1.028	2.37	0.991	1.034	1.148	2.607	0.915	76.9	78.8	181.5	75.9	73.3	79.2	87.9	199.7	70.1	76.6	High	High	High	High	High	High
High	Master Protein	X2JLL7	Uncharacterized protein, isoform B OS=Drosophila melanogaster GN=CG14621 PE=4 SV=1	0.001	8.591	8	3	10	2	1	373	41.6	9.99	20.63	3	0	1.308	1.579	0.986	1.046	0.984	1.542	1.107	1.426	1.08	1.21	1.462	0.912	0.968	0.911	1.428	1.025	1.32	108.4	131	81.8	86.7	82.9	81.6	127.9	91.8	118.2	89.6	High	High	High	High	High	High
High	Master Protein	Q7KRW4	Uncharacterized protein, isoform B OS=Drosophila melanogaster GN=CG14516 PE=1 SV=1	0	52.219	19	15	32	15	1	999	115.2	5.99	79.58	15	0	0.951	0.976	1.06	0.999	1.056	1	1.142	1.007	1.132	0.84	0.862	0.936	0.882	0.933	0.883	1.009	0.89	92.1	94.5	102.7	96.8	96.9	102.3	96.9	110.6	97.6	109.7	High	High	High	High	High	High
High	Master Protein	Q59E08	Uncharacterized protein, isoform B OS=Drosophila melanogaster GN=CG14457 PE=4 SV=1	0	22.99	28	7	16	7	1	271	31.1	8.46	39.28	7	0	0.978	1.093	1.952	0.952	0.99	1.034	2.093	1.044	1.005	0.973	1.087	1.941	0.947	0.984	1.029	2.082	1.038	80.6	90	160.8	78.4	82.4	81.5	85.2	172.4	85.9	82.8	High	High	High	High	High	High
High	Master Protein	Q9VWG7	Uncharacterized protein, isoform B OS=Drosophila melanogaster GN=CG14218 PE=4 SV=2	0	14.672	15	4	13	4	1	350	37.8	6.32	23.72	4	0	0.992	1.059	1.048	0.949	0.915	1.043	1.034	0.976	0.884	1.122	1.198	1.185	1.073	1.034	1.179	1.169	1.103	100.2	107	105.9	95.9	101	92.4	105.4	104.4	98.5	89.3	High	High	High	High	High	High
High	Master Protein	Q9VTG6	Uncharacterized protein, isoform B OS=Drosophila melanogaster GN=CG14142 PE=4 SV=2	0	33.402	27	9	13	9	1	447	48.6	6.2	26.5	9	0	0.831	0.874	1.018	0.909	1.094	0.877	0.835	1.003	1.002	0.829	0.872	1.015	0.907	1.092	0.875	0.833	1.001	88	92.5	107.8	96.3	105.9	115.9	92.9	88.4	106.2	106.1	High	High	High	High	High	High
High	Master Protein	Q9VD08	Uncharacterized protein, isoform B OS=Drosophila melanogaster GN=CG13847 PE=4 SV=3	0.001	10.851	5	3	4	3	1	759	84.3	6.67	7.34	3	0	1.29	1.052	1.139	1.03	1.104	0.944	1.136	1.19	1.045	1.234	1.006	1.09	0.985	1.056	0.904	1.087	1.138	118	96.2	104.2	94.2	91.5	101	86.4	103.9	108.8	95.6	High	High	High	High	High	High
Low	Master Protein	A0A0B4K701	Uncharacterized protein, isoform B OS=Drosophila melanogaster GN=CG13827 PE=4 SV=1	0.082	1.621	3	1	1	1	1	234	26.7	9.85	2.08	1	0																												High	High	High	High	High	High
High	Master Protein	A0A0B4KGV7	Uncharacterized protein, isoform B OS=Drosophila melanogaster GN=CG13601 PE=4 SV=1	0	33.386	35	8	25	8	1	277	31.2	6.81	59.85	8	0	0.952	1.01	0.971	1.017	1.032	0.943	1.019	0.977	1.166	0.817	0.866	0.833	0.872	0.885	0.809	0.874	0.838	94.4	100.1	96.3	100.8	99.1	102.3	93.5	101.1	96.8	115.6	High	High	High	High	High	High
High	Master Protein	Q9VV95	Uncharacterized protein, isoform B OS=Drosophila melanogaster GN=CG13026 PE=4 SV=2	0	15.846	25	2	20	2	1	118	13.1	9.5	44.11	2	0	0.706	0.857	0.804	0.856	0.79	0.846	0.798	0.921	1.004	0.703	0.853	0.8	0.853	0.787	0.842	0.794	0.917	82.3	99.8	93.6	99.8	116.5	92.1	98.6	92.9	107.3	117	High	High	High	High	High	High
High	Master Protein	E1JJN4	Uncharacterized protein, isoform B OS=Drosophila melanogaster GN=CG13003 PE=4 SV=1	0	18.732	8	6	8	6	1	1158	125.7	9.69	10.98	6	0	0.991	0.952	1.156	1.045	0.92	0.794	1.034	0.932	1.021	0.971	0.932	1.133	1.024	0.901	0.778	1.013	0.913	100.6	96.7	117.4	106.2	101.6	93.4	80.6	105	94.7	103.7	High	High	High	High	High	High
High	Master Protein	A8DYJ6	Uncharacterized protein, isoform B OS=Drosophila melanogaster GN=CG12484 PE=4 SV=2	0	58.36	13	14	50	14	1	1201	129.1	6.37	122.74	14	0	1.079	1.198	1.303	1.267	1.15	1.194	1.337	1.199	1.336	0.808	0.897	0.975	0.948	0.861	0.894	1.001	0.897	89.5	99.3	108	105	82.9	95.4	99	110.8	99.4	110.7	High	High	High	High	High	High
High	Master Protein	A8JNT1	Uncharacterized protein, isoform B OS=Drosophila melanogaster GN=CG12355 PE=3 SV=1	0.007	4.309	7	1	3	1	1	204	23.2	9.41	7.88	1	0	0.966	0.97	0.822	1.451	1.052	1.085	0.821	1.158	1.54	0.627	0.63	0.534	0.942	0.683	0.705	0.533	0.752	88.9	89.2	75.6	133.5	92	96.8	99.9	75.6	106.6	141.7	High	High	High	High	High	High
High	Master Protein	Q9VRA1	Uncharacterized protein, isoform B OS=Drosophila melanogaster GN=CG11710 PE=1 SV=1	0	12.309	8	4	5	4	1	513	57.7	7.72	15.24	4	0	0.999	0.964	0.922	0.879	0.95	0.895	0.943	1.008	0.933	1.07	1.033	0.987	0.941	1.018	0.959	1.01	1.08	105.2	101.5	97.1	92.6	105.4	100.1	94.3	99.3	106.2	98.3	High	High	High	High	High	High
Medium	Master Protein	A0A0S0WNE9	Uncharacterized protein, isoform B OS=Drosophila melanogaster GN=CG11560 PE=4 SV=1	0.019	2.787	3	1	1	1	1	307	35.2	5.4	2.5	1	0																												High	High	High	High	High	High
Low	Master Protein	A0A0B4KHX9	Uncharacterized protein, isoform B OS=Drosophila melanogaster GN=CG11539 PE=4 SV=1	0.096	1.518	5	1	1	1	1	200	23.6	4.94	0	1	0	0.78	0.581	0.437	0.534	0.4	0.527	0.507	0.456	0.524	1.488	1.109	0.833	1.02	0.764	1.005	0.967	0.87	135.7	101.2	76	93	174	69.7	91.7	88.2	79.3	91.2	High	High	High	High	High	High
High	Master Protein	X2J9P4	Uncharacterized protein, isoform B OS=Drosophila melanogaster GN=CG11319 PE=3 SV=1	0	11.36	4	3	5	3	1	940	105.7	6.32	9.12	3	0	1.085	1.057	1.037	1.215	1.116	1.055	0.998	1.056	1.347	0.805	0.785	0.77	0.902	0.828	0.783	0.741	0.784	98.9	96.4	94.5	110.8	91.2	101.8	96.2	91	96.3	122.9	High	High	High	High	High	High
High	Master Protein	E2QC72	Uncharacterized protein, isoform B OS=Drosophila melanogaster GN=CG11141 PE=4 SV=1	0.003	6.131	4	2	3	2	1	710	79	5.91	4.73	2	0	0.639	0.775	0.782	0.697	0.645	0.733	0.842	0.748	0.915	0.699	0.847	0.855	0.762	0.705	0.801	0.92	0.818	82.2	99.6	100.6	89.7	128.6	83	94.2	108.2	96.3	117.6	High	High	High	High	High	High
Medium	Master Protein	Q9VNI6	Uncharacterized protein, isoform B OS=Drosophila melanogaster GN=CG11000 PE=4 SV=3	0.03	2.469	4	1	1	1	1	332	36.8	8.5	1.85	1	0	1.14	1.058	1.075	1.135	1.19	0.735	0.905	1.311	0.976	1.168	1.084	1.102	1.164	1.22	0.753	0.927	1.344	108.3	100.5	102.1	107.9	95	113.1	69.8	86	124.6	92.7	High	High	High	High	High	High
Medium	Master Protein	Q8IQI3	Uncharacterized protein, isoform B OS=Drosophila melanogaster GN=CG10984 PE=1 SV=2	0.011	3.572	2	1	1	1	1	658	73.2	7.02	3.4	1	0	0.95	1.102	1.117	1.252	0.999	1.061	1.01	1.24	0.933	1.018	1.182	1.197	1.342	1.071	1.138	1.083	1.33	89.1	103.4	104.7	117.4	93.8	93.7	99.5	94.7	116.3	87.5	High	High	High	High	High	High
High	Master Protein	A1ZAA9	Uncharacterized protein, isoform B OS=Drosophila melanogaster GN=CG10731 PE=4 SV=1	0	16.547	20	5	19	5	1	203	22.7	8.79	18.34	5	0	0.582	0.841	0.679	0.702	0.615	0.815	0.677	0.784	1.062	0.548	0.792	0.639	0.661	0.579	0.767	0.637	0.738	75.1	108.4	87.5	90.5	128.9	79.3	105.1	87.2	101.1	136.9	High	High	High	High	High	High
High	Master Protein	M9NE87	Uncharacterized protein, isoform B OS=Drosophila melanogaster GN=CG10616 PE=1 SV=1	0	55.472	33	12	32	12	1	508	56.4	5.25	61.11	12	0	1.006	0.902	0.892	0.93	0.935	0.907	0.926	0.966	1.092	0.921	0.826	0.817	0.851	0.856	0.83	0.848	0.884	105.3	94.4	93.4	97.3	104.6	97.9	94.9	96.9	101	114.3	High	High	High	High	High	High
Medium	Master Protein	B7YZX6	Uncharacterized protein, isoform B OS=Drosophila melanogaster GN=CG10600 PE=1 SV=1	0.033	2.284	1	1	1	1	1	1406	153.6	8.95	2.09	1	0	0.99	0.818	0.931	0.949	0.734	0.926	0.867	0.943	0.852	1.163	0.961	1.092	1.114	0.861	1.087	1.018	1.107	109.9	90.8	103.3	105.3	111	81.4	102.8	96.2	104.7	94.5	High	High	High	High	High	High
High	Master Protein	Q9VBS7	Uncharacterized protein, isoform B OS=Drosophila melanogaster GN=CG10550 PE=1 SV=1	0	138.033	64	24	190	24	1	425	49.1	5.21	458.29	24	0	0.945	0.912	1.164	0.938	0.935	0.961	1.114	0.941	0.924	1.023	0.987	1.26	1.015	1.012	1.04	1.205	1.018	96.1	92.7	118.4	95.4	101.7	95.1	97.7	113.3	95.7	94	High	High	High	High	High	High
High	Master Protein	E2QC56	Uncharacterized protein, isoform B OS=Drosophila melanogaster GN=CG10417 PE=1 SV=1	0	82.868	34	17	68	17	1	662	72.3	4.58	167.02	17	0	0.808	0.874	1.112	0.989	0.788	0.919	0.979	0.964	1.09	0.741	0.802	1.02	0.907	0.723	0.843	0.898	0.884	84.9	91.8	116.7	103.8	105	82.8	96.5	102.8	101.2	114.5	High	High	High	High	High	High
High	Master Protein	A0A0B4KG41	Uncharacterized protein, isoform B OS=Drosophila melanogaster GN=CG10326 PE=4 SV=1	0	18.076	19	4	11	4	1	197	22.2	8.84	21.46	4	0	1.117	1.256	0.879	1.298	1.221	1.247	1.056	1.314	1.345	0.831	0.934	0.654	0.966	0.908	0.928	0.785	0.977	95.2	107	74.9	110.7	85.2	104.1	106.3	90	111.9	114.6	High	High	High	High	High	High
High	Master Protein	A0A0B4JD21	Uncharacterized protein, isoform B OS=Drosophila melanogaster GN=ADPS PE=4 SV=1	0.001	10.723	7	4	4	4	1	631	70.8	8.13	8.47	4	0	0.943	0.933	1.001	0.956	1.038	0.997	0.942	1.026	1.238	0.762	0.754	0.809	0.772	0.838	0.805	0.761	0.829	93.6	92.6	99.4	94.9	99.3	103	98.9	93.5	101.8	122.9	High	High	High	High	High	High
High	Master Protein	X2J8M7	Uncharacterized protein, isoform AD OS=Drosophila melanogaster GN=CG45186 PE=1 SV=1	0	94.254	12	31	66	26	1	3473	377.3	9.19	126.11	31	5	0.854	0.834	0.895	0.9	0.876	0.878	0.961	0.861	1.017	0.84	0.82	0.88	0.885	0.861	0.864	0.945	0.846	94.1	91.9	98.6	99.2	110.2	96.5	96.8	105.9	94.8	112	High	High	High	High	High	High
High	Master Protein	Q9VAD3	Uncharacterized protein, isoform A OS=Drosophila melanogaster GN=Vps13B PE=4 SV=3	0.009	4.063	1	2	2	2	1	3731	424.7	6.79	0	2	0	0.971	0.944	0.995	1.038	0.905	0.958	0.86	0.79	1.18	0.823	0.8	0.843	0.88	0.767	0.811	0.729	0.67	100.7	97.9	103.2	107.7	103.7	93.9	99.3	89.2	82	122.4	High	High	High	High	High	High
High	Master Protein	Q9W373	Uncharacterized protein, isoform A OS=Drosophila melanogaster GN=SmydA-9 PE=4 SV=1	0	32.214	24	11	24	11	1	500	56	8.05	47.48	11	0	1.164	0.921	1.124	0.898	1.02	1.001	0.828	0.978	0.74	1.573	1.245	1.519	1.213	1.378	1.352	1.119	1.321	120.3	95.2	116.2	92.8	103.4	105.4	103.4	85.6	101.1	76.5	High	High	High	High	High	High
High	Master Protein	Q0E8X7	Uncharacterized protein, isoform A OS=Drosophila melanogaster GN=roh PE=1 SV=1	0	36.848	54	7	100	7	1	82	9.5	9.67	174.35	7	0	0.805	0.954	1.079	0.975	0.82	0.996	1.099	0.838	0.939	0.858	1.016	1.149	1.038	0.873	1.061	1.171	0.893	84.7	100.4	113.5	102.5	105.2	86.3	104.8	115.7	88.2	98.8	High	High	High	High	High	High
High	Master Protein	Q9VQR8	Uncharacterized protein, isoform A OS=Drosophila melanogaster GN=LeuRS PE=1 SV=2	0	237.755	45	44	219	44	1	1182	134.8	7.64	548.66	44	0	1.189	1.178	1.083	1.129	1.19	1.176	1.062	1.105	0.961	1.238	1.226	1.127	1.175	1.238	1.224	1.105	1.15	107.4	106.4	97.8	101.9	90.3	107.4	106.2	95.9	99.8	86.8	High	High	High	High	High	High
High	Master Protein	A1Z9U2	Uncharacterized protein, isoform A OS=Drosophila melanogaster GN=jef PE=1 SV=1	0	37.384	18	9	24	9	1	762	83.3	6.61	44.89	9	0	0.997	1.114	1.076	1.43	1.145	1.179	1.144	1.18	1.41	0.707	0.79	0.764	1.014	0.812	0.837	0.812	0.837	85.4	95.4	92.2	122.5	85.7	98.1	101	98	101.1	120.7	High	High	High	High	High	High
High	Master Protein	Q8IQE6	Uncharacterized protein, isoform A OS=Drosophila melanogaster GN=IRSp53 PE=4 SV=2	0	140.342	36	31	130	7	1	1076	120.2	8.94	314.05	31	23	1.445	1.167	0.95	1.172	1.592	1.057	0.949	1.169	1.013	1.426	1.152	0.937	1.157	1.571	1.043	0.937	1.154	125.5	101.4	82.5	101.8	86.8	138.2	91.8	82.4	101.5	88	High	High	High	High	High	High
High	Master Protein	Q8IQA9	Uncharacterized protein, isoform A OS=Drosophila melanogaster GN=Culd PE=4 SV=1	0	13.546	6	6	7	6	1	965	107	6.73	14.62	6	0	0.705	0.842	0.794	0.785	0.748	0.843	0.911	0.803	1.039	0.679	0.811	0.764	0.756	0.72	0.812	0.877	0.773	83.3	99.5	93.7	92.7	118.1	88.3	99.5	107.5	94.8	122.6	High	High	High	High	High	High
High	Master Protein	Q9W2J5	Uncharacterized protein, isoform A OS=Drosophila melanogaster GN=CG44245 PE=1 SV=3	0	97.967	56	19	86	19	1	436	49.2	6.24	209.12	19	0	2.981	0.975	0.93	1.005	0.954	1.067	0.836	1.012	0.872	3.419	1.118	1.067	1.153	1.094	1.224	0.958	1.16	256.3	83.8	80	86.4	86	82	91.7	71.8	87	75	High	High	High	High	High	High
High	Master Protein	A8JUR1	Uncharacterized protein, isoform A OS=Drosophila melanogaster GN=CG43901 PE=4 SV=2	0.001	9.69	2	4	4	4	1	2281	244.2	5.66	2.36	4	0	1.018	0.863	0.836	0.929	0.868	0.967	0.684	0.829	1.116	0.912	0.773	0.749	0.832	0.778	0.867	0.613	0.743	111.7	94.7	91.7	102	109.8	95.3	106.2	75.1	91	122.5	High	High	High	High	High	High
Medium	Master Protein	M9PHM9	Uncharacterized protein, isoform A OS=Drosophila melanogaster GN=CG43781 PE=4 SV=1	0.037	2.176	19	1	1	1	1	57	6.4	6.77	2.27	1	0																												High	High	High	High	High	High
High	Master Protein	M9PFU0	Uncharacterized protein, isoform A OS=Drosophila melanogaster GN=CG43778 PE=4 SV=1	0.001	9.682	2	2	7	2	1	963	106.8	6.77	15.96	2	0	0.944	1.018	0.777	1.168	1.063	1.074	0.86	1.082	1.086	0.869	0.937	0.715	1.076	0.979	0.989	0.792	0.996	93.7	101	77.1	116	99.3	105.6	106.6	85.4	107.4	107.8	High	High	High	High	High	High
Medium	Master Protein	Q9VYH2	Uncharacterized protein, isoform A OS=Drosophila melanogaster GN=CG43313 PE=4 SV=2	0.037	2.156	1	1	1	1	1	819	93.3	7.87	2.34	1	0	1.612	1.99	1.393	1.279	1.122	1.391	1.019	1.453	1.152	1.399	1.727	1.209	1.11	0.974	1.208	0.884	1.261	120.2	148.4	103.9	95.4	74.6	83.6	103.7	76	108.3	85.9	High	High	High	High	High	High
Medium	Master Protein	A0A0B4K6X1	Uncharacterized protein, isoform A OS=Drosophila melanogaster GN=CG43060 PE=4 SV=1	0.023	2.65	7	1	2	1	1	95	10.2	5.33	5.4	1	0	0.776	0.994	3.502	0.774	0.916	1.004	4.687	0.749	1.047	0.741	0.95	3.345	0.739	0.875	0.959	4.478	0.716	50.2	64.4	226.7	50.1	64.7	59.3	65	303.4	48.5	67.8	High	High	High	High	High	High
High	Master Protein	Q9VB64	Uncharacterized protein, isoform A OS=Drosophila melanogaster GN=CG42813 PE=1 SV=3	0	38.736	53	9	24	9	1	212	23.6	5	60.67	9	0	0.941	1.022	1.131	1.005	0.955	0.976	1.198	0.949	0.991	0.95	1.031	1.141	1.014	0.964	0.984	1.209	0.957	92.6	100.5	111.3	98.8	98.3	94	95.9	117.8	93.3	97.5	High	High	High	High	High	High
Medium	Master Protein	Q9VU16	Uncharacterized protein, isoform A OS=Drosophila melanogaster GN=CG42588 PE=4 SV=4	0.017	2.95	1	1	2	1	1	2730	300.6	6.8	0	1	0																												High	High	High	High	High	High
Low	Master Protein	E1JIF0	Uncharacterized protein, isoform A OS=Drosophila melanogaster GN=CG42489 PE=4 SV=1	0.069	1.738	17	1	1	1	1	77	8.9	8.84	2.39	1	0	0.754	0.943	0.886	0.873	0.832	0.902	0.901	0.86	0.841	0.896	1.122	1.053	1.038	0.99	1.073	1.071	1.023	85.7	107.3	100.7	99.3	113.8	94.7	102.6	102.5	97.8	95.6	High	High	High	High	High	High
High	Master Protein	B7YZK1	Uncharacterized protein, isoform A OS=Drosophila melanogaster GN=CG42306 PE=4 SV=1	0.009	3.781	9	1	2	1	1	121	13.5	8.13	6.47	1	0	1.002	1.084	0.864	1.046	1.082	0.928	0.934	1.21	1.082	0.927	1.002	0.798	0.967	1	0.858	0.863	1.118	98	106	84.4	102.3	97.7	105.7	90.7	91.3	118.2	105.7	High	High	High	High	High	High
High	Master Protein	Q9VYG9	Uncharacterized protein, isoform A OS=Drosophila melanogaster GN=CG42237 PE=3 SV=2	0.009	3.894	4	1	2	1	1	363	41.2	8.94	6	1	0	2.864	3.889	3.99	2.225	2.552	2.329	4.5	2.751	3.111	0.92	1.25	1.282	0.715	0.82	0.749	1.446	0.884	98	133.1	136.6	76.2	34.2	87.4	79.7	154	94.2	106.5	High	High	High	High	High	High
High	Master Protein	A8DYY0	Uncharacterized protein, isoform A OS=Drosophila melanogaster GN=CG34398 PE=1 SV=1	0.003	6.398	2	3	6	3	1	1930	212.5	9.54	4.16	3	0	1.254	1.035	0.976	1.119	1.275	0.894	1.078	1.208	0.993	1.263	1.042	0.983	1.127	1.284	0.901	1.085	1.217	115.8	95.5	90.1	103.3	92.3	117.7	82.6	99.5	111.6	91.7	High	High	High	High	High	High
Low	Master Protein	Q9VSZ0	Uncharacterized protein, isoform A OS=Drosophila melanogaster GN=CG33926 PE=4 SV=2	0.075	1.689	4	1	2	1	1	205	20.7	4.86	4.01	1	0	0.757	1.14	0.863	0.793	0.767	0.95	0.92	0.806	1.061	0.714	1.075	0.813	0.748	0.723	0.895	0.867	0.76	83.6	125.9	95.3	87.6	110.4	84.7	104.9	101.6	89	117.1	High	High	High	High	High	High
Medium	Master Protein	Q59DP4	Uncharacterized protein, isoform A OS=Drosophila melanogaster GN=CG33521 PE=4 SV=1	0.032	2.335	2	1	1	1	1	663	76.4	8.37	1.83	1	0	1.412	1.216	0.975	1.068	1.224	1.014	1.115	1.158	0.963	1.467	1.263	1.012	1.109	1.271	1.053	1.158	1.202	126.7	109.1	87.5	95.8	89.7	109.8	91	100	103.9	86.4	High	High	High	High	High	High
High	Master Protein	Q8IQX3	Uncharacterized protein, isoform A OS=Drosophila melanogaster GN=CG32544 PE=1 SV=1	0	48.251	74	7	31	7	1	186	20.2	5.05	82.91	7	0	1.153	1.12	1.129	1.411	1.491	1.086	1.229	1.354	1.218	0.947	0.92	0.927	1.158	1.224	0.892	1.009	1.112	94.6	91.9	92.6	115.7	82	122.3	89.1	100.8	111.1	99.9	High	High	High	High	High	High
High	Master Protein	Q9VRR3	Uncharacterized protein, isoform A OS=Drosophila melanogaster GN=CG32407 PE=1 SV=2	0	72.295	72	15	74	15	1	241	28.1	5.97	189.85	15	0	1.098	0.963	1.154	1.143	1.179	0.961	1.262	1.19	1.006	1.091	0.958	1.148	1.136	1.172	0.956	1.255	1.183	100.2	87.9	105.3	104.3	91.3	107.6	87.8	115.2	108.6	91.8	High	High	High	High	High	High
High	Master Protein	Q8IQS5	Uncharacterized protein, isoform A OS=Drosophila melanogaster GN=CG32195 PE=4 SV=1	0	18.642	15	5	12	5	1	401	45.7	5.66	26.44	5	0	0.84	1.226	1.225	1.008	0.921	1.205	1.4	0.937	1.226	0.685	1	0.999	0.822	0.751	0.983	1.142	0.765	76.5	111.6	111.5	91.7	91	83.8	109.6	127.4	85.3	111.6	High	High	High	High	High	High
High	Master Protein	Q8IQC6	Uncharacterized protein, isoform A OS=Drosophila melanogaster GN=CG32039 PE=4 SV=1	0	20.093	40	5	19	5	1	82	9.5	7.09	49.58	5	0	1.492	1.345	1.294	1.515	1.448	1.37	1.406	1.327	1.192	1.251	1.128	1.085	1.271	1.215	1.149	1.179	1.113	111.4	100.5	96.6	113.2	74.7	108.2	102.3	105	99.1	89	High	High	High	High	High	High
Medium	Master Protein	Q9V4B6	Uncharacterized protein, isoform A OS=Drosophila melanogaster GN=CG31998 PE=4 SV=2	0.015	3.011	1	1	1	1	1	1459	161.8	8.24	3.03	1	0	1.052	0.855	0.85	0.96	0.764	0.782	1.018	0.942	0.899	1.17	0.951	0.945	1.068	0.85	0.87	1.132	1.049	115.3	93.7	93.1	105.2	109.6	83.7	85.7	111.6	103.3	98.5	High	High	High	High	High	High
High	Master Protein	Q9VKQ0	Uncharacterized protein, isoform A OS=Drosophila melanogaster GN=CG31869 PE=4 SV=2	0	16.119	6	4	12	4	1	777	82.1	4.94	24.56	4	0	0.867	1.266	1.321	1.12	0.876	1.309	1.292	0.994	0.997	0.87	1.27	1.326	1.124	0.879	1.314	1.296	0.998	78.5	114.6	119.6	101.5	90.6	79.4	118.6	117	90	90.2	High	High	High	High	High	High
High	Master Protein	Q9VE69	Uncharacterized protein, isoform A OS=Drosophila melanogaster GN=CG31122 PE=4 SV=3	0	12.973	6	4	7	4	1	642	70.8	7.18	16.37	4	0	1.087	1.204	1.072	1.097	1.095	1.006	1.052	1.034	1.12	0.97	1.075	0.957	0.979	0.978	0.898	0.939	0.923	100.9	111.8	99.6	101.9	92.9	101.7	93.4	97.7	96	104	High	High	High	High	High	High
High	Master Protein	Q9VHI9	Uncharacterized protein, isoform A OS=Drosophila melanogaster GN=CG31100 PE=4 SV=2	0	15.58	6	4	9	4	1	716	79	7.58	24.51	4	0	1.124	0.972	1.165	1.023	1.271	0.883	1.505	1.158	1.045	1.076	0.93	1.115	0.98	1.216	0.845	1.441	1.108	100.8	87.2	104.5	91.8	89.7	114	79.2	135.1	103.9	93.7	High	High	High	High	High	High
High	Master Protein	Q9VB96	Uncharacterized protein, isoform A OS=Drosophila melanogaster GN=CG31075 PE=1 SV=2	0	125.787	50	21	144	21	1	485	52.6	6.67	377.89	21	0	2.339	1.546	1.068	1.439	1.847	1.578	1.018	1.39	0.949	2.464	1.628	1.125	1.516	1.945	1.662	1.072	1.465	165	109.1	75.4	101.5	70.5	130.3	111.3	71.8	98.1	67	High	High	High	High	High	High
High	Master Protein	Q9VAE7	Uncharacterized protein, isoform A OS=Drosophila melanogaster GN=CG31038 PE=4 SV=2	0.001	8.458	3	2	5	2	1	730	77.9	6.52	12.28	2	0	0.819	0.797	0.989	0.742	0.826	0.831	1.078	0.794	0.871	0.94	0.915	1.135	0.852	0.948	0.954	1.237	0.912	93.6	91.1	113	84.9	114.3	94.4	95	123.2	90.8	99.6	High	High	High	High	High	High
High	Master Protein	A1Z743	Uncharacterized protein, isoform A OS=Drosophila melanogaster GN=CG30497 PE=4 SV=1	0.001	7.408	3	2	4	2	1	877	96.5	8.75	9.11	2	0	1.049	1.06	1.072	1.088	1.076	1.056	1.021	1.055	1.101	0.952	0.962	0.973	0.988	0.977	0.959	0.927	0.958	99.1	100.2	101.3	102.9	94.5	101.8	99.9	96.5	99.8	104.1	High	High	High	High	High	High
High	Master Protein	Q8MLW4	Uncharacterized protein, isoform A OS=Drosophila melanogaster GN=CG30392 PE=1 SV=1	0	28.8	31	8	24	8	1	223	25.6	5.5	50.75	8	0	1.01	1.042	1.008	1.102	1.009	1.03	1.077	1.063	1.023	0.987	1.019	0.985	1.077	0.987	1.007	1.053	1.039	97.5	100.5	97.2	106.3	96.5	97.4	99.4	103.9	102.6	98.7	High	High	High	High	High	High
High	Master Protein	A1ZB93	Uncharacterized protein, isoform A OS=Drosophila melanogaster GN=CG30116 PE=4 SV=1	0	20.562	5	9	12	9	1	1922	216	7.15	16.1	9	0	0.783	0.806	0.706	0.977	0.849	0.829	0.722	0.868	1.259	0.622	0.64	0.561	0.776	0.674	0.659	0.574	0.69	89	91.6	80.2	111	113.7	96.4	94.3	82.1	98.7	143.1	High	High	High	High	High	High
High	Master Protein	Q9I7L9	Uncharacterized protein, isoform A OS=Drosophila melanogaster GN=CG18858 PE=4 SV=2	0	54.809	29	11	34	11	1	421	48.1	7.78	83.3	11	0	1.694	1.029	1.318	1.253	1.317	1.024	1.365	1.148	1.037	1.633	0.993	1.271	1.208	1.27	0.987	1.316	1.107	139	84.5	108.2	102.8	82.1	108.1	84	112	94.2	85.1	High	High	High	High	High	High
Medium	Master Protein	A1Z7Q5	Uncharacterized protein, isoform A OS=Drosophila melanogaster GN=CG18659 PE=4 SV=1	0.014	3.123	1	1	2	1	1	908	99.4	8.31	5.26	1	0	1.07	1.144	1.226	1.127	1.179	0.97	1.229	1.225	1.276	0.839	0.897	0.961	0.883	0.924	0.76	0.963	0.96	93.5	100	107.1	98.5	87.4	103	84.7	107.4	107	111.5	High	High	High	High	High	High
Medium	Master Protein	Q9VCD4	Uncharacterized protein, isoform A OS=Drosophila melanogaster GN=CG18428 PE=4 SV=2	0.013	3.213	8	1	1	1	1	144	16.9	9.83	2.4	1	0	0.997	1.032	0.942	1.096	1.24	0.92	0.938	1.195	1.238	0.805	0.833	0.761	0.885	1.002	0.743	0.758	0.965	94.1	97.4	88.9	103.4	94.4	117	86.8	88.5	112.7	116.8	High	High	High	High	High	High
High	Master Protein	A1ZBU8	Uncharacterized protein, isoform A OS=Drosophila melanogaster GN=CG18067 PE=1 SV=1	0	90.118	58	13	158	13	1	245	26.2	5.29	450.26	13	0	0.903	0.368	0.436	0.538	0.708	0.347	0.428	0.617	0.756	1.195	0.487	0.577	0.712	0.937	0.459	0.566	0.816	148	60.3	71.5	88.3	163.9	116	56.8	70.2	101.1	123.9	High	High	High	High	High	High
High	Master Protein	Q7PLL6	Uncharacterized protein, isoform A OS=Drosophila melanogaster GN=CG17514 PE=1 SV=2	0	240.389	26	60	152	60	1	2630	293.7	7.03	356.74	60	0	1.103	0.967	0.938	0.997	0.927	0.983	0.935	0.953	0.938	1.177	1.032	1	1.063	0.988	1.048	0.997	1.017	113.3	99.3	96.3	102.3	102.7	95.1	100.9	96	97.9	96.3	High	High	High	High	High	High
High	Master Protein	Q9VDI5	Uncharacterized protein, isoform A OS=Drosophila melanogaster GN=CG17271 PE=1 SV=2	0	48.064	35	6	35	4	1	281	32.5	6.37	97.65	6	3	1.155	0.916	0.934	1.019	1.006	0.905	0.914	0.99	0.972	1.188	0.942	0.96	1.048	1.035	0.931	0.94	1.018	117.7	93.3	95.2	103.9	101.9	102.5	92.2	93.2	100.9	99.1	High	High	High	High	High	High
High	Master Protein	Q9VKQ2	Uncharacterized protein, isoform A OS=Drosophila melanogaster GN=CG17127 PE=1 SV=1	0	43.561	76	5	82	5	1	98	10.8	4.59	275.07	5	0	0.87	0.882	0.931	0.985	0.97	0.9	0.881	0.988	0.956	0.91	0.923	0.974	1.031	1.015	0.942	0.921	1.034	92.9	94.2	99.4	105.2	106.8	103.6	96.1	94.1	105.5	102.1	High	High	High	High	High	High
High	Master Protein	Q9VUW2	Uncharacterized protein, isoform A OS=Drosophila melanogaster GN=CG17029 PE=1 SV=1	0	30.213	38	7	18	7	1	284	30.9	5.49	39.2	7	0	1.028	1.038	1.249	1.103	1.112	1.109	1.183	1.178	1.101	0.934	0.943	1.134	1.002	1.011	1.008	1.075	1.071	92.6	93.5	112.5	99.4	90.1	100.2	99.9	106.6	106.2	99.2	High	High	High	High	High	High
High	Master Protein	A1Z971	Uncharacterized protein, isoform A OS=Drosophila melanogaster GN=CG17019 PE=1 SV=1	0.001	9.696	4	2	3	2	1	700	77.1	5.77	11.33	2	0	0.97	0.909	0.941	0.947	1	0.913	0.933	0.997	1.043	0.93	0.871	0.902	0.908	0.959	0.875	0.894	0.956	100.5	94.2	97.5	98.1	103.6	103.6	94.6	96.7	103.3	108.1	High	High	High	High	High	High
High	Master Protein	Q9VK00	Uncharacterized protein, isoform A OS=Drosophila melanogaster GN=CG16826 PE=1 SV=1	0	13.856	9	3	8	3	1	341	37.8	4.78	22.37	3	0	0.492	0.584	0.688	0.736	0.808	0.596	0.55	0.818	0.966	0.509	0.605	0.712	0.762	0.836	0.617	0.569	0.847	68	80.7	95.1	101.7	138.2	111.6	82.3	76	113	133.5	High	High	High	High	High	High
High	Master Protein	A1ZBX6	Uncharacterized protein, isoform A OS=Drosophila melanogaster GN=CG16799 PE=3 SV=1	0.01	3.665	6	1	1	1	1	179	20.9	8.7	2.52	1	0	0.543	0.697	0.702	0.751	0.664	0.638	0.805	0.749	0.969	0.561	0.719	0.725	0.776	0.685	0.659	0.831	0.773	72.3	92.7	93.4	99.9	133	88.3	84.9	107	99.6	128.8	High	High	High	High	High	High
Low	Master Protein	Q9VIW9	Uncharacterized protein, isoform A OS=Drosophila melanogaster GN=CG16771 PE=1 SV=1	0.06	1.822	2	1	1	1	1	596	65.4	5.49	2.21	1	0	0.902	1.088	0.984	1.001	1.164	0.896	1.042	1.076	1.057	0.853	1.029	0.931	0.947	1.102	0.848	0.986	1.018	88.3	106.6	96.4	98	97.9	114	87.7	102.1	105.4	103.5	High	High	High	High	High	High
High	Master Protein	Q9W411	Uncharacterized protein, isoform A OS=Drosophila melanogaster GN=CG15891 PE=1 SV=1	0.001	7.696	40	2	5	2	1	149	16.4	4.74	14.96	2	0	0.798	0.824	0.763	0.774	0.804	0.773	0.733	0.812	1.173	0.68	0.702	0.651	0.66	0.685	0.659	0.625	0.692	94.4	97.4	90.3	91.6	118.3	95.1	91.4	86.7	96.1	138.8	High	High	High	High	High	High
High	Master Protein	Q9W2F1	Uncharacterized protein, isoform A OS=Drosophila melanogaster GN=CG15674 PE=4 SV=2	0.002	6.739	5	2	2	2	1	445	50.8	6.21	5.82	2	0																												High	High	High	High	High	High
High	Master Protein	A1ZAQ4	Uncharacterized protein, isoform A OS=Drosophila melanogaster GN=CG15611 PE=4 SV=1	0.003	6.064	4	2	5	2	1	508	58.1	6.24	11.99	2	0	0.849	1.05	0.882	0.853	0.815	1.083	0.85	1.111	0.914	0.928	1.148	0.964	0.933	0.891	1.184	0.93	1.215	90.2	111.6	93.8	90.6	106.3	86.6	115.1	90.4	118.1	97.2	High	High	High	High	High	High
Medium	Master Protein	Q9VRA0	Uncharacterized protein, isoform A OS=Drosophila melanogaster GN=CG15456 PE=4 SV=1	0.039	2.086	7	1	2	1	1	95	10.5	6.27	5.34	1	0	0.794	0.862	0.846	0.878	0.808	0.878	0.771	0.846	0.97	0.818	0.889	0.872	0.905	0.833	0.905	0.794	0.872	91.8	99.7	97.8	101.5	115.6	93.4	101.4	89.1	97.7	112.1	High	High	High	High	High	High
Medium	Master Protein	Q9VQZ3	Uncharacterized protein, isoform A OS=Drosophila melanogaster GN=CG15431 PE=4 SV=1	0.026	2.563	2	1	1	1	1	1026	109	6.32	1.74	1	0	0.648	0.776	0.894	0.788	0.914	0.74	0.951	0.982	0.992	0.654	0.782	0.902	0.795	0.922	0.746	0.958	0.99	74.7	89.3	103	90.7	115.1	105.3	85.2	109.5	113	114.2	High	High	High	High	High	High
High	Master Protein	Q9V3Y7	Uncharacterized protein, isoform A OS=Drosophila melanogaster GN=CG15293 PE=1 SV=1	0	50.262	44	13	53	13	1	333	36.7	8.06	134.21	13	0	0.693	0.648	0.654	0.685	0.626	0.642	0.662	0.693	0.849	0.816	0.764	0.77	0.806	0.737	0.757	0.78	0.816	96.9	90.6	91.5	95.7	139.8	87.5	89.8	92.6	96.9	118.7	High	High	High	High	High	High
Medium	Master Protein	Q9VZ37	Uncharacterized protein, isoform A OS=Drosophila melanogaster GN=CG15203 PE=4 SV=2	0.015	3.104	9	1	3	1	1	128	14	8.1	7.31	1	0	0.714	0.94	0.763	0.812	0.766	0.913	0.824	0.808	0.916	0.779	1.026	0.833	0.886	0.836	0.997	0.899	0.882	84.4	111.1	90.3	96	118.3	90.6	108	97.4	95.6	108.3	High	High	High	High	High	High
High	Master Protein	Q9VZ25	Uncharacterized protein, isoform A OS=Drosophila melanogaster GN=CG15202 PE=4 SV=1	0.008	4.096	14	2	4	2	1	115	13.1	7.8	3.02	2	0	0.933	1.002	1.399	1.082	0.819	1.048	1.282	0.994	0.955	0.977	1.05	1.465	1.133	0.858	1.098	1.343	1.04	88.7	95.3	133.1	102.9	95.1	77.9	99.7	122	94.5	90.8	High	High	High	High	High	High
High	Master Protein	A1ZB61	Uncharacterized protein, isoform A OS=Drosophila melanogaster GN=CG15067 PE=1 SV=1	0	15.987	25	2	13	2	1	154	15.8	9.32	42.03	2	0	1.089	1.403	0.891	0.878	1.129	1.339	0.922	1.061	1.014	1.074	1.383	0.878	0.866	1.113	1.32	0.909	1.046	101.6	130.8	83	81.9	93.2	105.2	124.8	85.9	98.9	94.6	High	High	High	High	High	High
High	Master Protein	Q9VZI4	Uncharacterized protein, isoform A OS=Drosophila melanogaster GN=CG14995 PE=4 SV=1	0	24.853	17	5	14	5	1	454	51.8	6.96	45.89	5	0	1.122	1.037	1.11	1.067	1.201	1.028	0.993	1.188	1.28	0.877	0.811	0.867	0.834	0.939	0.803	0.776	0.928	101.8	94.1	100.6	96.7	90.7	109	93.2	90	107.8	116.1	High	High	High	High	High	High
High	Master Protein	Q9VKC3	Uncharacterized protein, isoform A OS=Drosophila melanogaster GN=CG14945 PE=4 SV=1	0	10.904	15	4	5	4	1	482	54.8	6.9	5.13	4	0	1.044	1.166	0.922	1.015	0.958	0.985	1.01	0.929	1.158	0.902	1.007	0.797	0.876	0.827	0.851	0.872	0.802	102.5	114.5	90.5	99.6	98.2	94	96.7	99.1	91.2	113.7	High	High	High	High	High	High
Medium	Master Protein	Q9VEV6	Uncharacterized protein, isoform A OS=Drosophila melanogaster GN=CG14881 PE=4 SV=2	0.032	2.33	3	1	1	1	1	286	32.5	7.06	2.37	1	0	1.199	1.037	1.116	1.291	1.04	1.039	0.965	1.148	1.285	0.934	0.807	0.869	1.005	0.81	0.809	0.751	0.894	107.8	93.2	100.4	116.1	89.9	93.6	93.4	86.8	103.3	115.5	High	High	High	High	High	High
High	Master Protein	Q9VN71	Uncharacterized protein, isoform A OS=Drosophila melanogaster GN=CG14661 PE=4 SV=2	0	51.101	44	8	45	8	1	246	27.5	7.42	146.08	8	0	1.065	0.663	1.217	0.85	1.268	0.728	0.837	1.07	0.784	1.359	0.847	1.552	1.085	1.618	0.929	1.068	1.366	112.3	70	128.3	89.7	105.5	133.7	76.8	88.3	112.9	82.6	High	High	High	High	High	High
High	Master Protein	Q9VNX0	Uncharacterized protein, isoform A OS=Drosophila melanogaster GN=CG14562 PE=1 SV=2	0	18.264	5	7	9	7	1	1536	172.1	5.72	19.09	7	0	0.879	0.923	0.76	1.006	0.856	0.889	0.775	1.034	1.052	0.836	0.878	0.723	0.956	0.814	0.845	0.736	0.983	95.8	100.6	82.9	109.6	109	93.3	96.9	84.4	112.7	114.7	High	High	High	High	High	High
High	Master Protein	A1ZB23	Uncharacterized protein, isoform A OS=Drosophila melanogaster GN=CG14495 PE=4 SV=1	0.001	7.17	6	1	5	1	1	157	17.9	4.32	18.16	1	0	1.232	1.245	1.71	1.272	1.319	1.415	1.679	1.144	1.108	1.112	1.124	1.544	1.148	1.19	1.277	1.515	1.032	93.9	94.9	130.3	96.9	76.2	100.5	107.8	127.9	87.1	84.4	High	High	High	High	High	High
Medium	Master Protein	Q9W3X2	Uncharacterized protein, isoform A OS=Drosophila melanogaster GN=CG14442 PE=4 SV=2	0.019	2.796	1	1	1	1	1	1034	114.3	9.26	2.18	1	0	0.902	0.886	0.805	1.006	0.89	0.954	0.8	1.044	1.104	0.817	0.803	0.729	0.911	0.806	0.864	0.725	0.945	96.1	94.4	85.7	107.1	106.5	94.8	101.6	85.2	111.1	117.6	High	High	High	High	High	High
High	Master Protein	Q9W3V3	Uncharacterized protein, isoform A OS=Drosophila melanogaster GN=CG14435 PE=4 SV=2	0.003	6.199	8	2	5	2	1	303	31.9	7.49	7.22	2	0	0.908	0.926	0.855	1.039	0.964	0.929	0.923	1.11	1.075	0.845	0.862	0.795	0.967	0.897	0.864	0.859	1.033	93.4	95.2	87.8	106.8	102.8	99.1	95.5	94.9	114.1	110.5	High	High	High	High	High	High
High	Master Protein	Q9VE59	Uncharacterized protein, isoform A OS=Drosophila melanogaster GN=CG14304 PE=4 SV=3	0	20.438	8	6	12	6	1	1136	127.1	7.05	29.3	6	0	0.835	0.88	1.167	0.869	0.863	0.813	1.187	0.906	1.086	0.769	0.81	1.074	0.8	0.795	0.749	1.093	0.834	86.9	91.6	121.4	90.4	104.1	89.8	84.6	123.6	94.3	113.1	High	High	High	High	High	High
High	Master Protein	Q9VSE3	Uncharacterized protein, isoform A OS=Drosophila melanogaster GN=CG13676 PE=4 SV=2	0	17.455	6	5	13	5	1	883	99.1	6.86	26.23	5	0	1.326	1.231	1.527	1.131	1.089	1.252	1.49	1.087	1.019	1.301	1.208	1.499	1.11	1.069	1.229	1.462	1.067	109.1	101.3	125.6	93.1	82.3	89.6	103	122.6	89.5	83.8	High	High	High	High	High	High
High	Master Protein	Q9VSF9	Uncharacterized protein, isoform A OS=Drosophila melanogaster GN=CG13674 PE=4 SV=1	0.005	5.334	23	1	2	1	1	137	13.3	9.36	2.9	1	0																												High	High	High	High	High	High
High	Master Protein	Q9VBW1	Uncharacterized protein, isoform A OS=Drosophila melanogaster GN=CG13654 PE=4 SV=3	0	12.872	3	3	7	3	1	993	111.9	6.92	15.87	3	0	0.984	1.163	0.902	1.221	1.009	1.103	0.83	1.124	1.041	0.945	1.117	0.866	1.173	0.97	1.059	0.798	1.08	94.8	112.1	86.9	117.6	96.4	97.3	106.3	80	108.3	100.3	High	High	High	High	High	High
High	Master Protein	Q9VRM1	Uncharacterized protein, isoform A OS=Drosophila melanogaster GN=CG13285 PE=4 SV=1	0.001	10.412	17	4	8	4	1	198	21.7	9.1	16.81	4	0	1.029	0.822	1.106	1.201	1.3	0.794	0.714	1.388	0.936	1.098	0.878	1.181	1.282	1.389	0.848	0.762	1.482	100	79.9	107.5	116.7	97.2	126.4	77.1	69.4	134.9	91	High	High	High	High	High	High
High	Master Protein	Q9VV17	Uncharacterized protein, isoform A OS=Drosophila melanogaster GN=CG13048 PE=4 SV=1	0.001	9.556	9	2	15	2	1	206	22.2	7.68	28.71	2	0	0.802	0.931	0.947	1.028	0.895	0.935	1.021	1.02	0.985	0.815	0.946	0.962	1.044	0.909	0.95	1.037	1.036	83.9	97.4	99	107.5	104.6	93.5	97.8	106.8	106.6	102.9	High	High	High	High	High	High
High	Master Protein	Q9VVC0	Uncharacterized protein, isoform A OS=Drosophila melanogaster GN=CG13023 PE=1 SV=1	0.009	3.996	2	1	1	1	1	411	45.1	5.41	3.35	1	0	1.236	1.072	1.263	1.205	1.11	1.207	1.294	1.073	1.101	1.122	0.974	1.147	1.094	1.008	1.096	1.175	0.975	106.9	92.7	109.2	104.2	86.5	96	104.4	111.9	92.8	95.2	High	High	High	High	High	High
High	Master Protein	A1Z759	Uncharacterized protein, isoform A OS=Drosophila melanogaster GN=CG12822 PE=4 SV=1	0.007	4.277	5	2	3	2	1	412	46	6.28	3.87	2	0	1.06	0.861	0.931	0.783	0.85	0.925	0.836	0.786	0.986	1.076	0.873	0.945	0.795	0.862	0.939	0.848	0.797	117.6	95.4	103.3	86.8	110.9	94.2	102.6	92.7	87.1	109.3	High	High	High	High	High	High
Medium	Master Protein	Q9VWD3	Uncharacterized protein, isoform A OS=Drosophila melanogaster GN=CG12531 PE=4 SV=2	0.012	3.389	2	1	3	1	1	812	87.4	7.31	2.61	1	0	0.999	1.079	0.924	1.574	1.109	1.069	1.032	1.234	1.767	0.565	0.611	0.523	0.891	0.627	0.605	0.584	0.698	84.8	91.6	78.4	133.5	84.8	94.1	90.7	87.6	104.7	149.9	High	High	High	High	High	High
High	Master Protein	Q9VMI6	Uncharacterized protein, isoform A OS=Drosophila melanogaster GN=CG12393 PE=4 SV=1	0.01	3.767	6	1	1	1	1	296	33.6	9.35	2.21	1	0	1.213	0.829	1.066	1.013	1.298	1.075	1.059	0.897	0.901	1.346	0.92	1.183	1.125	1.441	1.193	1.175	0.996	117.2	80.1	103	97.9	96.6	125.4	103.8	102.3	86.7	87	High	High	High	High	High	High
High	Master Protein	Q9VEA6	Uncharacterized protein, isoform A OS=Drosophila melanogaster GN=CG12320 PE=1 SV=1	0.009	3.788	4	1	1	1	1	379	42.4	5.44	0	1	0	1.018	0.986	0.941	0.776	0.772	1.056	0.968	1.014	0.852	1.195	1.158	1.104	0.911	0.906	1.24	1.136	1.19	108.5	105.1	100.3	82.7	106.6	82.3	112.5	103.2	108.1	90.8	High	High	High	High	High	High
High	Master Protein	A1Z6X0	Uncharacterized protein, isoform A OS=Drosophila melanogaster GN=CG12164 PE=4 SV=1	0.001	10.309	12	4	7	4	1	329	40.8	9.72	12.47	4	0	1.42	1.479	1.463	1.32	1.039	1.194	1.419	1.264	1.072	1.324	1.379	1.365	1.231	0.969	1.113	1.323	1.179	112.1	116.7	115.5	104.2	78.9	82	94.2	112	99.8	84.6	High	High	High	High	High	High
High	Master Protein	A1Z765	Uncharacterized protein, isoform A OS=Drosophila melanogaster GN=CG12159 PE=1 SV=1	0.001	7.605	18	2	2	2	1	202	21.6	5.11	6.71	2	0	1.623	0.935	1.164	1.251	1.833	0.864	1.302	1.56	1.283	1.265	0.729	0.907	0.975	1.429	0.673	1.015	1.216	126.6	73	90.8	97.6	78	143.1	67.4	101.6	121.7	100.1	High	High	High	High	High	High
High	Master Protein	A1Z830	Uncharacterized protein, isoform A OS=Drosophila melanogaster GN=CG12128 PE=1 SV=1	0.002	6.519	5	2	2	2	1	485	53.8	7.27	5.18	2	0	0.944	1.148	1.266	1.196	0.892	0.916	1.121	1.048	1.054	0.896	1.089	1.201	1.135	0.847	0.869	1.064	0.995	89.2	108.5	119.6	113	94.5	84.3	86.6	105.9	99	99.6	High	High	High	High	High	High
High	Master Protein	Q9VAM2	Uncharacterized protein, isoform A OS=Drosophila melanogaster GN=CG11951 PE=4 SV=1	0	29.764	13	8	8	7	1	814	93.5	5.02	21.63	8	0	2.468	1.362	1.159	1.498	3.041	1.338	1.442	1.684	1.036	2.382	1.314	1.119	1.445	2.935	1.291	1.391	1.625	154	85	72.3	93.4	62.4	189.7	83.5	90	105.1	64.7	High	High	High	High	High	High
Low	Master Protein	Q9VBU0	Uncharacterized protein, isoform A OS=Drosophila melanogaster GN=CG11889 PE=4 SV=2	0.052	1.908	3	1	2	1	1	417	48.4	6.14	0	1	0	0.899	1.264	1.582	1.085	1.23	0.878	1.051	0.952	2.216	0.406	0.571	0.714	0.49	0.555	0.396	0.474	0.429	73.9	104	130.2	89.3	82.3	101.2	72.2	86.4	78.3	182.3	High	High	High	High	High	High
Medium	Master Protein	A1ZBW6	Uncharacterized protein, isoform A OS=Drosophila melanogaster GN=CG11180 PE=1 SV=1	0.034	2.239	1	1	1	1	1	726	82.6	7.24	2.15	1	0	1.043	0.948	0.835	1.056	0.94	0.921	0.808	1.074	0.925	1.127	1.025	0.902	1.141	1.016	0.995	0.874	1.161	109.2	99.3	87.4	110.5	104.7	98.5	96.4	84.6	112.5	96.9	High	High	High	High	High	High
High	Master Protein	Q9W294	Uncharacterized protein, isoform A OS=Drosophila melanogaster GN=CG11073 PE=1 SV=2	0	107.139	27	19	110	7	1	1056	111.4	6.33	280.46	19	12	0.764	0.841	0.867	0.834	0.85	0.826	0.868	0.835	0.992	0.77	0.847	0.874	0.841	0.857	0.833	0.875	0.841	88.1	96.9	99.9	96.2	115.3	98	95.2	100	96.2	114.3	High	High	High	High	High	High
High	Master Protein	Q9VMB3	Uncharacterized protein, isoform A OS=Drosophila melanogaster GN=CG11050 PE=1 SV=1	0	27.157	20	7	28	7	1	388	42.5	6.7	60.06	7	0	0.75	0.882	1.06	0.847	0.845	0.889	1.042	0.852	0.972	0.771	0.907	1.09	0.871	0.869	0.914	1.071	0.876	82.1	96.5	115.9	92.7	109.4	92.5	97.2	114	93.3	106.4	High	High	High	High	High	High
High	Master Protein	Q9VTY2	Uncharacterized protein, isoform A OS=Drosophila melanogaster GN=CG10638 PE=1 SV=1	0	78.227	53	15	110	14	1	317	35.8	6.11	302.32	15	1	1.247	1.095	1.237	1.096	1.256	1.117	1.141	1.081	0.984	1.267	1.113	1.257	1.114	1.276	1.134	1.159	1.098	110.8	97.3	109.9	97.4	88.9	111.6	99.2	101.4	96	87.5	High	High	High	High	High	High
High	Master Protein	Q9VRP2	Uncharacterized protein, isoform A OS=Drosophila melanogaster GN=CG10576 PE=1 SV=1	0	97.587	51	15	129	15	1	391	42.7	7.11	384.97	15	0	1.35	1.171	1.105	1.182	1.043	1.209	1.014	1.061	0.951	1.419	1.231	1.161	1.243	1.096	1.271	1.066	1.115	121.8	105.6	99.7	106.6	90.2	94	109.1	91.5	95.7	85.8	High	High	High	High	High	High
Medium	Master Protein	Q9W3G1	Uncharacterized protein, isoform A OS=Drosophila melanogaster GN=CG10555 PE=1 SV=1	0.012	3.43	3	1	2	1	1	926	92.9	8.51	2.36	1	0																												High	High	High	High	High	High
High	Master Protein	Q9VP68	Uncharacterized protein, isoform A OS=Drosophila melanogaster GN=CG10512 PE=1 SV=1	0	80.384	35	12	79	12	1	446	47	8.25	173.85	12	0	1.031	1.063	0.914	0.984	1.015	1.082	0.928	1.031	1.001	1.03	1.061	0.912	0.983	1.013	1.081	0.926	1.03	102.6	105.8	90.9	97.9	99.5	101	107.7	92.3	102.6	99.6	High	High	High	High	High	High
High	Master Protein	Q9W2G2	Uncharacterized protein, isoform A OS=Drosophila melanogaster GN=CG10494 PE=4 SV=1	0.006	4.567	2	1	1	1	1	523	59.8	6.33	4.55	1	0	1.435	1.31	0.839	0.931	1.269	0.97	0.813	0.789	1.736	0.827	0.755	0.484	0.536	0.731	0.559	0.468	0.455	129.4	118.1	75.7	83.9	90.1	114.4	87.5	73.3	71.2	156.5	High	High	High	High	High	High
High	Master Protein	Q9XZ32	Uncharacterized protein, isoform A OS=Drosophila melanogaster GN=CG10254 PE=1 SV=1	0	10.916	3	4	6	4	1	1398	156.5	5.2	11.63	4	0	1.041	1.166	1.221	1.127	1.073	1.081	1.303	1.122	1.11	0.937	1.05	1.1	1.015	0.967	0.974	1.174	1.011	92.5	103.7	108.6	100.2	88.9	95.5	96.2	115.9	99.8	98.7	High	High	High	High	High	High
High	Master Protein	Q9VRW2	Uncharacterized protein, isoform A OS=Drosophila melanogaster GN=CG10226 PE=4 SV=1	0	131.773	28	30	106	29	1	1320	146.4	7.74	247.51	30	0	1.045	0.996	0.885	1.12	1.291	0.988	0.931	1.035	1.132	0.923	0.879	0.781	0.989	1.14	0.873	0.822	0.914	100.3	95.5	84.9	107.5	95.9	123.9	94.8	89.3	99.3	108.6	High	High	High	High	High	High
Medium	Master Protein	A1Z9V4	Uncharacterized protein, isoform A OS=Drosophila melanogaster GN=CG10205 PE=4 SV=1	0.045	1.968	10	1	1	1	1	224	25	9.76	0	1	0	1.537	0.897	1.379	1.077	1.183	1.04	1.049	1.068	1.048	1.466	0.856	1.315	1.028	1.128	0.992	1	1.019	136.3	79.5	122.2	95.5	88.7	104.9	92.2	93	94.7	93	High	High	High	High	High	High
High	Master Protein	Q9VRX2	Uncharacterized protein OS=Drosophila melanogaster GN=Vps8 PE=4 SV=1	0	15.294	4	5	7	5	1	1229	137.8	6.43	14.01	5	0	1.016	0.948	0.915	1.036	0.985	0.928	0.93	1.077	0.959	1.059	0.989	0.955	1.081	1.027	0.968	0.971	1.124	103.7	96.8	93.4	105.8	102.1	100.6	94.7	95	110	97.9	High	High	High	High	High	High
High	Master Protein	Q9VI80	Uncharacterized protein OS=Drosophila melanogaster GN=thw PE=4 SV=5	0	30.639	10	8	12	8	1	1137	124.5	8.37	22.87	8	0	1.209	0.904	0.913	0.97	1.058	0.882	0.902	1.027	1.06	1.141	0.852	0.861	0.915	0.998	0.832	0.851	0.969	121.8	91	92	97.7	100.7	106.6	88.9	90.9	103.5	106.8	High	High	High	High	High	High
High	Master Protein	Q9VMU8	Uncharacterized protein OS=Drosophila melanogaster GN=senju PE=4 SV=2	0.01	3.719	3	1	2	1	1	388	43.6	6.35	5.07	1	0	0.843	0.837	0.804	0.805	0.825	0.906	0.944	0.985	0.95	0.888	0.881	0.847	0.848	0.869	0.954	0.994	1.037	94.7	94	90.4	90.5	112.4	92.7	101.8	106.1	110.7	106.7	High	High	High	High	High	High
Medium	Master Protein	Q9VK10	Uncharacterized protein OS=Drosophila melanogaster GN=l(2)k05911 PE=3 SV=4	0.013	3.252	2	1	2	1	1	639	68.6	7.05	4.86	1	0	1.384	1.534	1.712	1.199	1.524	1.466	1.871	2.05	1.016	1.362	1.509	1.685	1.179	1.499	1.443	1.841	2.017	93.8	104	116	81.2	67.8	103.3	99.4	126.8	138.9	68.9	High	High	High	High	High	High
High	Master Protein	A0A0S0WGX2	Uncharacterized protein OS=Drosophila melanogaster GN=CG45782 PE=4 SV=1	0	25.097	10	8	21	8	1	615	68	6.32	43.35	8	0	0.698	0.749	0.981	0.812	0.814	0.777	1.138	0.81	1.17	0.597	0.64	0.838	0.694	0.696	0.664	0.973	0.692	78	83.6	109.6	90.8	111.7	91	86.8	127.2	90.5	130.8	High	High	High	High	High	High
High	Master Protein	A0A0C4DHF7	Uncharacterized protein OS=Drosophila melanogaster GN=CG44434 PE=4 SV=1	0.001	10.115	5	4	6	4	1	899	101.1	9.72	6.77	4	0	1.296	1.918	0.641	1.665	1.305	1.698	0.608	1.497	1.186	1.093	1.617	0.54	1.404	1.101	1.432	0.513	1.262	101.1	149.7	50	129.9	78	101.9	132.5	47.5	116.8	92.6	High	High	High	High	High	High
Medium	Master Protein	A0A0B4LGA2	Uncharacterized protein OS=Drosophila melanogaster GN=CG44249 PE=1 SV=1	0.042	2.042	2	1	1	1	1	407	45.4	9.04	2.25	1	0	0.77	0.791	0.952	0.899	0.769	0.845	0.766	0.874	0.991	0.777	0.798	0.961	0.907	0.776	0.853	0.773	0.882	88.9	91.3	110	103.9	115.5	88.8	97.6	88.5	100.9	114.5	High	High	High	High	High	High
High	Master Protein	M9PEG1	Uncharacterized protein OS=Drosophila melanogaster GN=CG44195 PE=1 SV=1	0	135.73	44	23	196	23	1	694	75.6	4.41	502.87	23	0	0.64	0.901	1.049	0.986	1.009	0.942	1.039	0.88	1.002	0.639	0.9	1.047	0.984	1.007	0.941	1.037	0.879	67.8	95.4	111.1	104.3	105.8	106.8	99.7	110	93.2	106	High	High	High	High	High	High
Medium	Master Protein	M9PFU4	Uncharacterized protein OS=Drosophila melanogaster GN=CG44006 PE=4 SV=1	0.017	2.913	3	1	1	1	1	374	42.9	6.28	2.25	1	0																												High	High	High	High	High	High
Low	Master Protein	R9PY35	Uncharacterized protein OS=Drosophila melanogaster GN=CG44002 PE=4 SV=1	0.101	1.49	3	1	1	1	1	345	39.7	7.91	0	1	0	0.986	1.314	1.121	1.113	1.08	1.005	0.959	0.947	1.221	0.807	1.076	0.918	0.912	0.884	0.823	0.786	0.776	91.7	122.2	104.4	103.6	93.1	100.5	93.5	89.3	88.1	113.6	High	High	High	High	High	High
High	Master Protein	A8DY43	Uncharacterized protein OS=Drosophila melanogaster GN=CG43795 PE=4 SV=2	0	46.923	9	11	25	11	1	1420	156.6	5.45	56.62	11	0	1.26	1.225	1.147	1.501	1.315	1.267	1.25	1.491	1.4	0.9	0.875	0.819	1.073	0.94	0.906	0.893	1.065	98	95.3	89.2	116.8	77.8	102.3	98.6	97.2	116	108.9	High	High	High	High	High	High
Low	Master Protein	A1Z6I3	Uncharacterized protein OS=Drosophila melanogaster GN=CG43366 PE=3 SV=2	0.059	1.829	0	1	1	1	1	2140	234.6	5.02	2.3	1	0	1.112	1.297	1.881	1.068	0.823	0.959	1.818	0.794	0.935	1.19	1.387	2.011	1.143	0.881	1.026	1.945	0.849	95.2	111	160.9	91.4	85.6	70.4	82.1	155.6	67.9	80	High	High	High	High	High	High
Medium	Master Protein	B7Z0K4	Uncharacterized protein OS=Drosophila melanogaster GN=CG43317 PE=4 SV=1	0.027	2.513	6	1	2	1	1	246	27.6	5.68	0	1	0	0.834	0.376	0.956	0.612	0.933	0.725	1.017	0.705	0.903	0.923	0.417	1.059	0.677	1.033	0.802	1.125	0.78	103.5	46.7	118.6	75.9	124	115.8	89.9	126.1	87.4	112.1	High	High	High	High	High	High
Low	Master Protein	A0A0B4K6S3	Uncharacterized protein OS=Drosophila melanogaster GN=CG43131 PE=4 SV=1	0.083	1.606	7	1	1	1	1	121	13.3	7.4	1.95	1	0	0.653	1.097	1.278	1.027	0.659	1.319	1.589	1.147	0.825	0.791	1.329	1.549	1.244	0.799	1.598	1.926	1.39	61.6	103.5	120.6	96.9	94.4	62.2	124.5	150	108.3	77.9	High	High	High	High	High	High
Low	Master Protein	A0A0B4K7X0	Uncharacterized protein OS=Drosophila melanogaster GN=CG43111 PE=4 SV=1	0.11	1.441	18	1	1	1	1	141	16.2	8.44	0	1	0																												Not Found	Not Found	Not Found	Not Found	Not Found	Not Found
High	Master Protein	A0A0B4K6X5	Uncharacterized protein OS=Drosophila melanogaster GN=CG43093 PE=4 SV=1	0.001	9.838	31	4	15	4	1	121	12.8	8.29	37.16	4	0	0.687	0.732	1.011	0.904	0.927	0.843	0.898	1.022	0.827	0.831	0.885	1.223	1.093	1.122	1.02	1.087	1.237	77.7	82.7	114.2	102.1	113	104.8	95.2	101.5	115.5	93.4	High	High	High	High	High	High
High	Master Protein	A1ZAX7	Uncharacterized protein OS=Drosophila melanogaster GN=CG42562 PE=4 SV=2	0	13.451	36	3	6	3	1	126	13.6	5.36	18.17	3	0	0.611	0.875	0.839	0.804	0.673	0.835	0.816	0.87	1.057	0.578	0.828	0.793	0.761	0.636	0.79	0.772	0.823	72.9	104.4	100.1	96	119.3	80.3	99.6	97.4	103.8	126.2	High	High	High	High	High	High
High	Master Protein	E1JIZ7	Uncharacterized protein OS=Drosophila melanogaster GN=CG42487 PE=4 SV=1	0.01	3.682	3	1	2	1	1	309	34.9	9.82	5.35	1	0	0.87	0.824	0.893	0.817	0.68	0.787	0.791	0.753	0.88	0.989	0.937	1.015	0.929	0.773	0.895	0.9	0.856	104.9	99.3	107.6	98.5	120.6	82	94.9	95.4	90.8	106	High	High	High	High	High	High
High	Master Protein	R9PY51	Uncharacterized protein OS=Drosophila melanogaster GN=CG42367 PE=4 SV=1	0	34.211	47	7	106	7	1	103	11.6	6.4	319.49	7	0	1.786	2.74	2.63	2.174	1.955	2.603	3.015	1.689	0.988	1.808	2.774	2.663	2.202	1.979	2.635	3.052	1.71	86.8	133.1	127.8	105.7	48.6	95	126.5	146.5	82.1	48	High	High	High	High	High	High
High	Master Protein	Q9W136	Uncharacterized protein OS=Drosophila melanogaster GN=CG42361 PE=1 SV=3	0	12.295	22	3	7	3	1	207	24.2	5.26	27.5	3	0	0.732	0.73	0.94	1.001	0.954	0.726	0.958	0.968	1.148	0.637	0.636	0.818	0.872	0.831	0.632	0.835	0.843	79.9	79.8	102.6	109.3	109.2	104.2	79.3	104.6	105.7	125.4	High	High	High	High	High	High
High	Master Protein	B7YZJ3	Uncharacterized protein OS=Drosophila melanogaster GN=CG42239 PE=1 SV=1	0.009	4.051	13	1	3	1	1	69	7.9	5.26	7.92	1	0	1.202	0.948	0.942	0.898	0.926	0.864	1.125	0.974	1.008	1.193	0.941	0.935	0.891	0.919	0.857	1.117	0.967	121.5	95.9	95.3	90.8	101.1	93.7	87.4	113.8	98.5	101.9	High	High	High	High	High	High
Low	Master Protein	B7Z0I8	Uncharacterized protein OS=Drosophila melanogaster GN=CG42232 PE=1 SV=1	0.052	1.921	0	1	1	1	1	3441	378.4	4.93	1.84	1	0	1.013	1.115	0.827	0.95	0.909	1.064	0.889	1.098	1.178	0.86	0.946	0.702	0.807	0.772	0.903	0.755	0.932	100.9	111	82.3	94.6	99.6	90.5	106	88.5	109.3	117.3	High	High	High	High	High	High
High	Master Protein	A8JNG6	Uncharacterized protein OS=Drosophila melanogaster GN=CG34454 PE=4 SV=1	0.001	7.973	12	1	5	1	1	133	14.5	7.55	16.23	1	0	0.457	0.683	0.654	0.668	0.564	0.657	0.686	0.735	0.822	0.555	0.831	0.795	0.813	0.686	0.8	0.835	0.893	65.9	98.6	94.4	96.5	144.4	81.4	94.9	99.1	106.1	118.7	High	High	High	High	High	High
Low	Master Protein	A8DYR4	Uncharacterized protein OS=Drosophila melanogaster GN=CG34345 PE=4 SV=1	0.052	1.905	1	1	2	1	1	504	58.3	8.1	4.38	1	0	0.646	1.328	1.054	0.98	0.892	1.046	1.137	0.719	0.875	0.738	1.517	1.204	1.119	1.019	1.195	1.299	0.822	66.7	137.2	108.9	101.2	103.3	92.1	108.1	117.5	74.3	90.4	High	High	High	High	High	High
High	Master Protein	A8JNV2	Uncharacterized protein OS=Drosophila melanogaster GN=CG34253 PE=4 SV=1	0.001	7.071	29	2	7	2	1	112	12.5	7.28	17.66	2	0	1.032	0.914	0.966	1.146	1.066	1.015	0.906	1.031	1.156	0.893	0.791	0.836	0.992	0.922	0.878	0.784	0.892	100.9	89.3	94.4	112	97.7	104.1	99.2	88.6	100.8	112.9	High	High	High	High	High	High
Medium	Master Protein	A8DYB1	Uncharacterized protein OS=Drosophila melanogaster GN=CG34231 PE=4 SV=1	0.032	2.324	6	1	2	1	1	163	19	9.91	2.37	1	0	1.155	1.15	1.009	0.854	1.126	1.156	1.007	1.072	1.227	0.942	0.937	0.822	0.696	0.918	0.943	0.821	0.874	107.4	106.9	93.8	79.4	93	104.7	107.5	93.6	99.7	114.1	High	High	High	High	High	High
High	Master Protein	Q0E8T6	Uncharacterized protein OS=Drosophila melanogaster GN=CG34125 PE=4 SV=1	0.001	9.408	22	3	5	3	1	159	16.6	9.04	7	3	0	0.865	0.695	0.882	0.779	0.857	0.774	0.831	0.887	1.032	0.838	0.673	0.855	0.755	0.831	0.75	0.805	0.86	100.5	80.8	102.5	90.6	116.2	99.7	89.9	96.6	103.1	120	High	High	High	High	High	High
Medium	Master Protein	A1Z8Z5	Uncharacterized protein OS=Drosophila melanogaster GN=CG33626 PE=4 SV=2	0.015	3.071	5	1	11	1	1	167	19.5	8.95	27.34	1	0	0.722	1.09	0.521	1.107	0.795	1.357	0.571	0.756	0.955	0.756	1.142	0.546	1.159	0.832	1.42	0.598	0.792	81.3	122.9	58.8	124.7	112.7	89.6	152.9	64.3	85.2	107.6	High	High	High	High	High	High
High	Master Protein	Q59E14	Uncharacterized protein OS=Drosophila melanogaster GN=CG33543 PE=1 SV=3	0.004	5.512	5	2	5	2	1	468	52.5	8.53	8.13	2	0	1.165	1.405	1.219	1.545	1.226	1.41	1.079	1.42	1.599	0.728	0.878	0.762	0.966	0.766	0.881	0.675	0.888	89.1	107.5	93.3	118.3	76.5	93.8	107.9	82.6	108.7	122.4	High	High	High	High	High	High
High	Master Protein	Q9VV61	Uncharacterized protein OS=Drosophila melanogaster GN=CG33158 PE=1 SV=3	0	18.125	7	5	6	5	1	1033	115.4	5.9	10.47	5	0	1.041	1.026	1.024	0.961	0.982	0.994	0.972	0.932	0.989	1.052	1.037	1.036	0.971	0.993	1.005	0.982	0.942	104.9	103.4	103.3	96.9	100.8	99	100.2	97.9	93.9	99.7	High	High	High	High	High	High
Medium	Master Protein	Q9W394	Uncharacterized protein OS=Drosophila melanogaster GN=CG32708 PE=1 SV=1	0.042	2.021	4	1	2	1	1	239	27.5	9.77	3.73	1	0	0.922	1.043	1.204	1.046	1.214	1.137	0.99	1.21	1.154	0.799	0.904	1.043	0.907	1.052	0.985	0.858	1.049	84.4	95.6	110.2	95.8	91.6	111.2	104.1	90.7	110.8	105.6	High	High	High	High	High	High
Medium	Master Protein	Q8I079	Uncharacterized protein OS=Drosophila melanogaster GN=CG32640 PE=4 SV=1	0.011	3.564	11	1	2	1	1	132	14.8	9.03	3.94	1	0	0.954	0.869	1.077	0.934	1.01	0.9	1.1	1.046	1.034	0.923	0.84	1.041	0.904	0.977	0.871	1.064	1.012	96.1	87.5	108.5	94.2	100.8	101.8	90.7	110.9	105.4	104.2	High	High	High	High	High	High
High	Master Protein	Q8I937	Uncharacterized protein OS=Drosophila melanogaster GN=CG32409 PE=1 SV=2	0	39.059	32	9	27	9	1	349	39.4	9.92	62.07	9	0	0.923	1.156	0.88	1.101	0.866	1.051	0.867	1.105	0.986	0.937	1.173	0.893	1.117	0.879	1.066	0.88	1.121	92.9	116.4	88.6	110.8	100.7	87.2	105.8	87.3	111.2	99.2	High	High	High	High	High	High
Low	Master Protein	Q8IRF5	Uncharacterized protein OS=Drosophila melanogaster GN=CG32305 PE=3 SV=2	0.079	1.65	1	1	4	1	1	1164	133	6.04	3.7	1	0																												Not Found	High	High	Not Found	Not Found	High
Medium	Master Protein	Q8IRB3	Uncharacterized protein OS=Drosophila melanogaster GN=CG32241 PE=4 SV=2	0.017	2.913	2	1	1	1	1	415	45	9.64	2.31	1	0	0.931	1.253	1.205	1.288	1.132	1.364	1.162	1.239	1.109	0.839	1.129	1.087	1.161	1.021	1.229	1.048	1.117	79.7	107.2	103.2	110.2	85.6	96.9	116.7	99.5	106.1	94.9	High	High	High	High	High	High
High	Master Protein	Q8IQV4	Uncharacterized protein OS=Drosophila melanogaster GN=CG32225 PE=1 SV=1	0.009	3.781	6	1	2	1	1	295	32.9	8.05	4.8	1	0	0.979	0.945	1.364	1.077	1.133	0.848	1.153	1.146	1.391	0.704	0.68	0.981	0.775	0.814	0.61	0.829	0.824	88.7	85.6	123.6	97.6	90.6	102.6	76.9	104.5	103.8	126	High	High	High	High	High	High
Medium	Master Protein	Q9VVG9	Uncharacterized protein OS=Drosophila melanogaster GN=CG32176 PE=4 SV=2	0.01	3.651	2	1	2	1	1	581	65.1	5.26	6.16	1	0	0.925	0.978	1.07	0.978	0.965	0.903	1.119	0.994	1.05	0.881	0.931	1.019	0.931	0.919	0.86	1.066	0.947	92.7	97.9	107.2	98	100.2	96.6	90.4	112.1	99.6	105.2	High	High	High	High	High	High
High	Master Protein	Q9VU08	Uncharacterized protein OS=Drosophila melanogaster GN=CG32113 PE=4 SV=3	0	12.402	1	5	6	5	1	3919	444.8	6.83	8.27	5	0	0.899	1.117	1.211	0.842	0.904	1.012	1.119	1.16	0.909	0.989	1.23	1.332	0.926	0.995	1.113	1.232	1.277	88.4	109.8	119	82.8	98.3	88.9	99.4	110	114	89.3	High	High	High	High	High	High
Medium	Master Protein	Q9VTV7	Uncharacterized protein OS=Drosophila melanogaster GN=CG32100 PE=4 SV=3	0.04	2.06	3	1	1	1	1	487	54.5	5.33	0	1	0																												High	High	High	High	High	High
High	Master Protein	Q9VT02	Uncharacterized protein OS=Drosophila melanogaster GN=CG32036 PE=4 SV=3	0	12.983	16	2	14	2	1	173	19.8	6.44	53.71	2	0	0.85	0.967	0.83	0.926	0.919	0.904	0.911	1.054	0.954	0.891	1.014	0.87	0.971	0.963	0.948	0.954	1.105	91.2	103.8	89.1	99.4	107.3	98.6	97.1	97.8	113.2	102.4	High	High	High	High	High	High
High	Master Protein	Q8IPG8	Uncharacterized protein OS=Drosophila melanogaster GN=CG31606 PE=4 SV=1	0	17.916	40	7	17	7	1	197	22.8	6.4	33.98	7	0	1.057	1.004	4.152	0.927	0.993	1.073	4.996	0.898	1.054	1.002	0.952	3.939	0.879	0.942	1.018	4.74	0.852	61.6	58.5	242.1	54	58.3	57.9	62.5	291.3	52.3	61.5	High	High	High	High	High	High
High	Master Protein	Q8IPP8	Uncharacterized protein OS=Drosophila melanogaster GN=CG31548 PE=1 SV=1	0	83.31	68	12	137	11	1	256	27.1	8.72	409.43	12	1	0.916	1.079	0.8	0.93	1.068	1.105	0.782	0.914	0.851	1.077	1.267	0.94	1.092	1.255	1.298	0.919	1.074	97	114.2	84.7	98.5	105.9	113.1	117	82.8	96.8	90.1	High	High	High	High	High	High
High	Master Protein	Q8ING0	Uncharacterized protein OS=Drosophila melanogaster GN=CG31326 PE=3 SV=1	0	34.667	21	10	29	10	1	520	57.2	6.92	64.83	10	0	0.771	0.788	0.741	0.895	0.771	0.811	0.737	0.965	0.907	0.849	0.869	0.816	0.987	0.85	0.894	0.812	1.063	91.9	94	88.3	106.8	119.3	91.9	96.7	87.9	115	108.2	High	High	High	High	High	High
High	Master Protein	Q8IMT4	Uncharacterized protein OS=Drosophila melanogaster GN=CG31288 PE=1 SV=1	0	16.832	11	4	10	4	1	428	49.9	6.13	18.08	4	0	0.68	0.945	0.984	0.921	0.862	0.898	0.928	0.959	0.866	0.785	1.091	1.137	1.063	0.995	1.037	1.071	1.107	75.2	104.5	108.9	101.8	110.6	95.3	99.3	102.6	106	95.8	High	High	High	High	High	High
High	Master Protein	Q9VDF8	Uncharacterized protein OS=Drosophila melanogaster GN=CG31189 PE=4 SV=4	0	11.177	19	3	5	3	1	258	30.1	6.23	10.91	3	0	1.098	1.074	0.655	0.873	1.069	1.009	0.664	1.044	0.872	1.259	1.231	0.751	1.001	1.226	1.157	0.761	1.197	117.3	114.8	70	93.3	106.9	114.3	107.8	71	111.6	93.2	High	High	High	High	High	High
High	Master Protein	Q9VC53	Uncharacterized protein OS=Drosophila melanogaster GN=CG31126 PE=3 SV=2	0	11.148	21	4	16	4	1	150	17	9.31	41.01	4	0	0.901	0.948	0.977	1.006	0.898	0.997	0.89	0.968	0.998	0.903	0.95	0.98	1.008	0.9	1	0.892	0.97	94	99	102	105	104.3	93.7	104.1	92.9	101	104.1	High	High	High	High	High	High
High	Master Protein	Q9VBV9	Uncharacterized protein OS=Drosophila melanogaster GN=CG31103 PE=4 SV=3	0	12.793	4	2	11	2	1	506	55.4	6.42	34.67	2	0	1.352	1.204	0.97	1.277	1.455	1.222	1.045	1.427	1.084	1.248	1.111	0.895	1.178	1.343	1.128	0.965	1.317	112.3	100	80.6	106.1	83.1	120.9	101.5	86.9	118.5	90	High	High	High	High	High	High
High	Master Protein	Q9VBT1	Uncharacterized protein OS=Drosophila melanogaster GN=CG31098 PE=1 SV=2	0	38.144	25	10	27	10	1	417	47.9	5.64	72.43	10	0	1.073	1.032	1.074	1.07	1.175	1.037	1.074	1.06	1.092	0.982	0.945	0.983	0.979	1.076	0.95	0.983	0.97	100.4	96.5	100.5	100.1	93.6	110	97.1	100.5	99.2	102.2	High	High	High	High	High	High
Low	Master Protein	Q9VBT0	Uncharacterized protein OS=Drosophila melanogaster GN=CG31097 PE=4 SV=3	0.083	1.598	3	1	1	1	1	420	48.8	7.44	2.02	1	0	1.093	1.073	0.878	1.092	0.937	1.059	0.892	0.895	0.944	1.158	1.136	0.93	1.156	0.992	1.121	0.945	0.947	110.8	108.8	89	110.7	101.4	95	107.3	90.5	90.7	95.8	High	High	High	High	High	High
Medium	Master Protein	Q9VA99	Uncharacterized protein OS=Drosophila melanogaster GN=CG31028 PE=4 SV=5	0.013	3.302	1	1	1	1	1	1154	129.3	8.02	2.59	1	0	1.193	1.064	1.276	0.77	0.983	1.201	1.245	0.945	0.98	1.218	1.086	1.302	0.786	1.004	1.226	1.271	0.965	112	99.8	119.7	72.2	93.8	92.3	112.7	116.8	88.7	91.9	High	High	High	High	High	High
Medium	Master Protein	A1Z777	Uncharacterized protein OS=Drosophila melanogaster GN=CG30378 PE=4 SV=1	0.012	3.357	5	1	13	1	1	148	17	4.54	22.84	1	0	0.789	1.014	0.903	1.162	1.037	1.079	0.991	1.117	1.185	0.666	0.856	0.762	0.98	0.875	0.911	0.836	0.943	76.8	98.6	87.9	113.1	97.3	100.9	105	96.4	108.7	115.3	High	High	High	High	High	High
High	Master Protein	A1Z9M5	Uncharacterized protein OS=Drosophila melanogaster GN=CG30069 PE=1 SV=1	0	263.702	41	63	218	63	1	4012	460.7	8.35	431.5	63	0	1.063	0.963	0.92	0.926	1.017	0.934	0.924	1.025	0.993	1.071	0.97	0.926	0.933	1.024	0.941	0.93	1.032	108.9	98.7	94.2	94.8	102.4	104.1	95.7	94.6	104.9	101.7	High	High	High	High	High	High
High	Master Protein	Q9I7N2	Uncharacterized protein OS=Drosophila melanogaster GN=CG18787 PE=4 SV=3	0	14.725	14	4	12	4	1	398	44.3	6.76	21.69	4	0	0.991	1.055	0.99	1.171	1.142	1.022	1.009	1.223	1.125	0.881	0.938	0.88	1.041	1.015	0.909	0.897	1.087	92.4	98.3	92.3	109.2	93.2	106.4	95.3	94.1	114	104.9	High	High	High	High	High	High
Medium	Master Protein	Q9VLG0	Uncharacterized protein OS=Drosophila melanogaster GN=CG18662 PE=1 SV=2	0.027	2.551	6	1	2	1	1	146	16.4	9.04	4.8	1	0	0.51	0.803	0.718	0.635	0.669	0.779	0.795	0.71	0.822	0.62	0.977	0.873	0.773	0.814	0.948	0.967	0.864	68.5	107.9	96.4	85.4	134.4	89.9	104.7	106.8	95.5	110.5	High	High	High	High	High	High
High	Master Protein	A1Z8D3	Uncharacterized protein OS=Drosophila melanogaster GN=CG18003 PE=1 SV=1	0	85.325	60	16	72	16	1	366	39.7	8.13	189.01	16	0	1.86	1.611	0.848	1.453	1.561	1.552	0.833	1.426	1.03	1.806	1.564	0.823	1.411	1.516	1.507	0.809	1.384	141.2	122.3	64.4	110.3	75.9	118.5	117.8	63.3	108.2	78.2	High	High	High	High	High	High
Medium	Master Protein	Q9W232	Uncharacterized protein OS=Drosophila melanogaster GN=CG17807 PE=4 SV=1	0.019	2.815	1	1	2	1	1	615	69.3	7.39	4.45	1	0	1.197	0.824	0.382	0.976	0.834	0.768	0.321	0.992	0.775	1.546	1.064	0.493	1.26	1.077	0.992	0.414	1.281	148.4	102.2	47.3	121	123.9	103.4	95.2	39.8	123	96	High	High	High	High	High	High
Medium	Master Protein	Q9VJA0	Uncharacterized protein OS=Drosophila melanogaster GN=CG17681 PE=4 SV=2	0.03	2.42	3	1	1	1	1	293	33.9	6.79	2.22	1	0	0.734	1.242	0.772	0.779	0.659	1.132	0.677	0.974	0.976	0.752	1.272	0.79	0.798	0.675	1.16	0.694	0.998	82	138.8	86.3	87.1	111.8	73.7	126.6	75.7	108.9	109.1	High	High	High	High	High	High
Medium	Master Protein	Q9I7M5	Uncharacterized protein OS=Drosophila melanogaster GN=CG17343 PE=1 SV=1	0.015	3.106	10	1	2	1	1	84	9.3	8.53	4.26	1	0	0.968	1.011	1.072	1.188	0.963	1.044	1.064	0.977	1.013	0.955	0.997	1.058	1.172	0.95	1.03	1.05	0.964	94	98.1	104.1	115.3	97.1	93.5	101.4	103.3	94.8	98.4	High	High	High	High	High	High
High	Master Protein	Q9VKA7	Uncharacterized protein OS=Drosophila melanogaster GN=CG17211 PE=4 SV=1	0	25.903	7	6	20	6	1	1354	146.5	7.97	31.53	6	0	0.842	0.964	1.162	0.94	1.048	0.969	1.236	0.947	1.126	0.748	0.856	1.033	0.835	0.931	0.861	1.098	0.841	82.3	94.2	113.6	91.9	97.7	102.4	94.7	120.8	92.5	110	High	High	High	High	High	High
High	Master Protein	Q9VB77	Uncharacterized protein OS=Drosophila melanogaster GN=CG17189 PE=4 SV=1	0	46.193	52	11	44	11	1	264	30.2	7.44	90.07	11	0	0.908	0.633	0.644	0.799	0.956	0.608	0.586	0.927	0.854	1.063	0.741	0.754	0.936	1.12	0.712	0.686	1.085	114.7	80	81.3	101	126.3	120.8	76.8	74.1	117.1	107.9	High	High	High	High	High	High
High	Master Protein	Q9VT29	Uncharacterized protein OS=Drosophila melanogaster GN=CG16717 PE=4 SV=1	0.007	4.34	4	1	1	1	1	300	33.6	6.62	2.91	1	0	0.971	0.898	0.965	0.916	1.122	0.684	0.729	0.93	0.926	1.049	0.97	1.042	0.99	1.211	0.739	0.788	1.005	106.2	98.2	105.6	100.2	109.4	122.7	74.8	79.8	101.8	101.3	High	High	High	High	High	High
High	Master Protein	Q9W4J7	Uncharacterized protein OS=Drosophila melanogaster GN=CG15912 PE=4 SV=1	0.001	9.058	13	3	5	3	1	246	27.9	7.8	7.39	3	0	0.745	0.834	0.769	0.854	0.921	0.722	0.75	0.811	0.95	0.784	0.878	0.81	0.899	0.97	0.761	0.79	0.854	89.1	99.8	92.1	102.2	119.7	110.2	86.4	89.7	97.1	113.6	High	High	High	High	High	High
High	Master Protein	Q9W469	Uncharacterized protein OS=Drosophila melanogaster GN=CG15766 PE=4 SV=2	0.007	4.245	5	1	1	1	1	216	23.8	6.38	3.16	1	0	0.817	1.023	0.858	0.925	0.592	0.791	0.814	0.998	1.078	0.757	0.949	0.796	0.858	0.549	0.734	0.755	0.926	91.8	115	96.5	104	112.4	66.6	89	91.5	112.2	121.2	High	High	High	High	High	High
High	Master Protein	A0A0B4KI23	Uncharacterized protein OS=Drosophila melanogaster GN=CG15515 PE=1 SV=1	0	23.535	23	4	48	4	1	123	13.5	5.5	110.97	4	0	0.972	0.894	0.984	0.915	0.971	0.909	1.032	0.927	0.931	1.044	0.961	1.057	0.983	1.044	0.977	1.109	0.996	101.9	93.8	103.2	95.9	104.9	101.9	95.4	108.3	97.2	97.6	High	High	High	High	High	High
High	Master Protein	Q8IMK6	Uncharacterized protein OS=Drosophila melanogaster GN=CG15506 PE=4 SV=1	0	31.523	38	6	20	6	1	297	33.1	5.31	39.26	6	0	0.825	1.002	1.111	0.941	1.019	0.973	1.063	1.031	1.023	0.806	0.979	1.086	0.919	0.996	0.951	1.039	1.008	82.6	100.3	111.2	94.2	100.1	102	97.4	106.5	103.3	102.5	High	High	High	High	High	High
High	Master Protein	Q9VQ88	Uncharacterized protein OS=Drosophila melanogaster GN=CG15386 PE=4 SV=1	0.001	10.462	27	3	7	3	1	77	8.6	9.58	14.16	3	0	0.967	0.944	0.896	1.003	1.046	1.009	0.965	0.872	1.138	0.85	0.83	0.787	0.881	0.919	0.887	0.848	0.766	98.3	96	91	101.9	101.6	106.3	102.6	98.1	88.6	115.7	High	High	High	High	High	High
High	Master Protein	Q9VZ67	Uncharacterized protein OS=Drosophila melanogaster GN=CG15210 PE=4 SV=1	0.004	5.566	29	2	7	2	1	69	7.5	4.56	17.95	2	0	1.061	1.135	0.85	1.254	1.27	1.209	0.802	1.278	1.133	0.936	1.002	0.75	1.107	1.121	1.068	0.708	1.128	96.5	103.3	77.3	114.1	91	115.5	110	73	116.3	103.1	High	High	High	High	High	High
High	Master Protein	A1ZBD8	Uncharacterized protein OS=Drosophila melanogaster GN=CG15080 PE=4 SV=1	0	53.937	13	14	41	14	1	1541	170.6	8.19	65.36	14	0	1.071	1.09	1.774	0.986	0.949	1.034	1.919	1.022	1.014	1.056	1.074	1.749	0.972	0.935	1.019	1.892	1.008	90.3	91.9	149.6	83.2	84.3	80	87.2	161.8	86.2	85.5	High	High	High	High	High	High
High	Master Protein	Q9VZT8	Uncharacterized protein OS=Drosophila melanogaster GN=CG14964 PE=4 SV=3	0.009	3.928	1	1	2	1	1	1443	160.5	7.17	2.48	1	0																												High	High	High	High	High	High
High	Master Protein	Q9VZQ7	Uncharacterized protein OS=Drosophila melanogaster GN=CG14961 PE=1 SV=1	0.001	8.205	3	2	3	2	1	914	101.3	7.01	9.84	2	0	1.836	1.017	1.036	1.185	1.068	1.146	0.849	1.161	1.088	1.687	0.934	0.951	1.089	0.981	1.053	0.78	1.067	161.3	89.3	90.9	104.1	87.8	93.8	100.6	74.6	102	95.6	High	High	High	High	High	High
Low	Master Protein	Q9VET3	Uncharacterized protein OS=Drosophila melanogaster GN=CG14903 PE=4 SV=1	0.06	1.825	6	1	1	1	1	119	13.5	7.11	2.02	1	0	1.363	1.143	1.118	1.144	1.02	1.231	1.052	1.038	1.222	1.115	0.935	0.915	0.936	0.834	1.007	0.861	0.849	120.3	100.9	98.7	100.9	88.3	90	108.6	92.9	91.6	107.9	High	High	High	High	High	High
High	Master Protein	Q9VGU7	Uncharacterized protein OS=Drosophila melanogaster GN=CG14696 PE=1 SV=1	0	20.677	16	6	12	6	1	457	50	8.18	25.63	6	0	0.879	0.866	0.607	0.943	0.941	0.817	0.576	0.949	1	0.879	0.867	0.607	0.944	0.942	0.817	0.576	0.949	102.4	101	70.8	110	116.6	109.7	95.2	67.2	110.6	116.5	High	High	High	High	High	High
High	Master Protein	Q9VGY8	Uncharacterized protein OS=Drosophila melanogaster GN=CG14688 PE=4 SV=3	0	14.834	20	4	11	4	1	288	32.8	6.65	24.68	4	0	0.838	0.703	1.016	0.704	0.69	0.713	0.906	0.765	0.917	0.914	0.766	1.108	0.767	0.752	0.778	0.987	0.834	101.6	85.2	123.1	85.3	121.2	83.6	86.4	109.7	92.7	111.2	High	High	High	High	High	High
High	Master Protein	Q9W5B5	Uncharacterized protein OS=Drosophila melanogaster GN=CG14630 PE=4 SV=2	0	61.959	44	14	39	14	1	406	46.9	7.94	96.44	14	0	1.026	1.537	1.103	1.265	1.438	1.582	1.163	1.271	0.939	1.092	1.636	1.174	1.347	1.531	1.684	1.238	1.353	83.3	124.7	89.5	102.7	81.1	116.7	128.3	94.4	103.1	76.2	High	High	High	High	High	High
High	Master Protein	Q9W5A6	Uncharacterized protein OS=Drosophila melanogaster GN=CG14624 PE=4 SV=1	0.001	8.066	18	2	7	2	1	230	26.3	6.6	13.41	2	0	0.649	0.982	1.026	0.754	0.634	0.862	1.157	0.916	0.978	0.664	1.004	1.049	0.771	0.648	0.881	1.183	0.937	72.4	109.6	114.5	84.2	111.6	70.8	96.2	129.2	102.3	109.2	High	High	High	High	High	High
High	Master Protein	Q9VAS2	Uncharacterized protein OS=Drosophila melanogaster GN=CG14528 PE=1 SV=1	0	33.709	14	8	20	8	1	682	78.9	5.64	39.98	8	0	1.065	0.997	0.845	0.859	1.07	1.01	0.837	0.948	0.964	1.105	1.035	0.876	0.892	1.111	1.049	0.868	0.984	111	103.9	88	89.6	104.2	111.5	105.3	87.2	98.8	100.4	High	High	High	High	High	High
High	Master Protein	Q9VAS0	Uncharacterized protein OS=Drosophila melanogaster GN=CG14527 PE=1 SV=1	0	11.254	4	3	8	1	1	700	81.1	6.35	26.41	3	0	1.036	0.892	3.715	1.032	1.06	1.069	6.116	0.94	1.42	0.73	0.629	2.617	0.727	0.747	0.753	4.308	0.662	56.7	48.8	203.2	56.5	54.7	58	58.5	334.6	51.4	77.7	High	High	High	High	High	High
High	Master Protein	Q9Y136	Uncharacterized protein OS=Drosophila melanogaster GN=CG14526 PE=4 SV=2	0	37.172	13	9	30	7	1	707	81.6	6.44	82.84	9	2	1.032	0.995	1.109	0.956	1.06	0.875	1.07	0.981	0.98	1.053	1.015	1.132	0.976	1.082	0.893	1.092	1.001	102.6	98.9	110.2	95.1	99.4	105.4	87	106.4	97.6	97.4	High	High	High	High	High	High
High	Master Protein	Q9VAS1	Uncharacterized protein OS=Drosophila melanogaster GN=CG14523 PE=4 SV=1	0	15.092	8	4	5	4	1	671	77.4	6.28	13.17	4	0	0.982	0.886	1.05	1.138	1.054	0.958	0.998	1.196	1.008	0.974	0.88	1.042	1.129	1.046	0.951	0.99	1.187	95.6	86.3	102.2	110.8	97.4	102.7	93.3	97.1	116.5	98.1	High	High	High	High	High	High
High	Master Protein	Q9VAN1	Uncharacterized protein OS=Drosophila melanogaster GN=CG14515 PE=4 SV=2	0	23.345	30	3	15	3	1	168	18.9	8.02	46.88	3	0	1.407	1.222	1.218	1.192	1.12	1.088	1.688	1.073	1.015	1.386	1.204	1.2	1.174	1.103	1.072	1.664	1.057	117	101.6	101.3	99.1	83.2	93.2	90.5	140.4	89.3	84.4	High	High	High	High	High	High
High	Master Protein	Q9VAP1	Uncharacterized protein OS=Drosophila melanogaster GN=CG14512 PE=4 SV=1	0.001	9.131	27	2	3	2	1	171	19.1	5.78	6.57	2	0	0.816	0.888	0.659	0.814	0.925	0.878	0.487	0.869	1.02	0.8	0.871	0.646	0.798	0.907	0.861	0.478	0.852	97.6	106.3	78.9	97.4	119.6	110.7	105.1	58.3	104	122.1	High	High	High	High	High	High
High	Master Protein	Q9VFS4	Uncharacterized protein OS=Drosophila melanogaster GN=CG14367 PE=4 SV=1	0.005	5.001	8	1	2	1	1	310	35.4	4.61	9	1	0	0.707	0.874	0.907	0.714	0.94	0.891	0.887	0.954	0.842	0.839	1.038	1.078	0.848	1.117	1.059	1.054	1.133	81.1	100.2	104.1	81.9	114.7	107.8	102.3	101.8	109.4	96.6	High	High	High	High	High	High
Low	Master Protein	Q7KU06	Uncharacterized protein OS=Drosophila melanogaster GN=CG14341 PE=4 SV=1	0.078	1.669	4	1	1	1	1	180	20.2	4.44	2.31	1	0	1.172	1.167	1.2	1.214	1.003	1.332	1.104	0.974	0.951	1.233	1.228	1.262	1.276	1.055	1.4	1.161	1.024	105.4	105	108	109.2	89.9	90.2	119.8	99.3	87.6	85.5	High	High	High	High	High	High
High	Master Protein	Q9VEI2	Uncharacterized protein OS=Drosophila melanogaster GN=CG14329 PE=4 SV=3	0.008	4.068	3	1	3	1	1	301	32	9.48	9.21	1	0	0.124	0.224	0.2	0.196	0.205	0.241	0.236	0.198	0.814	0.153	0.276	0.245	0.241	0.251	0.297	0.29	0.244	36.2	65.2	58.1	57.1	290.8	59.5	70.2	68.6	57.7	236.6	High	High	High	High	High	High
High	Master Protein	Q9VVZ4	Uncharacterized protein OS=Drosophila melanogaster GN=CG14095 PE=1 SV=1	0	40.488	57	4	24	4	1	162	15.9	9.92	49.36	4	0	1.197	1.318	1.155	1.194	1.274	1.282	1.143	1.414	1.007	1.188	1.308	1.147	1.185	1.265	1.272	1.135	1.403	99.8	110	96.4	99.6	83.4	106.3	107	95.4	118	84.1	High	High	High	High	High	High
High	Master Protein	Q9W0M0	Uncharacterized protein OS=Drosophila melanogaster GN=CG13890 PE=1 SV=1	0	27.582	44	8	15	8	1	262	29.2	7.66	28.12	8	0	1.816	0.842	0.724	0.941	1.376	0.803	0.785	0.905	1.049	1.732	0.802	0.69	0.897	1.312	0.766	0.748	0.863	177.4	82.2	70.7	91.9	97.6	134.3	78.4	76.6	88.4	102.4	High	High	High	High	High	High
High	Master Protein	Q9VCT6	Uncharacterized protein OS=Drosophila melanogaster GN=CG13840 PE=4 SV=3	0	121.411	63	22	145	22	1	466	53.2	7.77	386.09	22	0	1.076	0.667	0.604	1.173	1.2	0.691	0.587	1.621	0.924	1.165	0.722	0.653	1.269	1.299	0.748	0.635	1.754	112.7	69.9	63.3	122.9	104.8	125.8	72.4	61.5	169.9	96.8	High	High	High	High	High	High
High	Master Protein	Q9VM72	Uncharacterized protein OS=Drosophila melanogaster GN=CG13773 PE=1 SV=1	0.001	6.929	7	2	3	2	1	253	28.5	9.14	7.06	2	0	0.863	0.906	1.002	0.963	0.775	0.907	0.929	0.964	0.968	0.891	0.937	1.035	0.995	0.801	0.938	0.96	0.996	93	97.7	108	103.8	107.8	83.6	97.8	100.2	103.9	104.3	High	High	High	High	High	High
High	Master Protein	Q9VZB2	Uncharacterized protein OS=Drosophila melanogaster GN=CG13722 PE=4 SV=2	0.003	6.155	4	2	5	2	1	708	77.3	9.74	12.87	2	0	0.998	0.811	0.958	0.915	0.883	0.854	0.956	0.828	1.015	0.983	0.799	0.944	0.901	0.87	0.842	0.942	0.816	108.2	88	103.9	99.3	108.5	95.8	92.7	103.7	89.9	110.1	High	High	High	High	High	High
Low	Master Protein	Q9VBW0	Uncharacterized protein OS=Drosophila melanogaster GN=CG13663 PE=4 SV=1	0.067	1.748	4	1	1	1	1	177	20.8	7.96	1.67	1	0	0.94	1.068	0.963	1.204	1.019	1.208	1.083	1.219	1.211	0.776	0.881	0.795	0.994	0.842	0.997	0.894	1.006	86.2	97.8	88.2	110.3	91.6	93.4	110.7	99.2	111.7	111	High	High	High	High	High	High
High	Master Protein	Q9VC02	Uncharacterized protein OS=Drosophila melanogaster GN=CG13646 PE=4 SV=1	0.003	6.221	3	2	4	2	1	527	58.9	8.25	7.39	2	0	0.84	1.012	0.608	0.93	1.125	0.826	0.635	1.09	0.892	0.942	1.135	0.682	1.043	1.262	0.927	0.713	1.223	93.8	112.9	67.9	103.8	111.6	125.6	92.2	70.9	121.7	99.5	High	High	High	High	High	High
Medium	Master Protein	A0A0B4K6K4	Uncharacterized protein OS=Drosophila melanogaster GN=CG13639 PE=4 SV=1	0.039	2.095	19	1	1	1	1	69	7.6	9.83	0	1	0	0.886	0.85	0.604	0.541	0.989	0.642	0.84	1.056	0.675	1.311	1.259	0.895	0.801	1.465	0.95	1.243	1.564	109.5	105.2	74.8	67	123.7	122.4	79.4	103.9	130.7	83.6	High	High	High	High	High	High
Low	Master Protein	Q9VC39	Uncharacterized protein OS=Drosophila melanogaster GN=CG13634 PE=4 SV=1	0.076	1.687	2	1	1	1	1	462	52.6	8.4	2	1	0																												High	High	High	High	High	High
High	Master Protein	Q9W287	Uncharacterized protein OS=Drosophila melanogaster GN=CG13504 PE=4 SV=3	0	32.42	50	5	25	5	1	217	21.7	9.29	65.3	5	0	1.524	1.043	1.163	0.994	1.091	0.971	1.105	1.091	0.945	1.613	1.104	1.231	1.052	1.155	1.028	1.17	1.154	139.5	95.5	106.4	90.9	91.5	99.8	88.9	101.2	99.8	86.5	High	High	High	High	High	High
High	Master Protein	Q9VY41	Uncharacterized protein OS=Drosophila melanogaster GN=CG13404 PE=4 SV=2	0.001	7.935	27	2	6	2	1	154	17.9	7.62	15.57	2	0	0.983	0.967	0.993	1.059	1.103	0.987	1.013	1.029	1.225	0.802	0.789	0.811	0.865	0.9	0.806	0.827	0.84	94.9	93.4	95.9	102.2	96.5	106.4	95.3	97.8	99.3	118.3	High	High	High	High	High	High
Low	Master Protein	A1Z9E9	Uncharacterized protein OS=Drosophila melanogaster GN=CG13332 PE=4 SV=1	0.063	1.796	6	1	1	1	1	141	15.4	9.14	0	1	0																												High	High	High	High	High	High
High	Master Protein	Q9VPC4	Uncharacterized protein OS=Drosophila melanogaster GN=CG13252 PE=4 SV=2	0.003	5.742	5	2	4	2	1	384	42.8	4.74	10.64	2	0	1.284	0.836	1.666	0.936	0.919	1.019	1.947	0.782	0.903	1.421	0.926	1.844	1.036	1.017	1.128	2.156	0.866	113.7	74.1	147.5	82.8	88.6	81.4	90.2	172.5	69.3	80	High	High	High	High	High	High
High	Master Protein	A8DYB0	Uncharacterized protein OS=Drosophila melanogaster GN=CG13185 PE=1 SV=2	0	30.39	2	10	13	9	1	5526	630.9	5.31	26.67	10	1	0.991	0.937	1.08	0.936	0.887	0.94	1.146	0.903	1.049	0.945	0.893	1.029	0.892	0.845	0.896	1.092	0.861	100.4	94.9	109.4	94.9	101.3	89.9	95.3	116.1	91.5	106.3	High	High	High	High	High	High
Low	Master Protein	A1Z8Y4	Uncharacterized protein OS=Drosophila melanogaster GN=CG13155 PE=4 SV=1	0.06	1.823	5	1	1	1	1	236	26.9	4.81	0	1	0	1.801	1.141	0.731	1.695	1.691	1.211	1.123	1.653	1.269	1.419	0.899	0.577	1.336	1.333	0.955	0.885	1.303	135.3	85.7	54.9	127.3	75.1	127	91	84.3	124.2	95.3	High	High	High	High	High	High
High	Master Protein	M9MRW7	Uncharacterized protein OS=Drosophila melanogaster GN=CG13071 PE=4 SV=1	0.001	10.706	36	1	5	1	1	69	7.6	9.31	24.73	1	0	0.614	0.968	1.037	0.602	0.712	0.97	1.039	0.632	0.866	0.709	1.117	1.198	0.695	0.823	1.121	1.2	0.73	72.7	114.6	122.9	71.3	118.5	84.4	115	123.1	74.9	102.6	High	High	High	High	High	High
High	Master Protein	Q9VV31	Uncharacterized protein OS=Drosophila melanogaster GN=CG13059 PE=1 SV=2	0	40.622	48	5	77	5	1	155	15.8	9.94	124.2	5	0	0.961	1.58	1.089	1.061	0.848	1.494	1.053	1.119	0.834	1.152	1.894	1.305	1.271	1.016	1.791	1.262	1.34	87.1	143.2	98.7	96.1	90.6	76.8	135.4	95.4	101.3	75.6	High	High	High	High	High	High
High	Master Protein	Q9VV18	Uncharacterized protein OS=Drosophila melanogaster GN=CG13047 PE=1 SV=2	0	13.281	22	2	15	2	1	170	16.6	8.54	38.68	2	0	0.835	1.239	1.021	1.155	1.142	1.273	1.095	1.435	1.157	0.722	1.071	0.883	0.998	0.987	1.101	0.946	1.241	73.5	109.2	89.9	101.7	88.1	100.6	112.2	96.4	126.4	101.9	High	High	High	High	High	High
High	Master Protein	Q9VV94	Uncharacterized protein OS=Drosophila melanogaster GN=CG13031 PE=4 SV=1	0.001	8.429	35	3	6	3	1	122	12.3	9.99	8.82	3	0	0.776	0.884	1.006	0.794	0.796	0.874	0.997	0.959	1.089	0.712	0.811	0.924	0.729	0.73	0.802	0.915	0.88	84.6	96.3	109.7	86.6	109	86.7	95.3	108.6	104.5	118.7	High	High	High	High	High	High
High	Master Protein	Q9VVC2	Uncharacterized protein OS=Drosophila melanogaster GN=CG13022 PE=4 SV=2	0	35.52	59	5	33	5	1	198	21.6	6.73	100.04	5	0	1.179	1.235	1.505	1.11	1.19	1.108	1.583	1.096	1.041	1.133	1.187	1.446	1.066	1.143	1.064	1.521	1.053	97.9	102.5	124.9	92.1	83	98.8	91.9	131.4	91	86.4	High	High	High	High	High	High
High	Master Protein	Q9VX71	Uncharacterized protein OS=Drosophila melanogaster GN=CG12995 PE=4 SV=1	0.001	10.486	12	2	11	2	1	173	19.1	5.21	28.33	2	0	0.882	1.171	0.979	1.033	0.868	1.14	1.063	0.965	1.043	0.846	1.123	0.939	0.991	0.832	1.094	1.02	0.926	87	115.4	96.5	101.8	98.6	85.5	112.4	104.8	95.1	102.8	High	High	High	High	High	High
High	Master Protein	Q0KI91	Uncharacterized protein OS=Drosophila melanogaster GN=CG12817 PE=4 SV=1	0.005	4.637	12	1	1	1	1	171	19.9	5.1	3.74	1	0	1.529	1.325	1.615	1.178	1.516	1.08	1.384	1.478	1.448	1.056	0.915	1.115	0.814	1.047	0.746	0.956	1.021	112.8	97.7	119.2	87	73.8	111.9	79.7	102.1	109.1	106.8	High	High	High	High	High	High
High	Master Protein	Q9VD07	Uncharacterized protein OS=Drosophila melanogaster GN=CG12499 PE=1 SV=2	0	12.594	2	4	7	4	1	2059	237	6.76	19.77	4	0	0.856	1.131	1.303	0.985	0.903	0.993	1.503	0.99	1.049	0.817	1.079	1.243	0.94	0.861	0.947	1.434	0.944	79.9	105.6	121.6	92	93.3	84.3	92.7	140.3	92.4	97.9	High	High	High	High	High	High
Medium	Master Protein	Q9VXR1	Uncharacterized protein OS=Drosophila melanogaster GN=CG12379 PE=4 SV=2	0.023	2.667	6	1	3	1	1	174	19.5	8.9	3.62	1	0	1.114	0.975	1.192	0.921	1.191	0.884	0.988	0.99	1.281	0.87	0.762	0.931	0.719	0.93	0.69	0.772	0.773	105.7	92.6	113.1	87.4	94.9	113.1	83.9	93.8	93.9	121.5	High	High	High	High	High	High
High	Master Protein	Q9VJG2	Uncharacterized protein OS=Drosophila melanogaster GN=CG12288 PE=1 SV=1	0	36.69	24	10	29	10	1	435	47.9	10.04	66.69	10	0	0.968	1.134	0.949	1.113	0.95	1.023	0.891	1.225	1.032	0.937	1.098	0.919	1.078	0.92	0.991	0.863	1.186	94.1	110.3	92.3	108.2	97.2	92.3	99.5	86.7	119.1	100.4	High	High	High	High	High	High
Low	Master Protein	Q8IRD1	Uncharacterized protein OS=Drosophila melanogaster GN=CG12010 PE=4 SV=1	0.072	1.708	1	1	3	1	1	717	80.2	6.99	6.95	1	0	0.798	1.071	1.174	0.925	0.903	1.167	0.903	0.835	0.931	0.857	1.151	1.261	0.994	0.97	1.253	0.97	0.897	82.2	110.4	121	95.3	103	93	120.2	93	86	95.9	High	High	High	High	High	High
High	Master Protein	Q9VAQ4	Uncharacterized protein OS=Drosophila melanogaster GN=CG11841 PE=3 SV=1	0	19.509	21	5	16	5	1	319	35.6	5.64	53.26	5	0	1.958	0.795	1.53	0.957	1.769	0.751	1.369	1.042	0.99	1.978	0.803	1.545	0.967	1.787	0.759	1.383	1.053	161	65.4	125.8	78.7	82.2	145.5	61.8	112.6	85.7	81.4	High	High	High	High	High	High
High	Master Protein	Q9VBY5	Uncharacterized protein OS=Drosophila melanogaster GN=CG11839 PE=1 SV=3	0	12.02	18	4	6	4	1	254	29	8.43	16.38	4	0	0.928	0.918	0.913	0.98	0.958	0.918	0.87	0.989	1.093	0.849	0.84	0.835	0.897	0.877	0.84	0.796	0.904	97	96	95.5	102.4	104.5	100.2	96	90.9	103.3	114.3	High	High	High	High	High	High
High	Master Protein	Q9VBZ8	Uncharacterized protein OS=Drosophila melanogaster GN=CG11781 PE=1 SV=1	0.005	4.771	12	1	2	1	1	113	12.8	9.67	7.04	1	0	0.866	0.772	0.886	0.822	0.753	0.708	0.952	0.857	1.063	0.815	0.727	0.834	0.774	0.708	0.666	0.896	0.807	99.8	89	102.1	94.7	115.2	86.7	81.5	109.7	98.8	122.4	High	High	High	High	High	High
High	Master Protein	Q9VVW7	Uncharacterized protein OS=Drosophila melanogaster GN=CG11577 PE=1 SV=2	0	31.7	29	5	40	5	1	221	25.6	6.33	95.09	5	0	1.353	1.207	1.189	1.162	1.249	1.166	1.155	1.129	0.961	1.409	1.256	1.238	1.209	1.3	1.213	1.202	1.175	117	104.3	102.8	100.4	86.4	107.9	100.8	99.8	97.6	83	High	High	High	High	High	High
High	Master Protein	Q9V9V4	Uncharacterized protein OS=Drosophila melanogaster GN=CG11550 PE=1 SV=1	0	64.421	46	12	61	12	1	298	34.8	6.61	151.62	12	0	0.962	0.725	1.168	1.052	1.28	0.809	0.928	1.406	0.794	1.212	0.913	1.471	1.326	1.613	1.019	1.169	1.772	95.1	71.6	115.4	103.9	98.8	126.4	79.9	91.6	138.9	78.4	High	High	High	High	High	High
High	Master Protein	Q9VP98	Uncharacterized protein OS=Drosophila melanogaster GN=CG11458 PE=4 SV=1	0.001	10.4	15	1	3	1	1	98	8.1	11.43	7.26	1	0	1.864	1.668	1.209	1.795	1.193	2.399	0.824	1.895	0.858	2.172	1.944	1.409	2.092	1.39	2.796	0.96	2.208	126.7	113.4	82.2	122.1	68	81.1	163.1	56	128.9	58.4	High	High	High	High	High	High
High	Master Protein	Q9VDU2	Uncharacterized protein OS=Drosophila melanogaster GN=CG11391 PE=4 SV=1	0	83.054	31	13	91	13	1	542	59.8	8.12	225.1	13	0	1.125	1.011	1.43	1.192	1.278	1.001	1.046	1.368	0.894	1.259	1.131	1.6	1.334	1.43	1.12	1.171	1.531	99.2	89.1	126	105.1	88.2	112.6	88.2	92.2	120.6	78.8	High	High	High	High	High	High
High	Master Protein	Q9W2M4	Uncharacterized protein OS=Drosophila melanogaster GN=CG10527 PE=1 SV=1	0	58.083	34	7	118	7	1	296	31.5	4.77	351.34	7	0	1.094	0.994	1.264	0.97	1.098	0.969	1.257	1.084	1.023	1.07	0.972	1.236	0.949	1.073	0.948	1.23	1.06	101.8	92.4	117.5	90.2	93	102.1	90.1	116.9	100.8	95.1	High	High	High	High	High	High
High	Master Protein	Q9VTW6	Uncharacterized protein OS=Drosophila melanogaster GN=CG10418 PE=1 SV=1	0	16.964	55	4	9	4	1	95	10.7	6.52	24.72	4	0	0.987	0.99	0.887	1.011	1.028	0.956	0.924	1.032	1.054	0.936	0.94	0.842	0.96	0.975	0.907	0.877	0.98	100	100.4	89.9	102.5	101.3	104.1	96.9	93.6	104.6	106.8	High	High	High	High	High	High
High	Master Protein	Q9VZN6	Uncharacterized protein OS=Drosophila melanogaster GN=CG10357 PE=3 SV=2	0.001	10.603	9	3	9	3	1	321	35.1	6.58	24.35	3	0	0.873	0.896	1.288	1.093	0.949	0.848	0.89	1.22	0.773	1.13	1.159	1.667	1.414	1.228	1.097	1.152	1.579	88.8	91.2	131.1	111.2	101.7	96.5	86.2	90.5	124.1	78.6	High	High	High	High	High	High
High	Master Protein	M9PJJ5	Uncharacterized protein OS=Drosophila melanogaster GN=CG10352 PE=3 SV=1	0	64.771	40	9	59	9	1	315	34.6	5.87	165.06	9	0	1.126	1.412	1.16	1.19	1.129	1.347	1.253	1.147	1.009	1.116	1.399	1.149	1.179	1.119	1.334	1.241	1.136	95.6	119.9	98.5	101.1	84.9	95.9	114.4	106.4	97.4	85.7	High	High	High	High	High	High
High	Master Protein	Q9VAU5	Uncharacterized protein OS=Drosophila melanogaster GN=CG10011 PE=4 SV=1	0	11.305	1	2	6	2	1	2119	232.9	6.28	8.1	2	0	1.263	1.529	1.096	1.457	1.646	1.404	1.31	1.386	1.232	1.025	1.24	0.889	1.182	1.335	1.139	1.063	1.125	94.8	114.7	82.3	109.3	75.1	123.5	105.4	98.3	104.1	92.5	High	High	High	High	High	High
High	Master Protein	Q9VMC8	Uncharacterized protein CG9548 OS=Drosophila melanogaster GN=CG9548 PE=3 SV=2	0.005	4.705	14	2	5	2	1	111	12.5	8.22	9.77	2	0	0.951	0.886	0.937	1.058	0.878	0.894	0.869	0.896	1.001	0.95	0.884	0.936	1.056	0.877	0.893	0.868	0.895	101.5	94.5	100	112.9	106.7	93.7	95.4	92.7	95.6	106.9	High	High	High	High	High	High
High	Master Protein	Q7YZA2	Uncharacterized protein CG7065 OS=Drosophila melanogaster GN=CG7065 PE=1 SV=1	0	34.512	9	9	19	9	1	1231	136.7	9.23	45.78	9	0	0.989	1.076	1.002	1.058	1.03	1.023	1.008	1.007	1.116	0.886	0.964	0.898	0.947	0.922	0.916	0.903	0.902	96	104.4	97.2	102.6	97	99.9	99.2	97.8	97.6	108.3	High	High	High	High	High	High
High	Master Protein	A1A708	Uncharacterized protein CG4951 OS=Drosophila melanogaster GN=CG4951 PE=1 SV=1	0.001	9.39	7	4	6	3	1	446	50.7	9.45	12.39	4	0	0.846	0.884	0.704	0.866	0.974	0.815	0.727	0.921	0.904	0.937	0.978	0.779	0.958	1.078	0.902	0.804	1.019	98	102.3	81.5	100.2	115.7	112.8	94.3	84.1	106.6	104.6	High	High	High	High	High	High
High	Master Protein	C0HK94	Uncharacterized protein CG45078 OS=Drosophila melanogaster GN=CG45078 PE=4 SV=1	0	37.968	60	8	34	8	1	163	18.8	10.36	78.29	8	0	1.108	0.864	0.801	0.787	0.823	0.819	0.76	0.875	0.838	1.322	1.03	0.955	0.939	0.981	0.977	0.907	1.044	127.7	99.6	92.3	90.7	115.3	94.8	94.4	87.6	100.9	96.6	High	High	High	High	High	High
High	Master Protein	Q0KIC3	Uncharacterized protein CG43427 OS=Drosophila melanogaster GN=CG43427 PE=2 SV=1	0	33.741	10	11	20	2	1	1372	149.2	6.21	34.96	11	0	0.855	0.836	0.881	0.783	0.836	0.845	0.877	0.886	0.956	0.894	0.874	0.921	0.819	0.874	0.884	0.917	0.926	97.6	95.5	100.6	89.5	114.2	95.5	96.5	100.2	101.1	109.2	High	High	High	High	High	High
High	Master Protein	Q9W3C2	Uncharacterized protein CG1785 OS=Drosophila melanogaster GN=CG1785 PE=2 SV=1	0	27.534	24	9	18	9	1	478	55.8	9.76	35.2	9	0	0.774	0.924	0.881	0.944	0.804	0.927	0.776	0.966	0.965	0.802	0.957	0.913	0.978	0.833	0.961	0.804	1.001	86.4	103.1	98.3	105.3	111.6	89.7	103.4	86.6	107.8	107.7	High	High	High	High	High	High
High	Master Protein	Q9VNA4	Uncharacterized protein CG1161 OS=Drosophila melanogaster GN=CG1161 PE=3 SV=1	0	11.739	18	2	6	2	1	227	24.6	8.9	11.17	2	0	1.417	1.017	0.89	1.096	0.969	1.035	0.925	1.206	0.855	1.657	1.189	1.04	1.282	1.132	1.211	1.082	1.41	136.1	97.7	85.4	105.3	96.1	93	99.5	88.9	115.8	82.2	High	High	High	High	High	High
High	Master Protein	Q8SX68	Uncharacterized protein CG10915 OS=Drosophila melanogaster GN=CG10915 PE=1 SV=1	0	53.098	30	16	31	16	1	609	65.4	7.06	61.42	16	0	1.111	1.14	0.984	1.168	1.094	1.113	0.954	1.129	1.229	0.904	0.928	0.801	0.951	0.89	0.906	0.777	0.919	101.7	104.4	90.1	107	91.6	100.2	101.9	87.4	103.4	112.5	High	High	High	High	High	High
High	Master Protein	A0A0B4K7N7	Uncharacterized protein (Fragment) OS=Drosophila melanogaster GN=CG43092 PE=4 SV=1	0.001	10.299	7	2	17	2	1	225	24.4	6.05	36.76	2	0	0.742	1.001	1.062	1.097	0.898	1.056	1.162	1.041	1.021	0.727	0.981	1.04	1.074	0.879	1.034	1.138	1.019	73.6	99.3	105.3	108.8	99.2	89.1	104.8	115.3	103.3	101.3	High	High	High	High	High	High
High	Master Protein	Q9Y115	UNC93-like protein OS=Drosophila melanogaster GN=CG4928 PE=2 SV=1	0	12.876	7	3	5	3	1	538	58.6	6.1	10.16	3	0	1.159	0.953	1.326	1.101	1.134	1.01	1.1	1.272	1.016	1.141	0.938	1.306	1.084	1.117	0.994	1.083	1.252	104.7	86.1	119.8	99.5	90.3	102.4	91.2	99.4	114.9	91.7	High	High	High	High	High	High
High	Master Protein	A8DYP0	Unc-89, isoform C OS=Drosophila melanogaster GN=Unc-89 PE=1 SV=1	0	552.333	37	121	431	121	1	4218	475.4	5.85	1094.65	121	0	1.041	0.991	1.008	0.999	0.943	1.022	0.983	1.128	0.885	1.177	1.12	1.139	1.13	1.065	1.155	1.11	1.275	104.1	99.1	100.8	99.9	100	94.3	102.2	98.3	112.8	88.5	High	High	High	High	High	High
High	Master Protein	A0A0B4KHR1	Unc80, isoform F OS=Drosophila melanogaster GN=unc80 PE=4 SV=1	0.009	3.834	1	2	3	2	1	3332	370.6	8.12	6.27	2	0	1.099	1.61	1.053	1.601	1.157	1.374	1.157	1.303	1.458	0.754	1.104	0.722	1.098	0.794	0.943	0.793	0.894	85.8	125.7	82.2	124.9	78	90.3	107.3	90.3	101.7	113.8	High	High	High	High	High	High
High	Master Protein	Q9VDY5	Unc79, isoform C OS=Drosophila melanogaster GN=unc79 PE=4 SV=3	0.001	7.567	1	3	3	3	1	3028	333.5	6.73	2.49	3	0	0.824	0.868	0.859	0.934	0.917	0.881	0.964	0.948	1.22	0.675	0.711	0.704	0.765	0.751	0.722	0.79	0.777	87.5	92.2	91.3	99.2	106.2	97.3	93.6	102.4	100.7	129.6	High	High	High	High	High	High
High	Master Protein	H9XVP2	Unc-13, isoform E OS=Drosophila melanogaster GN=unc-13 PE=4 SV=1	0	25.532	2	8	15	8	1	3186	360.2	6.38	28.1	8	0	1.182	1.266	1.142	1.746	1.328	1.263	1.171	1.357	1.858	0.636	0.681	0.615	0.94	0.715	0.68	0.63	0.73	88.8	95.1	85.8	131.2	75.1	99.7	94.9	88	101.9	139.5	High	High	High	High	High	High
High	Master Protein	E1JIH1	Unc-115a, isoform J OS=Drosophila melanogaster GN=Unc-115a PE=1 SV=1	0	111.546	34	24	125	1	1	813	90	8.66	310.64	24	0	0.826	1.019	1.032	1.048	1.161	0.977	1.055	1.021	1.354	0.61	0.753	0.762	0.774	0.857	0.722	0.779	0.754	78.7	97.1	98.3	99.9	95.3	110.6	93.1	100.6	97.3	129	High	High	High	High	High	High
High	Master Protein	A0A0B4LGY0	Unc-115a, isoform H OS=Drosophila melanogaster GN=Unc-115a PE=1 SV=1	0	111.51	36	24	124	1	1	772	85.7	8.6	306.44	24	0	0.728	0.938	1.028	1.059	1.074	0.892	0.998	0.915	1.053	0.691	0.89	0.976	1.005	1.02	0.847	0.947	0.869	75.2	96.8	106.2	109.3	103.3	110.9	92.1	103	94.5	108.7	High	High	High	High	High	High
High	Master Protein	E1JIH3	Unc-115a, isoform B OS=Drosophila melanogaster GN=Unc-115a PE=1 SV=1	0	117.362	36	26	131	3	1	844	93.9	8.75	315.76	26	24	0.829	0.931	0.969	0.969	0.946	0.935	0.968	0.974	1.084	0.764	0.859	0.894	0.893	0.872	0.863	0.893	0.898	86.3	97	100.9	100.8	104.1	98.4	97.4	100.8	101.4	112.9	High	High	High	High	High	High
High	Master Protein	Q9VZI3	Unc-112-related protein OS=Drosophila melanogaster GN=Fit1 PE=1 SV=1	0	96.953	34	22	82	18	1	708	80.4	7.72	165.09	22	4	0.893	0.928	0.945	0.896	0.888	0.932	0.912	0.93	0.937	0.953	0.99	1.008	0.956	0.948	0.994	0.973	0.992	96.5	100.2	102.1	96.7	108	95.9	100.6	98.5	100.4	101.2	High	High	High	High	High	High
High	Master Protein	A0A0B4K7D4	Unc-104 ortholog, isoform G OS=Drosophila melanogaster GN=unc-104 PE=3 SV=1	0	133.274	23	33	77	33	1	1681	190.5	6.24	186.46	33	0	0.837	1	1.002	1.019	0.918	0.973	0.985	0.982	1.211	0.691	0.825	0.827	0.841	0.758	0.804	0.813	0.811	84.3	100.7	101	102.6	100.7	92.5	98	99.2	98.9	122	High	High	High	High	High	High
High	Master Protein	Q9VBI2	UMP-CMP kinase OS=Drosophila melanogaster GN=Dak1 PE=1 SV=1	0	76.768	51	13	105	13	1	253	27.8	8	275.51	13	0	0.828	0.902	1.174	0.963	0.958	0.934	1.18	0.913	1.01	0.82	0.893	1.163	0.953	0.949	0.925	1.169	0.904	84	91.4	119.1	97.6	101.4	97.1	94.7	119.7	92.6	102.4	High	High	High	High	High	High
High	Master Protein	M9PGS2	Ultraspiracle, isoform B OS=Drosophila melanogaster GN=usp PE=3 SV=1	0.005	5.118	3	2	4	2	1	508	55.2	8	8.43	2	0	1.057	0.9	0.922	0.896	0.928	0.969	0.939	0.992	1.109	0.953	0.812	0.832	0.808	0.837	0.874	0.847	0.895	108.8	92.7	95	92.3	102.9	95.5	99.8	96.7	102.2	114.2	High	High	High	High	High	High
High	Master Protein	Q9W429	UDP-xylose and UDP-N-acetylglucosamine transporter OS=Drosophila melanogaster GN=Efr PE=2 SV=1	0.001	7.654	3	1	3	1	1	352	39.5	9.11	10.47	1	0	1.047	0.958	0.912	1.039	1.147	1.063	1.017	1.104	1.025	1.021	0.934	0.889	1.013	1.119	1.037	0.992	1.077	101.5	92.9	88.4	100.7	97	111.3	103.1	98.6	107.1	99.4	High	High	High	High	High	High
High	Master Protein	Q9VGT0	UDP-glucuronosyltransferase OS=Drosophila melanogaster GN=Ugt35b PE=2 SV=1	0	88.898	34	18	117	18	1	516	58.3	8.9	291.37	18	0	0.762	0.783	1.315	1.091	1.186	0.867	0.924	1.145	0.99	0.77	0.791	1.328	1.102	1.198	0.876	0.933	1.157	75.7	77.8	130.7	108.4	99.4	117.9	86.2	91.8	113.8	98.4	High	High	High	High	High	High
High	Master Protein	Q9VJ46	UDP-glucuronosyltransferase OS=Drosophila melanogaster GN=CG17323 PE=2 SV=1	0	35.362	21	9	23	9	1	519	58.2	8.7	56.67	9	0	0.867	0.941	1.049	1.018	1.073	0.951	1.196	1.099	1.05	0.826	0.896	0.999	0.97	1.022	0.906	1.139	1.046	84.6	91.8	102.4	99.4	97.6	104.7	92.8	116.8	107.3	102.5	High	High	High	High	High	High
High	Master Protein	Q9W2J3	UDP-glucuronosyltransferase OS=Drosophila melanogaster GN=CG15661 PE=2 SV=3	0	56.02	21	10	48	10	1	530	60.6	7.46	100.51	10	0	0.852	0.969	0.883	0.79	0.805	0.998	0.815	0.9	0.969	0.88	1	0.912	0.816	0.83	1.03	0.841	0.928	94.9	107.9	98.4	88	111.3	89.6	111.1	90.7	100.2	107.9	High	High	High	High	High	High
High	Master Protein	Q9VJ81	UDP-glucuronosyltransferase OS=Drosophila melanogaster GN=CG10178 PE=2 SV=2	0.003	6.201	5	2	3	2	1	530	61.4	8.65	5.09	2	0	1.21	1.337	0.659	1.384	0.98	1.137	0.736	1.505	1.026	1.179	1.303	0.642	1.349	0.955	1.108	0.718	1.467	110.2	121.8	60	126.1	91.1	89.3	103.6	67.1	137.2	93.5	High	High	High	High	High	High
High	Master Protein	Q9VJ45	UDP-glucuronosyltransferase OS=Drosophila melanogaster GN=BEST:LD25345 PE=2 SV=2	0	35.771	19	9	21	9	1	517	57.6	8.69	56.04	9	0	0.592	1.133	0.328	0.772	0.57	1.027	0.343	0.964	0.873	0.678	1.297	0.376	0.885	0.652	1.176	0.393	1.103	77.8	149	43.2	101.6	131.6	74.9	135.1	45.2	126.8	114.9	High	High	High	High	High	High
High	Master Protein	Q9W2J4	UDP-glucuronosyltransferase OS=Drosophila melanogaster GN=BEST:GH09393 PE=1 SV=2	0	105.357	38	18	125	18	1	532	60.1	9.04	308.06	18	0	0.917	1.149	0.948	1.002	0.953	1.117	0.93	0.985	0.936	0.98	1.228	1.013	1.071	1.018	1.194	0.994	1.053	92.2	115.7	95.4	100.8	100.6	95.9	112.4	93.6	99.2	94.2	High	High	High	High	High	High
High	Master Protein	Q9VJ47	UDP-glucuronosyltransferase OS=Drosophila melanogaster GN=BEST:GH06505 PE=2 SV=1	0.001	9.841	5	2	4	2	1	525	59.9	9.33	7.52	2	0	1.212	1.419	1.326	0.692	1.171	1.214	1.487	0.945	0.859	1.411	1.652	1.544	0.806	1.363	1.413	1.73	1.1	107	125.3	117.1	61.1	88.3	103.4	107.2	131.3	83.4	75.9	High	High	High	High	High	High
High	Master Protein	Q9VGT8	UDP-glucuronosyltransferase (Fragment) OS=Drosophila melanogaster GN=Ugt86Dd PE=3 SV=2	0	67.539	35	17	42	17	1	517	58.7	8.13	105.6	17	0	1.16	1.115	1.049	1.007	1.244	1.063	1.42	1.032	1.051	1.103	1.06	0.998	0.958	1.184	1.011	1.35	0.982	104.1	100	94.2	90.4	89.7	111.7	95.4	127.4	92.7	94.4	High	High	High	High	High	High
High	Master Protein	Q09332	UDP-glucose:glycoprotein glucosyltransferase OS=Drosophila melanogaster GN=Ugt PE=1 SV=2	0	269.212	45	54	281	54	1	1548	174.2	6.15	749.03	54	0	1.167	1.127	1.128	1.095	1.178	1.122	1.132	1.043	0.997	1.17	1.131	1.132	1.099	1.182	1.125	1.135	1.047	106.2	102.6	102.7	99.7	91	107.2	102.1	103	94.9	90.7	High	High	High	High	High	High
High	Master Protein	O02373	UDP-glucose 6-dehydrogenase OS=Drosophila melanogaster GN=sgl PE=1 SV=1	0	33.474	25	8	17	8	1	476	52.8	6.18	43.17	8	0	0.952	1.167	1.34	0.879	0.887	1.06	1.337	0.968	0.943	1.01	1.238	1.422	0.933	0.941	1.125	1.418	1.027	90.4	110.8	127.2	83.5	94.9	84.2	100.7	126.9	91.9	89.5	High	High	High	High	High	High
High	Master Protein	Q9W0P5	UDP-glucose 4-epimerase OS=Drosophila melanogaster GN=Gale PE=1 SV=1	0	94.123	57	17	123	17	1	350	38.7	7.46	298.46	17	0	1.602	1.455	0.987	1.209	1.249	1.402	0.939	1.189	0.883	1.815	1.648	1.118	1.369	1.415	1.588	1.064	1.347	134.5	122.1	82.8	101.4	83.9	104.8	117.6	78.8	99.8	74.1	High	High	High	High	High	High
Medium	Master Protein	Q7K4I5	UBX domain-containing protein 7 OS=Drosophila melanogaster GN=CG8892-RB PE=1 SV=1	0.027	2.515	2	1	1	1	1	496	55.1	5.01	2.62	1	0	1.262	1.073	0.991	0.992	1.189	1.108	0.947	1.084	0.997	1.266	1.076	0.994	0.995	1.193	1.112	0.95	1.087	118.6	100.8	93.1	93.2	94	111.8	104.1	89	101.8	93.7	High	High	High	High	High	High
High	Master Protein	M9PDZ8	Ubr3 ubiquitin ligase, isoform B OS=Drosophila melanogaster GN=Ubr3 PE=1 SV=1	0	41.019	6	11	23	11	1	2236	248.9	5.83	51.58	11	0	1.108	1.155	0.94	1.106	1.065	1.047	1.033	1.088	1.147	0.966	1.007	0.82	0.964	0.929	0.913	0.9	0.949	103.7	108	88	103.4	93.5	99.7	98	96.6	101.8	107.3	High	High	High	High	High	High
High	Master Protein	Q9V998	Ubiquitin-like protein 5 OS=Drosophila melanogaster GN=ubl PE=3 SV=1	0	16.496	29	4	15	4	1	73	8.6	8.43	35.99	4	0	1.028	0.959	1.142	0.919	0.856	0.981	1.028	0.837	0.867	1.186	1.106	1.318	1.06	0.987	1.132	1.186	0.966	106.9	99.7	118.8	95.5	104	89	102	106.9	87.1	90.1	High	High	High	High	High	High
High	Master Protein	Q9VYY3	Ubiquitin-like modifier-activating enzyme 5 OS=Drosophila melanogaster GN=CG1749 PE=2 SV=1	0	38.666	35	11	35	11	1	404	44.1	4.73	74.36	11	0	1.225	1.087	0.928	1.142	1.111	1.051	0.927	1.153	0.954	1.283	1.139	0.973	1.197	1.164	1.102	0.971	1.208	115.8	102.8	87.7	108	94.5	105	99.4	87.6	109	90.2	High	High	High	High	High	High
High	Master Protein	Q9XZ16	Ubiquitin-like domain-containing C-terminal domain phosphatase 1 OS=Drosophila melanogaster GN=Ublcp1 PE=1 SV=1	0	26.709	23	7	18	7	1	320	37.3	6.92	32.88	7	0	1.296	1.156	1.09	1.114	1.174	1.065	1.129	1.022	1.03	1.259	1.123	1.058	1.082	1.14	1.034	1.096	0.992	117	104.4	98.4	100.6	90.3	106	96.1	101.9	92.3	93	High	High	High	High	High	High
High	Master Protein	Q7K1Z5	Ubiquitin-fold modifier-conjugating enzyme 1 OS=Drosophila melanogaster GN=CG8386 PE=2 SV=1	0	21.463	28	4	13	4	1	164	19	8.35	23.18	4	0	1.139	0.794	0.905	0.946	0.912	0.844	0.893	1.072	0.801	1.422	0.992	1.13	1.181	1.139	1.054	1.115	1.34	122.4	85.4	97.3	101.6	107.5	98	90.7	96	115.3	86	High	High	High	High	High	High
High	Master Protein	A8DYH2	Ubiquitin-fold modifier 1 OS=Drosophila melanogaster GN=CG34191 PE=3 SV=1	0	31.822	67	5	38	5	1	87	9.4	8.54	106.46	5	0	1.41	1.226	1.14	1.185	1.158	1.229	1.085	1.241	0.893	1.578	1.373	1.276	1.327	1.296	1.375	1.215	1.39	121.9	106	98.6	102.5	86.4	100.1	106.2	93.8	107.3	77.2	High	High	High	High	High	High
Medium	Master Protein	P52485	Ubiquitin-conjugating enzyme E2-24 kDa OS=Drosophila melanogaster GN=Ubc2 PE=2 SV=1	0.04	2.069	5	1	2	1	1	232	24.4	8.34	1.83	1	0	1.527	1.391	1.167	1.259	1.15	1.176	0.94	1.04	1.014	1.506	1.372	1.151	1.241	1.134	1.16	0.927	1.025	130.9	119.3	100.1	107.9	85.7	98.6	100.9	80.6	89.1	86.9	High	High	High	High	High	High
High	Master Protein	P35128	Ubiquitin-conjugating enzyme E2 N OS=Drosophila melanogaster GN=ben PE=2 SV=1	0	45.485	58	7	63	7	1	151	17.2	5.6	145.49	7	0	0.974	1.007	1.192	0.994	1.022	0.976	1.21	0.94	1.053	0.925	0.956	1.132	0.944	0.97	0.927	1.149	0.893	94	97.1	115	95.9	96.5	98.5	94.1	116.7	90.7	101.6	High	High	High	High	High	High
Medium	Master Protein	Q9VTY6	Ubiquitin-conjugating enzyme E2 C OS=Drosophila melanogaster GN=vih PE=1 SV=1	0.012	3.429	17	2	2	2	1	178	19.8	6.68	1.69	2	0																												High	High	High	High	High	High
High	Master Protein	P18101	Ubiquitin-60S ribosomal protein L40 OS=Drosophila melanogaster GN=RpL40 PE=1 SV=2	0	33.399	46	6	192	1	1	128	14.7	9.83	529.15	6	0	0.981	1.043	1.012	1.116	0.828	1.088	0.987	0.927	0.786	1.248	1.328	1.288	1.421	1.054	1.385	1.257	1.18	100.4	106.8	103.6	114.3	102.4	84.8	111.4	101.1	94.9	80.4	High	High	High	High	High	High
High	Master Protein	P15357	Ubiquitin-40S ribosomal protein S27a OS=Drosophila melanogaster GN=RpS27A PE=1 SV=2	0	39.18	44	7	200	2	1	156	17.9	9.77	550.64	7	5	1.073	0.955	1.011	0.968	0.927	0.926	1.018	0.924	1.042	1.03	0.917	0.97	0.929	0.89	0.889	0.977	0.887	109	97	102.7	98.3	101.6	94.2	94	103.4	93.9	105.8	High	High	High	High	High	High
High	Master Protein	Q9VH90	Ubiquitin thioesterase trabid OS=Drosophila melanogaster GN=trbd PE=1 SV=1	0.01	3.763	1	1	1	1	1	778	88.1	6.29	3.24	1	0	0.907	0.946	1.047	0.741	0.742	0.799	0.987	0.771	0.772	1.175	1.227	1.357	0.96	0.962	1.036	1.279	0.999	104.1	108.6	120.2	85.1	114.8	85.2	91.8	113.2	88.5	88.6	High	High	High	High	High	High
High	Master Protein	Q9VL00	Ubiquitin thioesterase otubain-like OS=Drosophila melanogaster GN=CG4968 PE=2 SV=1	0	20.316	18	3	8	3	1	262	30.4	4.98	25.87	3	0	1.145	1.114	1.342	0.931	1.1	1.085	1.247	0.935	0.889	1.287	1.252	1.509	1.047	1.237	1.221	1.402	1.051	106.1	103.2	124.4	86.3	92.7	101.9	100.6	115.6	86.7	82.4	High	High	High	High	High	High
High	Master Protein	M9PD06	Ubiquitin specific protease 32, isoform B OS=Drosophila melanogaster GN=Usp32 PE=3 SV=1	0	19.943	5	7	15	6	1	1715	191.7	6.44	35.57	7	0	0.9	0.88	1.005	0.883	0.815	0.908	1.001	0.787	0.935	0.963	0.941	1.075	0.945	0.872	0.972	1.07	0.842	98.8	96.5	110.2	96.9	109.7	89.5	99.7	109.8	86.4	102.6	High	High	High	High	High	High
High	Master Protein	X2JG37	Ubiquitin specific protease 2, isoform I OS=Drosophila melanogaster GN=Usp2 PE=3 SV=1	0	13.133	4	4	7	4	1	950	102.9	9.51	14.37	4	0	1.276	1.071	1.044	1.173	1.081	1.111	1.067	1.141	0.891	1.432	1.202	1.171	1.316	1.213	1.246	1.198	1.28	117.6	98.7	96.2	108	92.1	99.6	102.3	98.3	105.1	82.1	High	High	High	High	High	High
High	Master Protein	Q9VTF9	Ubiquitin fusion degradation protein 1 homolog OS=Drosophila melanogaster GN=Ufd1-like PE=2 SV=1	0	25.313	21	8	26	8	1	316	34.8	6.25	59.5	8	0	1.126	1.009	0.959	1.014	1.06	0.985	0.976	1.036	1.004	1.121	1.005	0.955	1.01	1.056	0.981	0.972	1.032	110.7	99.2	94.3	99.7	98.3	104.3	96.9	95.9	101.9	98.7	High	High	High	High	High	High
High	Master Protein	X2JAX3	Ubiquitin conjugating enzyme 4, isoform B OS=Drosophila melanogaster GN=Ubc4 PE=1 SV=1	0	24.405	33	6	26	6	1	199	22.5	5.47	71.83	6	0	1.157	1.122	1.113	1.138	1.136	1.174	1.121	1.106	0.987	1.172	1.137	1.127	1.152	1.151	1.19	1.135	1.12	104.7	101.5	100.7	102.9	90.5	102.7	106.2	101.4	100	89.3	High	High	High	High	High	High
High	Master Protein	Q9XZ61	Ubiquitin carboxyl-terminal hydrolase OS=Drosophila melanogaster GN=Uch-L5 PE=1 SV=1	0	89.726	53	18	88	18	1	324	37.6	5.21	236.27	18	0	1.067	0.882	0.937	0.905	0.926	0.895	0.913	0.836	1.057	1.01	0.835	0.887	0.857	0.877	0.847	0.864	0.791	113.3	93.6	99.5	96.1	106.2	98.3	95	96.9	88.7	112.2	High	High	High	High	High	High
High	Master Protein	M9MRD0	Ubiquitin carboxyl-terminal hydrolase OS=Drosophila melanogaster GN=Uch PE=3 SV=1	0	71.856	74	13	60	13	1	227	25.8	5.49	149.89	13	0	1.2	1.12	1.086	1.107	1.136	1.1	1.087	1.059	1.049	1.144	1.068	1.035	1.055	1.083	1.049	1.037	1.009	109.6	102.4	99.2	101.1	91.4	103.8	100.5	99.3	96.7	95.8	High	High	High	High	High	High
High	Master Protein	Q9VYQ8	Ubiquitin carboxyl-terminal hydrolase 7 OS=Drosophila melanogaster GN=Usp7 PE=1 SV=1	0	151.663	37	35	118	35	1	1129	130.4	6.04	308.43	35	0	1.025	1.004	1.013	1.061	1.006	1.01	0.983	1.008	1.093	0.938	0.919	0.927	0.971	0.921	0.924	0.9	0.922	100.4	98.4	99.3	104	98	98.6	99	96.4	98.8	107.1	High	High	High	High	High	High
High	Master Protein	Q24574	Ubiquitin carboxyl-terminal hydrolase 64E OS=Drosophila melanogaster GN=Ubp64E PE=1 SV=2	0	24.586	5	8	12	8	1	1556	173.7	5.64	22.85	8	0	1.156	1.05	1.233	1.007	1.068	1.082	1.173	1.038	1.07	1.08	0.98	1.152	0.941	0.997	1.011	1.096	0.97	106.3	96.5	113.4	92.6	91.9	98.2	99.5	107.8	95.4	98.4	High	High	High	High	High	High
High	Master Protein	Q9VRP5	Ubiquitin carboxyl-terminal hydrolase 36 OS=Drosophila melanogaster GN=scny PE=1 SV=3	0.001	8.781	4	3	4	3	1	1038	114	9.09	8.58	3	0	1.073	1.121	1.063	1.027	0.992	1.112	1.085	1.031	1.059	1.013	1.059	1.004	0.97	0.937	1.051	1.025	0.974	101.5	106.2	100.7	97.2	94.7	93.9	105.3	102.7	97.6	100.2	High	High	High	High	High	High
High	Master Protein	Q9W462	Ubiquitin carboxyl-terminal hydrolase 30 homolog OS=Drosophila melanogaster GN=Usp30 PE=2 SV=1	0.001	9.735	15	4	6	4	1	558	60.8	7.34	7.53	4	0	0.689	0.784	0.868	0.896	0.758	0.828	0.798	0.885	0.956	0.721	0.82	0.908	0.937	0.792	0.866	0.834	0.926	81.5	92.7	102.6	105.9	118.2	89.5	97.8	94.3	104.6	113	High	High	High	High	High	High
High	Master Protein	Q8MKN0	Ubiquinone biosynthesis protein COQ9, mitochondrial OS=Drosophila melanogaster GN=Coq9 PE=2 SV=1	0	38.785	37	11	31	11	1	326	36.3	7.91	74.85	11	0	0.704	0.96	0.924	0.812	0.808	0.829	1.043	0.887	1.059	0.665	0.906	0.872	0.766	0.762	0.783	0.985	0.837	78	106.3	102.4	90	110.8	89.5	91.9	115.6	98.3	117.4	High	High	High	High	High	High
High	Master Protein	M9NDU8	Ubiquinone biosynthesis protein COQ4 homolog, mitochondrial OS=Drosophila melanogaster GN=CG32174 PE=3 SV=1	0	29.394	23	6	12	6	1	268	30.7	8.82	25.36	6	0	0.719	0.849	0.79	0.802	0.801	0.865	0.855	0.986	1.004	0.716	0.845	0.787	0.798	0.798	0.861	0.852	0.982	82.9	97.9	91.2	92.5	115.3	92.4	99.7	98.7	113.7	115.8	High	High	High	High	High	High
High	Master Protein	Q9VIF3	Ubiquinone biosynthesis O-methyltransferase, mitochondrial OS=Drosophila melanogaster GN=Coq3 PE=3 SV=3	0	16.338	15	4	11	4	1	310	34.4	8.68	34.33	4	0	0.576	0.792	0.715	0.726	0.709	0.776	0.773	0.716	0.911	0.633	0.87	0.785	0.798	0.778	0.852	0.849	0.786	74.9	102.9	92.9	94.4	130	92.1	100.9	100.5	93	118.4	High	High	High	High	High	High
High	Master Protein	Q9VMQ5	Ubiquinone biosynthesis monooxygenase COQ6, mitochondrial OS=Drosophila melanogaster GN=Coq6 PE=2 SV=1	0	48.404	26	8	34	8	1	477	52	7.33	90.85	8	0	0.721	0.861	0.784	0.784	0.748	0.835	0.779	0.808	0.953	0.756	0.903	0.822	0.823	0.784	0.876	0.817	0.848	87.1	104	94.8	94.8	120.9	90.4	100.9	94.1	97.7	115.2	High	High	High	High	High	High
High	Master Protein	Q9VHB3	U6 snRNA phosphodiesterase OS=Drosophila melanogaster GN=CG16790 PE=2 SV=1	0	13.359	13	2	7	2	1	258	29	4.93	20.28	2	0	1.141	1.059	1.216	1.1	1.094	1.17	1.182	0.972	1.094	1.043	0.968	1.112	1.005	1.001	1.07	1.081	0.888	103.5	96	110.3	99.7	90.7	99.2	106.1	107.2	88.1	99.2	High	High	High	High	High	High
High	Master Protein	Q9V7P1	U3 small nucleolar RNA-associated protein 18 homolog OS=Drosophila melanogaster GN=wcd PE=1 SV=1	0	12.006	5	3	7	3	1	506	56.9	8.84	15.91	3	0	0.931	1.02	1.057	0.984	0.802	1.04	0.951	0.995	0.932	0.999	1.095	1.134	1.056	0.861	1.116	1.02	1.068	95.8	105.1	108.8	101.3	103	82.6	107.1	97.9	102.4	96	High	High	High	High	High	High
High	Master Protein	Q9VLK1	U3 small nucleolar ribonucleoprotein protein MPP10 OS=Drosophila melanogaster GN=CG13097 PE=1 SV=1	0	12.086	6	4	6	4	1	662	76.1	4.77	10.27	4	0	0.881	1.094	0.971	1.089	0.96	1.047	0.88	1.088	1.097	0.803	0.997	0.885	0.993	0.875	0.955	0.803	0.992	87.2	108.2	96.1	107.7	98.9	95	103.6	87.1	107.6	108.5	High	High	High	High	High	High
High	Master Protein	M9NF89	U2 small nuclear riboprotein auxiliary factor 50, isoform B OS=Drosophila melanogaster GN=U2af50 PE=4 SV=1	0	33.051	21	7	35	7	1	427	48	7.23	78.76	7	0	1.158	1.06	0.977	1.198	1.154	1.084	0.974	1.101	1.136	1.02	0.933	0.861	1.055	1.017	0.955	0.858	0.97	106.8	97.7	90.1	110.5	92.2	106.5	100	89.8	101.6	104.7	High	High	High	High	High	High
High	Master Protein	M9PBM1	U2 small nuclear riboprotein auxiliary factor 38, isoform B OS=Drosophila melanogaster GN=U2af38 PE=4 SV=1	0	17.086	23	5	11	5	1	264	29.9	8.91	23.87	5	0	1.008	1.078	0.913	1.073	1.075	1.019	0.983	1.022	1.039	0.97	1.037	0.878	1.032	1.035	0.981	0.946	0.984	98.7	105.6	89.4	105.1	97.9	105.3	99.8	96.3	100.1	101.8	High	High	High	High	High	High
High	Master Protein	Q9VE17	U1 small nuclear ribonucleoprotein C OS=Drosophila melanogaster GN=snRNP-U1-C PE=1 SV=1	0.005	4.839	12	1	5	1	1	145	15.7	9.55	20.32	1	0	1.116	1.196	1.109	1.167	1.182	1.136	1.088	1.153	1.154	0.966	1.036	0.961	1.011	1.024	0.984	0.942	0.999	98.7	105.8	98.2	103.3	88.5	104.6	100.5	96.3	102	102.2	High	High	High	High	High	High
High	Master Protein	P43332	U1 small nuclear ribonucleoprotein A OS=Drosophila melanogaster GN=snf PE=1 SV=1	0	21.237	36	7	26	7	1	216	24.5	9.64	55.42	7	0	1.037	1.046	1.04	1.084	1	1.016	0.999	1.053	1.061	0.977	0.986	0.98	1.022	0.942	0.958	0.942	0.992	100.3	101.2	100.6	104.9	96.7	96.7	98.3	96.7	101.9	102.7	High	High	High	High	High	High
High	Master Protein	Q9W107	Tyrosine--tRNA ligase, mitochondrial OS=Drosophila melanogaster GN=Aats-tyr-m PE=2 SV=1	0	53.582	37	12	30	12	1	464	52.5	8.81	64.48	12	0	0.819	0.87	0.966	0.871	0.834	0.857	0.948	0.875	0.975	0.84	0.892	0.991	0.893	0.855	0.879	0.972	0.897	90.9	96.5	107.2	96.6	110.9	92.5	95.1	105.2	97	108.2	High	High	High	High	High	High
High	Master Protein	Q9VV60	Tyrosine--tRNA ligase OS=Drosophila melanogaster GN=TyrRS PE=1 SV=1	0	129.653	61	31	122	30	1	525	58.1	6.87	319.2	31	0	1.09	1.052	1.05	1.052	0.979	1.047	0.977	1.036	0.979	1.114	1.075	1.072	1.075	1.001	1.07	0.998	1.058	106.2	102.5	102.3	102.5	97.4	95.4	102	95.2	101	95.4	High	High	High	High	High	High
High	Master Protein	Q9W0R3	Tyrosine-protein phosphatase OS=Drosophila melanogaster GN=Ptpmeg PE=2 SV=3	0	39.618	12	11	25	11	1	974	109.6	7.23	58.95	11	0	1.082	1.094	0.939	1.127	1.133	0.985	0.936	1.134	1.081	1.001	1.012	0.869	1.043	1.048	0.911	0.866	1.049	102.9	104.1	89.4	107.2	95.1	107.8	93.7	89	107.9	102.9	High	High	High	High	High	High
High	Master Protein	Q9W0G1	Tyrosine-protein phosphatase non-receptor type 61F OS=Drosophila melanogaster GN=Ptp61F PE=1 SV=1	0	44.391	24	10	28	10	1	548	62.1	5.55	79.02	10	0	0.991	1.027	1.044	1.007	1.027	0.966	1.043	1.089	1.048	0.946	0.979	0.996	0.961	0.979	0.922	0.995	1.039	96.8	100.2	102	98.3	97.6	100.2	94.3	101.8	106.3	102.4	High	High	High	High	High	High
High	Master Protein	P16620	Tyrosine-protein phosphatase 69D OS=Drosophila melanogaster GN=Ptp69D PE=1 SV=2	0	39.127	8	10	27	10	1	1462	167.4	6.58	61.58	10	0	1.144	1.13	1.051	1.194	1.071	1.09	1.092	1.167	1.1	1.04	1.027	0.955	1.085	0.973	0.991	0.992	1.061	103.7	102.4	95.2	108.2	90.6	97	98.7	98.9	105.7	99.7	High	High	High	High	High	High
High	Master Protein	P35992	Tyrosine-protein phosphatase 10D OS=Drosophila melanogaster GN=Ptp10D PE=1 SV=4	0	53.44	9	16	38	13	1	1990	222.6	5.31	75.85	16	3	1.051	1.12	1.489	1.036	1.005	1.108	1.567	1.096	1.094	0.961	1.023	1.36	0.946	0.919	1.013	1.432	1.001	90.9	96.8	128.7	89.5	86.5	86.9	95.8	135.5	94.7	94.6	High	High	High	High	High	High
High	Master Protein	Q6AWJ9	Tyrosine-protein kinase-like otk OS=Drosophila melanogaster GN=otk PE=1 SV=1	0.007	4.233	2	2	4	1	1	1033	114.2	6.89	7.71	2	0	1.223	1.195	1.157	1.147	0.93	1.208	1.102	0.906	0.966	1.266	1.237	1.198	1.188	0.963	1.251	1.141	0.938	112.9	110.3	106.8	105.9	92.3	85.9	111.5	101.7	83.6	89.1	High	High	High	High	High	High
High	Master Protein	Q9V9J3	Tyrosine-protein kinase Src42A OS=Drosophila melanogaster GN=Src42A PE=1 SV=1	0	86.74	42	17	81	16	1	517	59	6.68	193.01	17	1	0.947	0.916	0.897	0.96	1.007	0.901	0.902	0.991	1.078	0.878	0.85	0.832	0.891	0.934	0.835	0.836	0.919	98.6	95.5	93.5	100	104.2	104.9	93.8	94	103.2	112.3	High	High	High	High	High	High
Medium	Master Protein	Q24145	Tyrosine-protein kinase shark OS=Drosophila melanogaster GN=shark PE=1 SV=2	0.037	2.168	1	1	1	1	1	939	104.2	7.01	2.95	1	0	1.804	1.407	1.573	1.388	1.418	1.298	1.433	1.169	1.277	1.413	1.101	1.231	1.087	1.11	1.016	1.122	0.915	131.1	102.2	114.2	100.8	72.6	103	94.3	104.1	84.9	92.8	High	High	High	High	High	High
High	Master Protein	X2JCI2	Tyrosine-protein kinase OS=Drosophila melanogaster GN=Src64B PE=3 SV=1	0.001	9.02	7	4	5	4	1	553	63.1	6.99	8.61	4	0	1.169	1.052	1.01	1.169	1.071	1.089	0.981	1.299	1.127	1.037	0.933	0.896	1.037	0.95	0.966	0.871	1.152	106.6	95.9	92.1	106.6	91.2	97.6	99.3	89.5	118.4	102.8	High	High	High	High	High	High
High	Master Protein	Q8INJ8	Tyrosine-protein kinase OS=Drosophila melanogaster GN=Csk PE=3 SV=2	0	12.362	3	4	7	4	1	1052	113.7	9.03	19.71	4	0	1.138	1.215	1.065	1.147	1.059	1.059	0.969	1.184	1.101	1.034	1.104	0.968	1.042	0.962	0.962	0.881	1.076	104	111.1	97.4	104.9	91.4	96.8	96.8	88.6	108.3	100.6	High	High	High	High	High	High
High	Master Protein	Q24592	Tyrosine-protein kinase hopscotch OS=Drosophila melanogaster GN=hop PE=1 SV=2	0.002	6.612	3	2	3	2	1	1177	135	7.24	7.94	2	0	1.124	0.798	0.915	0.856	0.951	0.941	0.786	0.959	1.186	0.948	0.673	0.771	0.722	0.802	0.794	0.663	0.809	118.1	83.8	96.1	90	105.1	99.9	98.9	82.6	100.8	124.6	High	High	High	High	High	High
High	Master Protein	P18106	Tyrosine-protein kinase Fer OS=Drosophila melanogaster GN=FER PE=1 SV=3	0	28.596	6	8	17	8	1	1325	150.2	8.02	34.58	8	0	1.074	1.014	0.978	1.006	1.142	0.992	0.99	0.991	0.991	1.084	1.024	0.987	1.015	1.153	1.001	0.999	1.001	105.5	99.7	96.1	98.8	98.2	112.2	97.5	97.2	97.4	97.4	High	High	High	High	High	High
High	Master Protein	P08630	Tyrosine-protein kinase Btk29A OS=Drosophila melanogaster GN=Btk29A PE=2 SV=2	0.001	8.433	4	3	4	2	1	786	87.3	9.06	10.31	3	0	1.297	1.383	1.228	0.93	1.129	1.239	1.099	1.262	0.927	1.399	1.492	1.325	1.002	1.217	1.336	1.185	1.361	112.8	120.3	106.9	80.9	87	98.2	107.8	95.6	109.8	80.7	High	High	High	High	High	High
High	Master Protein	X2JIW9	Tyramine beta hydroxylase, isoform C OS=Drosophila melanogaster GN=Tbh PE=4 SV=1	0.003	6.174	3	2	2	2	1	670	77.7	6.89	4.85	2	0	0.862	1.367	1.147	0.918	0.933	1.025	1.085	1.038	1.276	0.675	1.071	0.899	0.719	0.731	0.803	0.85	0.813	80.9	128.3	107.7	86.1	93.9	87.6	96.3	101.9	97.5	119.8	High	High	High	High	High	High
High	Master Protein	Q9VFM9	Twinfilin OS=Drosophila melanogaster GN=twf PE=1 SV=1	0	36.714	29	9	25	9	1	343	39	6.99	69.08	9	0	1.047	1.031	1.134	1.045	0.981	1.005	1.116	1.036	1.102	0.95	0.936	1.029	0.949	0.89	0.912	1.013	0.941	99.7	98.3	108	99.6	95.3	93.4	95.7	106.3	98.7	104.9	High	High	High	High	High	High
High	Master Protein	Q9W4M7	Twenty-four, isoform B OS=Drosophila melanogaster GN=tyf PE=1 SV=1	0	54.826	11	16	31	16	1	1911	199.5	6.68	62.16	16	0	0.958	1.002	0.973	1.031	1.01	1	0.945	1.001	1.047	0.915	0.957	0.929	0.986	0.965	0.955	0.903	0.957	96.1	100.5	97.6	103.5	100.3	101.4	100.3	94.8	100.5	105	High	High	High	High	High	High
High	Master Protein	X2JA38	Tweek, isoform J OS=Drosophila melanogaster GN=tweek PE=4 SV=1	0	12.676	1	4	6	4	1	5150	572.8	7.43	14.15	4	0	0.944	1.147	1.077	0.996	0.939	0.949	1.154	1.093	1.032	0.915	1.112	1.044	0.966	0.911	0.92	1.119	1.059	91.4	111	104.2	96.4	96.8	90.9	91.8	111.7	105.8	99.9	High	High	High	High	High	High
High	Master Protein	A1Z8Q0	TwdlBeta OS=Drosophila melanogaster GN=Twdlbeta PE=4 SV=1	0.001	10.468	15	3	11	2	1	198	21.6	8.34	28.38	3	0	1.213	0.98	0.977	1.322	1.236	1.019	1.026	1.37	1.279	0.949	0.767	0.764	1.034	0.967	0.796	0.802	1.072	106.2	85.8	85.6	115.7	87.5	108.2	89.2	89.8	120	112	High	High	High	High	High	High
High	Master Protein	A0A0S0WJJ4	Turtle, isoform J OS=Drosophila melanogaster GN=tutl PE=4 SV=1	0	20.766	5	6	7	6	1	1536	171.4	8.87	14.76	6	0	1.06	1.064	0.842	1.323	1.122	1.102	0.902	1.31	1.289	0.822	0.825	0.653	1.026	0.87	0.855	0.699	1.016	96.3	96.6	76.5	120.1	90.8	101.9	100.1	81.9	118.9	117.1	High	High	High	High	High	High
High	Master Protein	M9ND27	Turandot M, isoform B OS=Drosophila melanogaster GN=TotM PE=1 SV=1	0	26.916	42	4	22	4	1	131	15	5.58	48.48	4	0	3.916	0.736	0.922	1.164	1.073	0.733	0.769	1.436	0.901	4.346	0.817	1.023	1.291	1.191	0.813	0.854	1.594	309.6	58.2	72.9	92	79	84.9	57.9	60.8	113.5	71.2	High	High	High	High	High	High
High	Master Protein	Q9VVA7	Tumor suppressor protein 101 OS=Drosophila melanogaster GN=TSG101 PE=1 SV=2	0	56.277	34	11	42	11	1	408	45.2	6.37	121.04	11	0	0.983	0.989	0.951	0.974	0.931	0.959	0.922	0.97	1.029	0.956	0.962	0.924	0.947	0.905	0.932	0.896	0.943	101.3	101.9	98	100.4	103	95.9	98.8	95	99.9	106	High	High	High	High	High	High
Low	Master Protein	Q7KVH9	Tumor necrosis factor alpha-induced protein 8-like protein OS=Drosophila melanogaster GN=CG4091 PE=2 SV=2	0.1	1.495	4	1	1	1	1	188	21.4	8.53	2.21	1	0	1.063	1.532	1.176	1.049	0.579	1.202	0.734	1.084	1.457	0.729	1.052	0.807	0.72	0.398	0.825	0.504	0.744	97.7	140.9	108.1	96.4	91.9	53.3	110.5	67.5	99.7	134	High	High	High	High	High	High
High	Master Protein	A1ZBM2	Tubulin-binding cofactor B OS=Drosophila melanogaster GN=TBCB PE=1 SV=1	0	21.311	24	6	8	6	1	244	27	5.19	23.98	6	0	1.036	0.884	0.91	0.889	0.932	0.929	0.875	0.937	1.012	1.024	0.873	0.9	0.879	0.921	0.918	0.865	0.926	110.2	94	96.8	94.6	106.3	99.1	98.8	93	99.7	107.6	High	High	High	High	High	High
High	Master Protein	P23257	Tubulin gamma-1 chain OS=Drosophila melanogaster GN=gammaTub23C PE=1 SV=2	0	17.787	12	6	13	6	1	475	53.3	5.94	31.63	6	0	0.983	0.852	0.995	0.924	0.923	0.842	0.948	0.871	1.05	0.936	0.812	0.948	0.88	0.879	0.802	0.903	0.83	104.7	90.8	106	98.4	106.5	98.3	89.7	100.9	92.8	111.8	High	High	High	High	High	High
High	Master Protein	P08841	Tubulin beta-3 chain OS=Drosophila melanogaster GN=betaTub60D PE=2 SV=2	0	115.219	41	16	399	1	1	454	50.8	4.88	890.69	16	0	1.152	0.939	0.992	0.91	0.941	0.864	0.974	0.944	1.13	1.019	0.831	0.878	0.806	0.833	0.765	0.862	0.836	117	95.4	100.7	92.5	101.6	95.5	87.8	99	95.9	114.8	High	High	High	High	High	High
High	Master Protein	Q24560	Tubulin beta-1 chain OS=Drosophila melanogaster GN=betaTub56D PE=1 SV=2	0	225.451	65	24	715	11	1	447	50.1	4.86	1769.79	24	17	0.985	1.071	1.063	1.062	1.036	1.029	1.041	1.046	1.133	0.87	0.945	0.939	0.937	0.915	0.909	0.919	0.924	94.1	102.3	101.6	101.4	95.5	99	98.3	99.5	100	108.2	High	High	High	High	High	High
High	Master Protein	Q8MST5	Tubulin beta chain OS=Drosophila melanogaster GN=betaTub97EF PE=1 SV=1	0	170.713	49	20	485	11	1	457	51.2	4.86	1146.06	20	0	1.003	0.987	0.991	0.979	1.013	0.971	1.031	0.986	1.018	0.985	0.97	0.974	0.962	0.996	0.954	1.013	0.969	100.5	98.9	99.3	98.1	100.2	101.6	97.3	103.3	98.8	102	High	High	High	High	High	High
High	Master Protein	A0A0B4LGH1	Tubulin beta chain OS=Drosophila melanogaster GN=betaTub60D PE=1 SV=1	0	114.364	41	16	398	1	1	453	50.7	4.88	886.95	16	5	1.219	1.027	1.039	0.889	0.978	0.97	0.96	0.962	0.927	1.315	1.108	1.12	0.959	1.055	1.046	1.036	1.037	122.2	103	104.2	89.1	100.3	98.1	97.2	96.3	96.4	93	High	High	High	High	High	High
High	Master Protein	P06606	Tubulin alpha-4 chain OS=Drosophila melanogaster GN=alphaTub67C PE=3 SV=1	0.002	6.719	6	2	18	1	1	462	51.1	5.26	43.01	2	0	1	0.85	0.924	0.883	1.472	0.862	0.934	0.967	0.964	1.038	0.882	0.959	0.916	1.527	0.895	0.969	1.003	101.5	86.3	93.8	89.6	101.5	149.3	87.5	94.7	98.1	97.8	High	High	High	High	High	High
High	Master Protein	P06604	Tubulin alpha-2 chain OS=Drosophila melanogaster GN=alphaTub85E PE=1 SV=1	0	158.231	51	20	483	5	1	449	49.9	5.2	1333.23	20	0	0.87	0.882	1.045	1.039	1.155	0.909	0.808	1.123	1.044	0.834	0.845	1.002	0.995	1.107	0.871	0.775	1.076	88.1	89.3	105.9	105.2	101.3	117	92.1	81.9	113.7	105.7	High	High	High	High	High	High
High	Master Protein	P06603	Tubulin alpha-1 chain OS=Drosophila melanogaster GN=alphaTub84B PE=1 SV=1	0	213.97	64	24	739	9	1	450	49.9	5.14	2135.07	24	16	0.975	1.035	1.05	1.052	1.037	1.008	1.04	1.007	1.114	0.875	0.929	0.942	0.944	0.93	0.904	0.933	0.904	94.6	100.3	101.7	101.9	96.9	100.5	97.7	100.8	97.6	108	High	High	High	High	High	High
High	Master Protein	P20351	Tryptophan 2,3-dioxygenase OS=Drosophila melanogaster GN=v PE=1 SV=1	0	40.771	34	11	22	11	1	379	44.4	5.92	48.68	11	0	1.265	1.032	0.779	1.1	1.026	1.026	0.684	1.042	0.897	1.411	1.15	0.869	1.227	1.144	1.144	0.763	1.161	128.4	104.7	79.1	111.7	101.5	104.1	104.2	69.5	105.7	91	High	High	High	High	High	High
Low	Master Protein	P35004	Trypsin beta OS=Drosophila melanogaster GN=betaTry PE=2 SV=2	0.052	1.901	6	1	1	1	1	253	25.7	8.56	0	1	0																												High	Not Found	Not Found	Not Found	High	Not Found
High	Master Protein	P00761 SWISS-PROT:P00761	Trypsin - Sus scrofa (Pig).	0	47.512	29	6	118	5	1	231	24.4	7.18	304.81	6	1	0.652	0.743	0.676	0.785	0.841	0.667	0.598	1.293	0.917	0.712	0.811	0.737	0.856	0.918	0.728	0.652	1.411	79.8	91	82.7	96	122.4	102.9	81.7	73.1	158.2	112.2	High	High	High	High	High	High
High	Master Protein	P19351	Troponin T, skeletal muscle OS=Drosophila melanogaster GN=up PE=1 SV=3	0	198.464	49	33	384	1	1	397	47.4	4.64	916.79	33	0	0.727	1.089	0.791	1.027	0.988	0.913	0.986	1.678	0.963	0.755	1.131	0.821	1.067	1.026	0.948	1.024	1.743	71.5	107.2	77.8	101.1	98.4	97.2	89.8	97.1	165.2	94.8	High	High	High	High	High	High
High	Master Protein	Q9W0Y1	Troponin C-akin-1 protein OS=Drosophila melanogaster GN=Tina-1 PE=2 SV=1	0	33.032	54	8	40	8	1	167	19	7.44	97.88	8	0	1.539	1.007	1.058	1.036	1.183	0.98	0.854	1.174	0.991	1.553	1.016	1.068	1.045	1.194	0.989	0.862	1.184	142.2	93	97.8	95.7	92.4	109.3	90.6	78.9	108.4	91.6	High	High	High	High	High	High
High	Master Protein	P47947	Troponin C, isoform 1 OS=Drosophila melanogaster GN=TpnC41C PE=2 SV=2	0	19.73	21	3	50	3	1	154	17.1	3.99	129.32	3	0	0.861	1.01	0.927	0.84	1.043	0.922	0.807	0.986	0.815	1.056	1.238	1.137	1.03	1.279	1.131	0.99	1.21	93.4	109.6	100.6	91.2	108.6	113.2	100.1	87.6	107.1	88.5	High	High	High	High	High	High
High	Master Protein	X2JCI6	Troponin C at 73F, isoform C OS=Drosophila melanogaster GN=TpnC73F PE=4 SV=1	0	59.698	41	7	49	5	1	155	17.7	4.18	130.81	7	2	4.85	0.901	0.999	0.803	0.869	0.837	0.847	0.936	0.894	5.426	1.008	1.117	0.899	0.972	0.936	0.948	1.047	374.9	69.7	77.2	62.1	77.3	67.2	64.7	65.5	72.3	69.1	High	High	High	High	High	High
High	Master Protein	P09491	Tropomyosin-2 OS=Drosophila melanogaster GN=Tm2 PE=2 SV=1	0	160.64	61	26	261	1	1	284	33	4.83	663.3	26	0	0.881	1.126	0.993	1.078	1.259	0.997	0.888	1.115	0.807	1.093	1.396	1.23	1.337	1.561	1.236	1.1	1.382	86.9	111	97.9	106.3	98.6	124.2	98.3	87.5	109.9	79.5	High	High	High	High	High	High
High	Master Protein	P06754	Tropomyosin-1, isoforms 9A/A/B OS=Drosophila melanogaster GN=Tm1 PE=2 SV=2	0	200.189	68	34	326	0	1	339	39.3	4.94	940.88	34	36	1.178	0.86	0.987	0.928	0.84	0.923	0.969	1.002	0.825	1.428	1.043	1.196	1.126	1.019	1.119	1.175	1.215	123.8	90.5	103.7	97.6	105.1	88.3	97	101.9	105.4	86.7	Not Found	Not Found	Not Found	Not Found	Not Found	Not Found
High	Master Protein	P49455	Tropomyosin-1, isoforms 33/34 OS=Drosophila melanogaster GN=Tm1 PE=2 SV=2	0	153.323	38	26	271	1	1	518	54.6	4.41	780.15	26	0																												High	High	High	High	High	High
High	Master Protein	A0A0B4KHJ9	Tropomyosin 2, isoform E OS=Drosophila melanogaster GN=Tm2 PE=1 SV=1	0	185.11	69	28	293	3	1	284	32.8	4.79	759.74	28	27	1.368	0.923	1.015	1.016	0.904	1.055	1.017	1.124	0.807	1.696	1.144	1.259	1.26	1.121	1.308	1.261	1.394	133.7	90.2	99.3	99.3	97.8	88.4	103.1	99.5	109.9	78.8	High	High	High	High	High	High
High	Master Protein	A0A0B4KG06	Tropomyosin 1, isoform S OS=Drosophila melanogaster GN=Tm1 PE=1 SV=1	0	181.114	76	29	300	0	1	285	32.6	4.74	902.68	29	8	1.052	0.966	0.983	1.029	0.983	0.991	0.957	1.05	0.975	1.08	0.991	1.009	1.056	1.008	1.017	0.982	1.077	105.4	96.7	98.5	103	100.1	98.4	99.3	95.8	105.2	97.6	Not Found	Not Found	Not Found	Not Found	Not Found	Not Found
High	Master Protein	A0A0B4K661	Tropomyosin 1, isoform Q OS=Drosophila melanogaster GN=Tm1 PE=1 SV=1	0	131.697	72	27	208	5	1	250	29.2	4.87	558.39	27	0	1.177	1.011	1.081	1.138	1.096	1.054	0.974	0.969	1.246	0.945	0.812	0.867	0.913	0.879	0.846	0.782	0.777	109.6	94.1	100.6	105.9	93.1	102	98.1	90.6	90.1	115.9	High	High	High	High	High	High
High	Master Protein	A0A0B4K6N4	Tropomodulin, isoform N OS=Drosophila melanogaster GN=tmod PE=1 SV=1	0	128.191	41	21	189	20	1	567	63.4	4.89	529.8	21	1	1.039	1.037	1.111	1.065	1.103	1.029	1.087	1.067	1.084	0.958	0.957	1.025	0.982	1.017	0.949	1.003	0.985	97.8	97.6	104.6	100.2	94.1	103.8	96.9	102.3	100.5	102.1	High	High	High	High	High	High
High	Master Protein	Q9VIW7	tRNA-splicing ligase RtcB homolog OS=Drosophila melanogaster GN=CG9987 PE=2 SV=1	0	21.908	15	6	14	6	1	506	55.9	7.69	30.96	6	0	1.008	1.022	0.963	0.982	0.977	1.027	0.936	0.965	0.997	1.011	1.025	0.966	0.985	0.98	1.03	0.939	0.968	102	103.5	97.5	99.4	101.3	98.9	104	94.8	97.7	100.9	High	High	High	High	High	High
High	Master Protein	Q9VIS4	tRNA-dihydrouridine(47) synthase [NAD(P)(+)] OS=Drosophila melanogaster GN=CG10463 PE=1 SV=1	0	29.079	13	7	13	7	1	604	68	7.24	25.37	7	0	0.739	0.776	0.856	0.693	0.703	0.801	0.81	0.651	0.928	0.797	0.837	0.923	0.747	0.757	0.863	0.873	0.702	92.9	97.6	107.6	87.1	125.7	88.3	100.6	101.8	81.8	116.6	High	High	High	High	High	High
High	Master Protein	M9MSI6	tRNA(His) guanylyltransferase OS=Drosophila melanogaster GN=THG PE=3 SV=1	0	10.933	13	3	5	3	1	286	33.1	7.47	8.69	3	0	0.935	1.396	0.929	1.089	1.074	0.961	0.886	1.064	1.15	0.813	1.213	0.807	0.947	0.934	0.836	0.77	0.925	89.2	133.1	88.6	103.9	95.4	102.5	91.7	84.5	101.4	109.7	High	High	High	High	High	High
High	Master Protein	E1JIR1	tRNA pseudouridine synthase OS=Drosophila melanogaster GN=CG4159 PE=3 SV=1	0	16.539	20	6	8	6	1	442	51	8.02	13.98	6	0	1.048	0.914	0.845	0.919	0.99	0.944	0.814	0.968	0.986	1.062	0.926	0.856	0.932	1.004	0.957	0.825	0.982	111.1	96.9	89.6	97.5	106.1	105	100.2	86.3	102.7	104.6	High	High	High	High	High	High
Low	Master Protein	Q9VR56	tRNA methyltransferase 10 homolog A OS=Drosophila melanogaster GN=trmt10a PE=2 SV=1	0.087	1.565	3	1	1	1	1	319	36.4	9.03	0	1	0	1.085	0.915	0.962	0.737	0.882	0.885	0.812	1.008	1.128	0.962	0.811	0.853	0.653	0.782	0.784	0.72	0.894	115.3	97.2	102.2	78.3	106.2	93.7	94	86.3	107.1	119.8	High	High	High	High	High	High
High	Master Protein	O77263	tRNA (guanine-N(7)-)-methyltransferase OS=Drosophila melanogaster GN=CG4045 PE=2 SV=1	0	31.67	32	7	22	7	1	256	29.4	7.91	35.75	7	0	0.92	0.963	0.914	0.943	0.947	0.946	0.938	0.877	0.994	0.926	0.969	0.919	0.949	0.953	0.952	0.944	0.882	97.5	102	96.8	99.9	105.9	100.3	100.2	99.3	92.8	105.3	High	High	High	High	High	High
High	Master Protein	Q9W415	tRNA (guanine-N(7)-)-methyltransferase non-catalytic subunit wuho OS=Drosophila melanogaster GN=wuho PE=2 SV=1	0	59.258	34	12	48	12	1	424	46.5	5.34	130.36	12	0	0.94	0.906	0.852	0.974	0.973	0.916	0.808	0.969	1.097	0.857	0.826	0.777	0.888	0.887	0.835	0.737	0.883	99.7	96	90.3	103.2	106	103.1	97	85.7	102.7	116.3	High	High	High	High	High	High
High	Master Protein	Q8IRE4	tRNA (guanine(37)-N1)-methyltransferase OS=Drosophila melanogaster GN=CG32281 PE=2 SV=2	0	19.122	21	8	9	8	1	457	53	8.43	13.05	8	0	0.88	0.828	0.941	0.781	0.858	0.856	0.89	0.821	0.932	0.944	0.889	1.01	0.838	0.921	0.919	0.956	0.881	100.1	94.3	107.1	88.9	113.8	97.6	97.4	101.3	93.4	106	High	High	High	High	High	High
High	Master Protein	Q9W4M9	tRNA (cytosine(34)-C(5))-methyltransferase OS=Drosophila melanogaster GN=Nsun2 PE=2 SV=1	0	71.947	33	19	43	19	1	746	84.1	6.83	90.46	19	0	0.905	0.941	0.962	0.939	0.831	0.949	0.868	0.882	0.971	0.932	0.969	0.99	0.967	0.856	0.978	0.894	0.909	97.9	101.8	104	101.5	108.1	89.8	102.6	93.9	95.4	105	High	High	High	High	High	High
High	Master Protein	M9PFM7	Trithorax-like, isoform K OS=Drosophila melanogaster GN=Trl PE=1 SV=1	0	20.457	9	4	12	4	1	623	66.3	7.65	22.43	4	0	0.771	0.813	0.966	0.899	0.832	0.854	0.923	0.705	1.038	0.743	0.783	0.931	0.866	0.802	0.823	0.889	0.68	87.6	92.3	109.8	102.1	113.6	94.6	97	104.8	80.1	117.9	High	High	High	High	High	High
High	Master Protein	Q8IN94	Trithorax group protein osa OS=Drosophila melanogaster GN=osa PE=1 SV=1	0	38.778	4	11	29	11	1	2716	283.9	7.44	44.33	11	0	1.022	1.049	0.931	1.009	1.037	0.948	0.95	0.99	1.135	0.9	0.924	0.82	0.888	0.914	0.835	0.837	0.872	101.4	104.1	92.5	100.2	99.3	103	94.1	94.4	98.3	112.7	High	High	High	High	High	High
Medium	Master Protein	Q4V645	Trissin OS=Drosophila melanogaster GN=Trissin PE=1 SV=1	0.012	3.417	9	1	1	1	1	108	12.6	8.87	2.56	1	0	0.881	1.181	1.751	1.448	1.129	0.986	1.163	1.802	1.856	0.475	0.636	0.944	0.78	0.608	0.531	0.627	0.971	66.8	89.5	132.7	109.7	75.8	85.5	74.7	88.1	136.5	140.6	High	High	High	High	High	High
High	Master Protein	Q9V6K1	Tripeptidyl-peptidase 2 OS=Drosophila melanogaster GN=TppII PE=1 SV=2	0	319.99	44	52	302	52	1	1441	158.6	7.59	798.82	52	0	1.034	1.026	1.029	1.024	0.97	1.017	1.045	0.97	1.01	1.024	1.016	1.019	1.014	0.96	1.007	1.035	0.96	102.1	101.4	101.7	101.2	98.8	95.8	100.4	103.2	95.8	99.8	High	High	High	High	High	High
High	Master Protein	P29613	Triosephosphate isomerase OS=Drosophila melanogaster GN=Tpi PE=1 SV=3	0	115.534	66	15	231	15	1	247	26.6	6	722.67	15	0	1.244	1.175	1.175	1.162	1.133	1.268	1.236	1.123	1	1.244	1.175	1.175	1.162	1.133	1.269	1.237	1.124	108	102	102	100.9	86.8	98.4	110.1	107.4	97.6	86.8	High	High	High	High	High	High
High	Master Protein	Q7KVD1	Trio, isoform A OS=Drosophila melanogaster GN=trio PE=1 SV=1	0	42.315	7	13	19	13	1	2263	256.8	6.58	35.73	13	0	0.944	1.103	0.992	1.121	1.08	1.02	1.022	1.077	1.197	0.789	0.922	0.829	0.937	0.903	0.853	0.854	0.9	89.4	104.5	94	106.2	94.7	102.3	96.6	96.8	102	113.3	High	High	High	High	High	High
High	Master Protein	X2J516	Trifunctional purine biosynthetic protein adenosine-3 OS=Drosophila melanogaster GN=ade3 PE=1 SV=1	0	301.412	46	56	354	56	1	1353	144.4	7.21	922.02	56	0	2.32	1.493	0.983	1.376	1.253	1.498	0.967	1.22	0.928	2.501	1.61	1.06	1.484	1.35	1.614	1.043	1.315	177.9	114.5	75.4	105.6	76.7	96.1	114.9	74.2	93.6	71.2	High	High	High	High	High	High
High	Master Protein	M9PG43	Tricornered, isoform B OS=Drosophila melanogaster GN=trc PE=3 SV=1	0	54.955	32	15	42	15	1	463	53.3	6.43	115.32	15	0	0.908	0.952	1.072	1.042	1.031	0.969	1.115	0.958	1.131	0.803	0.841	0.947	0.921	0.911	0.856	0.985	0.847	89.2	93.5	105.3	102.4	98.2	101.3	95.2	109.5	94.2	111.2	High	High	High	High	High	High
Low	Master Protein	Q0VCM5	TREMBL:Q0VCM5 (Bos taurus) Similar to Inter-alpha-trypsin inhibitor heavy chain H1	0.066	1.755	1	1	1	1	1	906	101.2	7.4	2.2	1	0	0.787	0.856	0.939	0.969	1.052	0.811	0.659	0.892	1.737	0.453	0.493	0.54	0.558	0.605	0.467	0.379	0.513	81.1	88.2	96.8	99.9	103.1	108.4	83.6	67.9	91.9	179.1	High	High	High	High	High	High
High	Master Protein	Q9VM18	Trehalose 6-phosphate phosphatase OS=Drosophila melanogaster GN=CG5177 PE=1 SV=1	0	92.676	57	18	125	18	1	276	31.2	7.12	351.78	18	0	1.953	0.953	1.209	1.027	1.002	1.505	1.002	1.266	0.818	2.388	1.165	1.478	1.256	1.225	1.84	1.225	1.548	166.4	81.2	103	87.5	85.2	85.4	128.3	85.4	107.9	69.7	High	High	High	High	High	High
High	Master Protein	C9QPE7	Trehalose 6-phosphate phosphatase OS=Drosophila melanogaster GN=CG5171-RC PE=1 SV=1	0	58.8	43	11	51	11	1	296	33.3	7.56	128.26	11	0	0.792	1.079	0.911	0.899	0.765	1.141	0.817	0.961	0.865	0.916	1.248	1.053	1.039	0.885	1.32	0.944	1.111	85.8	116.9	98.7	97.4	108.3	82.9	123.6	88.5	104.1	93.7	High	High	High	High	High	High
High	Master Protein	Q9W2M2	Trehalase OS=Drosophila melanogaster GN=Treh PE=1 SV=1	0	112.971	48	24	101	24	1	596	67.6	4.98	216.54	24	0	1.106	1.133	1.243	1.301	1.204	1.232	1.285	1.222	1.138	0.973	0.996	1.093	1.144	1.058	1.083	1.129	1.074	93.3	95.5	104.8	109.7	84.3	101.5	103.9	108.3	103	95.9	High	High	High	High	High	High
High	Master Protein	E1JHT2	Transporter OS=Drosophila melanogaster GN=ine PE=3 SV=1	0	18.664	8	5	9	5	1	943	103.6	7.52	18.43	5	0	0.808	0.899	0.921	0.883	0.849	0.893	0.867	0.912	1.029	0.785	0.874	0.894	0.858	0.825	0.868	0.843	0.886	89.2	99.2	101.6	97.4	110.4	93.7	98.6	95.7	100.6	113.6	High	High	High	High	High	High
High	Master Protein	Q9V4E7	Transporter OS=Drosophila melanogaster GN=Gat PE=1 SV=4	0	32.079	10	7	42	7	1	636	72.3	7.18	86.19	7	0	1.05	1.192	0.848	1.567	1.19	1.266	0.959	1.657	1.641	0.64	0.727	0.517	0.955	0.725	0.771	0.585	1.01	84.9	96.4	68.5	126.7	80.8	96.2	102.3	77.5	134	132.7	High	High	High	High	High	High
High	Master Protein	Q9W1J0	Transporter OS=Drosophila melanogaster GN=CG5549 PE=3 SV=2	0	44.919	14	12	21	12	1	1188	122.4	9.5	40.65	12	0	1.039	1.036	0.925	1.32	1.141	1.14	0.97	1.115	1.388	0.749	0.746	0.667	0.951	0.822	0.821	0.699	0.803	93.8	93.6	83.6	119.2	90.3	103	102.9	87.6	100.7	125.3	High	High	High	High	High	High
High	Master Protein	A1ZB95	Transporter OS=Drosophila melanogaster GN=CG5226-RA PE=2 SV=1	0.005	4.945	3	2	5	1	1	675	75.1	5.9	3.32	2	1	1.133	1.293	1.107	1.337	1.26	1.318	1.191	1.334	1.373	0.825	0.942	0.806	0.974	0.918	0.96	0.867	0.972	91.8	104.8	89.7	108.3	81	102.1	106.7	96.4	108	111.2	High	High	High	High	High	High
High	Master Protein	A0A0B4K7V4	Transporter OS=Drosophila melanogaster GN=CG43066 PE=3 SV=1	0.002	6.625	3	2	8	1	1	721	80.4	5.58	16.22	2	0	0.996	0.919	0.983	1.221	1.12	1.004	1.028	1.106	1.273	0.782	0.722	0.772	0.959	0.88	0.789	0.808	0.869	93.5	86.3	92.3	114.6	93.9	105.1	94.3	96.5	103.8	119.5	High	High	High	High	High	High
High	Master Protein	Q9VMA7	Transport and Golgi organization protein 1 OS=Drosophila melanogaster GN=Tango1 PE=1 SV=2	0	159.826	26	36	100	36	1	1430	159	4.73	246.16	36	0	1.088	1.12	0.936	1.059	1.084	1.045	0.957	1.053	1.051	1.036	1.066	0.891	1.008	1.032	0.995	0.911	1.002	104.7	107.8	90.1	101.9	96.2	104.3	100.6	92.1	101.3	101.1	High	High	High	High	High	High
High	Master Protein	M9NDW0	Transport and golgi organization 2, isoform B OS=Drosophila melanogaster GN=Tango2 PE=4 SV=1	0.005	5.328	6	2	4	2	1	340	37.8	6.7	6.56	2	0	0.81	0.991	1.152	0.876	0.786	0.904	1.152	0.714	0.901	0.898	1.1	1.278	0.972	0.872	1.003	1.278	0.792	87.2	106.7	124.1	94.3	107.7	84.6	97.4	124	76.9	97.1	High	High	High	High	High	High
High	Master Protein	M9PHI3	Transport and golgi organization 13, isoform F OS=Drosophila melanogaster GN=Tango13 PE=4 SV=1	0	23.889	18	7	15	7	1	513	59.7	8.29	25.06	7	0	0.719	0.819	0.952	0.809	0.7	0.787	0.968	0.794	0.922	0.78	0.888	1.033	0.878	0.759	0.854	1.05	0.861	84.9	96.7	112.4	95.6	118.1	82.6	92.9	114.3	93.7	108.8	High	High	High	High	High	High
High	Master Protein	E2QCK0	Transport and golgi organization 11, isoform B OS=Drosophila melanogaster GN=Tango11 PE=1 SV=1	0	25.559	25	7	26	7	1	277	31.5	6.19	70.82	7	0	0.987	0.945	0.924	0.995	0.993	0.945	0.917	0.992	1.062	0.929	0.889	0.87	0.937	0.935	0.889	0.864	0.934	101.1	96.8	94.7	102	102.4	101.8	96.8	94	101.7	108.8	High	High	High	High	High	High
High	Master Protein	Q95SS8	Transmembrane protein 70 homolog, mitochondrial OS=Drosophila melanogaster GN=CG7506 PE=2 SV=1	0	20.143	34	6	17	6	1	236	26.6	9.33	43.03	6	0	1.404	1.289	1.095	1.244	1.471	1.307	0.971	1.312	1.089	1.29	1.184	1.006	1.142	1.352	1.201	0.892	1.205	115.2	105.8	89.9	102.1	82.1	120.8	107.3	79.7	107.7	89.4	High	High	High	High	High	High
High	Master Protein	Q9VSB9	Transmembrane protein 43 homolog OS=Drosophila melanogaster GN=CG8111 PE=2 SV=1	0.003	5.826	9	2	3	2	1	376	42.7	6.37	1.73	2	0	0.755	0.683	0.688	0.852	0.701	0.759	0.92	0.842	0.956	0.789	0.715	0.72	0.892	0.734	0.794	0.962	0.88	92.5	83.8	84.4	104.5	122.6	86	93.1	112.7	103.2	117.2	High	High	High	High	High	High
High	Master Protein	Q9W1K0	Transmembrane protein 14 homolog OS=Drosophila melanogaster GN=CG5532 PE=3 SV=1	0.005	4.596	13	2	9	2	1	112	11.6	9.83	19.51	2	0	1.072	0.905	0.873	1.018	1.002	0.968	0.82	0.955	1.003	1.069	0.903	0.871	1.015	0.999	0.965	0.818	0.952	111.5	94.1	90.8	105.9	104	104.2	100.6	85.3	99.3	104.3	High	High	High	High	High	High
High	Master Protein	Q9V7H4	Transmembrane protein 131 homolog OS=Drosophila melanogaster GN=CG8370 PE=1 SV=2	0.01	3.736	1	1	2	1	1	1567	173.2	8.5	4.96	1	0	1.16	1.098	1.215	0.941	1.051	1.093	1.155	1.126	0.915	1.267	1.2	1.328	1.028	1.148	1.194	1.262	1.231	107.8	102.1	113	87.5	93	97.7	101.6	107.4	104.7	85.1	High	High	High	High	High	High
High	Master Protein	Q8IQ56	Transmembrane protein 11 homolog, mitochondrial OS=Drosophila melanogaster GN=Pmi PE=1 SV=3	0	27.629	32	6	37	6	1	182	20.3	6.99	97.4	6	0	1.011	1.112	1.33	1.171	1.399	1.024	1.431	1.203	1.14	0.887	0.975	1.167	1.027	1.227	0.898	1.255	1.055	85.5	94.1	112.6	99.1	84.6	118.3	86.6	121.1	101.8	96.4	High	High	High	High	High	High
High	Master Protein	Q7YU24	Transmembrane GTPase Marf OS=Drosophila melanogaster GN=Marf PE=1 SV=1	0	75.068	32	22	67	22	1	810	91.3	6.71	155.9	22	0	0.988	0.939	1.026	1.002	1.043	0.944	1.068	0.995	1.068	0.925	0.879	0.961	0.938	0.977	0.883	1	0.932	98	93.2	101.9	99.5	99.3	103.6	93.7	106	98.8	106	High	High	High	High	High	High
High	Master Protein	Q8SXY6	Transmembrane emp24 domain-containing protein bai OS=Drosophila melanogaster GN=bai PE=2 SV=1	0	44.074	37	7	46	7	1	206	23.7	8.22	126.64	7	0	1.583	1.183	0.949	1.186	1.282	1.153	0.918	1.194	0.911	1.738	1.299	1.042	1.302	1.407	1.266	1.008	1.311	139.4	104.2	83.6	104.4	88	112.8	101.5	80.9	105.1	80.2	High	High	High	High	High	High
High	Master Protein	Q9VQE9	Transmembrane and TPR repeat-containing protein CG31690 OS=Drosophila melanogaster GN=CG31690 PE=2 SV=3	0.008	4.171	3	1	2	1	1	859	94.8	9.03	2.43	1	0	1.105	1.205	1.01	0.996	1.204	1.125	1.137	1.401	0.989	1.118	1.219	1.021	1.008	1.218	1.138	1.15	1.417	98.9	107.9	90.4	89.2	89.5	107.8	100.7	101.8	125.4	88.5	High	High	High	High	High	High
High	Master Protein	Q9V3N6	Transmembrane 9 superfamily member OS=Drosophila melanogaster GN=TM9SF4 PE=1 SV=1	0	51.804	24	12	48	12	1	630	72.5	8.73	141.41	12	0	1.081	1.037	0.931	0.973	1.045	1.004	0.988	1.082	1.064	1.016	0.975	0.875	0.914	0.983	0.944	0.929	1.017	105.9	101.7	91.2	95.3	98	102.4	98.4	96.9	106	104.2	High	High	High	High	High	High
High	Master Protein	Q9VRN1	Transmembrane 9 superfamily member OS=Drosophila melanogaster GN=TM9SF3 PE=1 SV=2	0	27.414	15	8	25	8	1	592	67.8	6.87	60.32	8	0	1.223	1.11	0.944	1.108	1.045	1.104	1.023	1.136	1.01	1.211	1.099	0.935	1.097	1.035	1.093	1.013	1.125	114.2	103.7	88.2	103.5	93.4	97.7	103.2	95.6	106.1	94.3	High	High	High	High	High	High
High	Master Protein	Q9VIK1	Transmembrane 9 superfamily member OS=Drosophila melanogaster GN=TM9SF2 PE=1 SV=1	0	14.367	5	3	8	3	1	659	74.6	7.77	15.69	3	0	1.19	0.89	0.856	1.079	0.947	0.942	0.84	0.944	0.964	1.235	0.924	0.888	1.12	0.983	0.977	0.872	0.98	123.3	92.2	88.7	111.8	103.6	98.2	97.6	87	97.8	99.8	High	High	High	High	High	High
High	Master Protein	Q9VUZ0	Translocon-associated protein subunit beta OS=Drosophila melanogaster GN=SsRbeta PE=1 SV=2	0	23.473	43	4	32	4	1	190	21.2	8.72	109.5	4	0	1.058	0.993	1.043	0.97	1.021	0.937	1.066	1.044	0.975	1.084	1.018	1.069	0.995	1.047	0.96	1.093	1.071	104.6	98.3	103.2	96	98.9	101	92.7	105.5	103.3	96.5	High	High	High	High	High	High
High	Master Protein	Q9W5C2	Translocating chain-associated membrane protein OS=Drosophila melanogaster GN=TRAM PE=1 SV=1	0	11.871	7	2	12	2	1	368	41.8	9.57	23.82	2	0	1.216	1.233	0.881	1.232	1.283	1.01	1.216	1.528	1.224	0.993	1.007	0.72	1.007	1.048	0.825	0.993	1.249	102.9	104.3	74.5	104.2	84.6	108.5	85.4	102.8	129.3	103.5	High	High	High	High	High	High
High	Master Protein	M9PGL7	Translocase of outer membrane 40, isoform C OS=Drosophila melanogaster GN=Tom40 PE=4 SV=1	0	71.202	53	13	79	13	1	344	36.3	7.09	221.07	13	0	1.086	1.06	1.028	1.04	1.071	1.045	1.044	1.06	1.092	0.994	0.97	0.941	0.952	0.98	0.957	0.956	0.971	103.2	100.7	97.6	98.8	95	101.7	99.2	99.2	100.7	103.8	High	High	High	High	High	High
High	Master Protein	Q9VGS2	Translationally-controlled tumor protein homolog OS=Drosophila melanogaster GN=Tctp PE=1 SV=1	0	74.968	65	10	131	10	1	172	19.6	4.81	379.84	10	0	1.208	1.037	1.178	1.017	0.963	1.041	1.051	0.937	0.923	1.308	1.124	1.276	1.102	1.043	1.128	1.138	1.015	116.6	100.2	113.8	98.2	96.6	93	100.6	101.5	90.5	89.1	High	High	High	High	High	High
High	Master Protein	Q9XZS3	Translation machinery-associated protein 7 homolog OS=Drosophila melanogaster GN=CG13364 PE=4 SV=1	0	14.841	41	4	18	3	1	64	6.9	9.99	42.33	4	0	1.499	1.248	1.098	1.257	1.202	1.238	1.019	1.333	0.968	1.549	1.289	1.134	1.298	1.241	1.279	1.052	1.376	126.4	105.2	92.5	106	84.3	101.3	104.4	85.9	112.3	81.6	High	High	High	High	High	High
High	Master Protein	Q9VRH6	Translation factor waclaw, mitochondrial OS=Drosophila melanogaster GN=waw PE=3 SV=2	0	31.12	15	8	17	8	1	696	77.9	9.31	44.78	8	0	0.899	1.085	0.953	0.959	1.007	0.997	1.008	1.056	1.015	0.885	1.069	0.938	0.945	0.992	0.982	0.993	1.04	90.1	108.7	95.5	96.1	100.2	100.9	99.9	101	105.8	101.7	High	High	High	High	High	High
High	Master Protein	Q7KN62	Transitional endoplasmic reticulum ATPase TER94 OS=Drosophila melanogaster GN=TER94 PE=1 SV=1	0	315.325	59	44	450	43	1	801	88.8	5.35	1113.83	44	1	1.285	1.133	1.022	1.14	1.215	1.11	1.006	1.127	1.019	1.261	1.112	1.003	1.119	1.193	1.09	0.987	1.106	116.2	102.5	92.4	103.1	90.4	109.9	100.4	90.9	101.9	92.1	High	High	High	High	High	High
High	Master Protein	P48994	Transient-receptor-potential-like protein OS=Drosophila melanogaster GN=trpl PE=1 SV=2	0	109.626	27	26	88	24	1	1124	127.7	8.76	235.2	26	2	0.362	0.785	0.525	0.504	0.359	0.776	0.67	0.557	0.965	0.375	0.813	0.544	0.522	0.372	0.804	0.695	0.577	55.7	120.7	80.8	77.4	153.7	55.2	119.4	103.1	85.6	148.4	High	High	High	High	High	High
High	Master Protein	P19334	Transient receptor potential protein OS=Drosophila melanogaster GN=trp PE=1 SV=3	0	272.679	40	51	290	51	1	1275	142.5	8.13	666.01	51	0	0.44	0.425	1.002	0.443	0.485	0.449	1.173	0.413	1.016	0.433	0.418	0.987	0.436	0.477	0.442	1.154	0.407	64.2	62.1	146.5	64.7	146.1	70.8	65.6	171.3	60.4	148.4	High	High	High	High	High	High
High	Master Protein	A8DYE2	Transient receptor potential cation channel trpm OS=Drosophila melanogaster GN=Trpm PE=1 SV=1	0.003	6.435	2	3	3	3	1	2023	225.4	6.95	0	3	0	1.222	1.201	0.892	0.935	1.114	1.212	0.852	1.175	1.274	0.959	0.942	0.7	0.734	0.874	0.951	0.668	0.923	112.3	110.4	82	85.9	91.9	102.4	111.4	78.3	108.1	117.2	High	High	High	High	High	High
High	Master Protein	Q9W0Y6	Transient receptor potential cation channel protein painless OS=Drosophila melanogaster GN=pain PE=1 SV=1	0	145.175	37	30	120	30	1	913	103.4	6.73	329.29	30	0	0.892	0.827	0.794	0.889	0.944	0.826	0.837	0.919	0.994	0.898	0.833	0.799	0.895	0.95	0.832	0.842	0.925	100	92.7	89	99.7	112.1	105.8	92.6	93.8	103	111.4	High	High	High	High	High	High
High	Master Protein	B7YZW4	Transient receptor potential cation channel gamma, isoform D OS=Drosophila melanogaster GN=Trpgamma PE=3 SV=2	0.001	8.831	1	3	12	1	1	1188	133.5	8.41	25.26	3	0	0.411	0.571	0.886	0.521	0.561	0.48	1.113	0.488	1.035	0.397	0.552	0.856	0.504	0.542	0.464	1.075	0.472	58.2	80.8	125.4	73.8	141.5	79.4	68	157.4	69.1	146.5	High	High	High	High	High	High
High	Master Protein	Q8IPH0	Transglutaminase, isoform B OS=Drosophila melanogaster GN=Tg PE=1 SV=1	0	107.578	32	23	112	23	1	768	86.8	6.05	267.15	23	0	0.944	0.897	1.07	0.884	0.955	0.883	1.015	0.93	0.985	0.958	0.911	1.087	0.898	0.97	0.896	1.03	0.944	98.7	93.8	111.9	92.5	104.6	99.9	92.3	106.1	97.3	103	High	High	High	High	High	High
High	Master Protein	Q9VZI1	Transgelin OS=Drosophila melanogaster GN=Chd64 PE=1 SV=2	0	87.394	76	12	156	12	1	188	20.6	8.43	425.63	12	0	1.116	1.06	1.305	1.138	1.157	1.041	1.319	1.065	1.015	1.099	1.044	1.286	1.12	1.139	1.025	1.299	1.049	99.5	94.5	116.4	101.4	89.2	103.1	92.8	117.6	95	90.5	High	High	High	High	High	High
High	Master Protein	A0A0B4JD97	Transforming acidic coiled-coil protein, isoform K OS=Drosophila melanogaster GN=tacc PE=1 SV=1	0	43.897	12	13	25	13	1	1322	147.1	4.98	50.61	13	0	1.117	1.025	0.866	1.063	1.067	1.043	0.877	1.058	1.072	1.041	0.956	0.808	0.991	0.995	0.973	0.818	0.987	109.6	100.6	85	104.3	98.2	104.7	102.4	86.1	103.9	105.2	High	High	High	High	High	High
Medium	Master Protein	A1ZAC0	Transferrin OS=Drosophila melanogaster GN=Tsf3 PE=2 SV=1	0.015	3.101	1	1	3	1	1	714	81	6.89	2.87	1	0																												High	High	High	High	High	High
High	Master Protein	Q9VWV6	Transferrin 1, isoform A OS=Drosophila melanogaster GN=Tsf1 PE=1 SV=1	0	160.77	44	29	238	29	1	641	71.8	7.06	670.8	29	0	0.939	0.503	0.518	0.834	0.879	0.589	0.523	0.816	0.644	1.459	0.781	0.804	1.295	1.366	0.915	0.813	1.268	129.6	69.4	71.4	115.1	138	121.4	81.3	72.2	112.7	88.9	High	High	High	High	High	High
High	Master Protein	Q8I8U7	Transcription-associated protein 1 OS=Drosophila melanogaster GN=Nipped-A PE=1 SV=3	0	23.193	2	8	11	8	1	3803	436.2	7.78	18.19	8	0	1.44	1.47	1.18	1.151	1.256	1.312	1.211	1.302	1.111	1.297	1.324	1.062	1.036	1.13	1.181	1.091	1.172	115.8	118.2	94.9	92.6	80.4	101	105.5	97.4	104.7	89.3	High	High	High	High	High	High
High	Master Protein	Q9GQN5	Transcriptional regulator ATRX homolog OS=Drosophila melanogaster GN=XNP PE=1 SV=2	0	17.529	5	7	8	7	1	1311	148.1	8.44	15.42	7	0	1.223	1.113	0.946	1.138	1.127	1.101	0.922	1.133	1.201	1.018	0.927	0.788	0.948	0.938	0.917	0.768	0.943	112.1	102.1	86.8	104.4	91.7	103.3	101	84.6	103.9	110.2	High	High	High	High	High	High
Medium	Master Protein	P34739	Transcription termination factor 2 OS=Drosophila melanogaster GN=lds PE=1 SV=2	0.025	2.606	1	1	2	1	1	1061	118.3	6.65	2.39	1	0																												High	High	High	High	High	High
High	Master Protein	Q27272	Transcription initiation factor TFIID subunit 9 OS=Drosophila melanogaster GN=e(y)1 PE=1 SV=1	0	27.544	33	9	15	9	1	278	29.3	9.32	30.96	9	0	0.983	0.975	0.915	1.036	1.039	0.955	0.935	1.079	1.059	0.928	0.92	0.864	0.979	0.981	0.902	0.883	1.019	98.5	97.7	91.7	103.9	100.2	104.2	95.7	93.7	108.2	106.2	High	High	High	High	High	High
High	Master Protein	Q9VWY6	Transcription initiation factor TFIID subunit 8 OS=Drosophila melanogaster GN=Taf8 PE=1 SV=1	0.001	9.131	11	3	5	3	1	328	36.6	5.57	13.18	3	0	1.009	1	0.91	1.054	1.105	0.983	0.948	1.037	1.081	0.933	0.925	0.841	0.975	1.022	0.909	0.877	0.959	99.6	98.7	89.8	104.1	98.8	109.1	97.1	93.6	102.4	106.8	High	High	High	High	High	High
Medium	Master Protein	Q9VHY5	Transcription initiation factor TFIID subunit 7 OS=Drosophila melanogaster GN=Taf7 PE=1 SV=1	0.015	3.035	3	1	1	1	1	479	55	5.1	2	1	0	0.782	1.162	1.046	1.121	0.931	1.099	0.976	1.235	1.193	0.656	0.974	0.877	0.94	0.781	0.921	0.818	1.035	74.2	110.2	99.2	106.3	94.8	88.3	104.2	92.6	117.1	113.1	High	High	High	High	High	High
High	Master Protein	P49847	Transcription initiation factor TFIID subunit 6 OS=Drosophila melanogaster GN=Taf6 PE=1 SV=2	0	17.452	12	6	11	6	1	606	65.6	8.94	20.52	6	0	1.027	0.956	0.92	1.052	1.075	0.932	0.995	1.005	1.056	0.973	0.905	0.871	0.997	1.018	0.883	0.943	0.952	102.5	95.4	91.8	105.1	99.8	107.3	93	99.3	100.3	105.4	High	High	High	High	High	High
High	Master Protein	P49846	Transcription initiation factor TFIID subunit 5 OS=Drosophila melanogaster GN=Taf5 PE=1 SV=1	0	14.086	6	3	4	3	1	704	79.3	6.38	8.31	3	0	0.841	1.004	0.925	0.843	0.943	0.907	0.943	0.981	1.06	0.794	0.947	0.872	0.795	0.89	0.856	0.889	0.926	89	106.3	97.9	89.2	105.9	99.8	96	99.8	103.9	112.2	High	High	High	High	High	High
High	Master Protein	P49905	Transcription initiation factor TFIID subunit 12 OS=Drosophila melanogaster GN=Taf12 PE=1 SV=1	0.003	6.235	16	3	5	3	1	196	21.5	7.12	8.93	3	0	1.072	0.98	0.964	1.112	1.121	1.051	1.026	1.101	1.144	0.938	0.857	0.842	0.972	0.98	0.919	0.897	0.962	101.5	92.7	91.2	105.2	94.6	106	99.4	97.1	104.1	108.2	High	High	High	High	High	High
High	Master Protein	Q9XZT7	Transcription initiation factor TFIID subunit 10b OS=Drosophila melanogaster GN=Taf10b PE=1 SV=1	0.005	4.78	14	2	5	2	1	146	15.8	6.8	6.66	2	0	1.09	0.943	0.913	1.073	1.012	0.976	0.904	1.062	0.922	1.182	1.022	0.989	1.163	1.097	1.058	0.98	1.151	110.2	95.3	92.2	108.4	101.1	102.3	98.7	91.4	107.3	93.2	High	High	High	High	High	High
High	Master Protein	O96881	Transcription initiation factor IIE subunit beta OS=Drosophila melanogaster GN=TfIIEbeta PE=1 SV=1	0.002	6.784	7	2	5	2	1	292	33.4	9.51	7.03	2	0	0.976	0.925	0.933	0.955	0.895	0.917	0.897	0.926	0.862	1.132	1.073	1.082	1.108	1.038	1.064	1.04	1.074	105.1	99.6	100.4	102.8	107.7	96.4	98.8	96.6	99.7	92.8	High	High	High	High	High	High
Medium	Master Protein	P52656	Transcription initiation factor IIA subunit 2 OS=Drosophila melanogaster GN=TfIIA-S PE=1 SV=1	0.049	1.953	7	1	2	1	1	106	12.2	8.44	3.87	1	0	0.856	1.103	1.014	0.979	1.075	1.083	1.19	1.258	0.949	0.901	1.161	1.068	1.032	1.132	1.141	1.253	1.325	81.4	104.9	96.5	93.2	95.2	102.3	103.1	113.2	119.8	90.3	High	High	High	High	High	High
High	Master Protein	P52654	Transcription initiation factor IIA subunit 1 OS=Drosophila melanogaster GN=TfIIA-L PE=1 SV=2	0	11.358	12	3	6	3	1	366	39.2	4.73	16.8	3	0	1	0.961	0.921	0.943	1.059	0.983	0.814	0.953	1.164	0.859	0.826	0.791	0.81	0.91	0.844	0.7	0.819	102.1	98.1	94	96.2	102.1	108.1	100.3	83.1	97.3	118.8	High	High	High	High	High	High
Medium	Master Protein	P21525	Transcription factor kayak, isoforms A/B/F OS=Drosophila melanogaster GN=kay PE=1 SV=4	0.019	2.786	1	1	2	1	1	755	80.5	6.77	0	1	0																												High	High	High	High	High	High
High	Master Protein	M9PCM4	Transcription factor IIB, isoform B OS=Drosophila melanogaster GN=TfIIB PE=4 SV=1	0	21.823	23	5	8	5	1	315	34.3	8.29	21.73	5	0	0.946	1.075	1.036	1.012	0.943	0.915	0.817	1.035	1.049	0.902	1.025	0.988	0.965	0.899	0.873	0.779	0.987	96.3	109.4	105.4	103	101.7	95.9	93.1	83.1	105.3	106.7	High	High	High	High	High	High
High	Master Protein	P49866	Transcription factor HNF-4 homolog OS=Drosophila melanogaster GN=Hnf4 PE=1 SV=3	0.001	7.809	4	3	4	3	1	704	76.3	6.65	9.79	3	0	0.871	0.919	0.791	0.866	0.929	0.897	0.764	0.997	1.031	0.845	0.891	0.767	0.84	0.901	0.87	0.741	0.967	96.1	101.3	87.2	95.6	110.3	102.5	99	84.3	110	113.7	High	High	High	High	High	High
Medium	Master Protein	Q9U405	Transcription factor grauzone OS=Drosophila melanogaster GN=grau PE=1 SV=1	0.016	2.973	1	1	1	1	1	570	65.9	7.53	2.38	1	0	1.339	0.872	1.152	1.306	1.103	1.108	1.205	0.915	0.953	1.404	0.915	1.208	1.37	1.157	1.162	1.264	0.96	122.2	79.6	105.2	119.2	91.3	100.7	101.2	110	83.6	87	High	High	High	High	High	High
High	Master Protein	Q24318	Transcription factor Dp OS=Drosophila melanogaster GN=Dp PE=1 SV=2	0	24.594	18	6	13	6	1	445	49.7	6.76	22.16	6	0	0.85	0.873	0.835	0.91	0.926	0.934	0.85	0.942	1.012	0.839	0.862	0.825	0.899	0.915	0.923	0.84	0.931	93	95.6	91.5	99.6	109.5	101.4	102.3	93.1	103.2	110.8	High	High	High	High	High	High
High	Master Protein	Q9VPR2	Transcription factor BTF3 OS=Drosophila melanogaster GN=CG11835 PE=1 SV=1	0	50.471	25	16	36	15	1	795	82.6	9.74	71.01	16	1	1.981	1.152	1.121	1.206	1.198	1.246	0.992	1.152	0.882	2.246	1.306	1.271	1.367	1.358	1.412	1.125	1.307	166.1	96.5	93.9	101.1	83.8	100.4	104.4	83.2	96.6	73.9	High	High	High	High	High	High
High	Master Protein	Q7KM15	Transcription factor BTF3 OS=Drosophila melanogaster GN=bic PE=1 SV=1	0	92.54	72	10	125	9	1	169	17.7	7.49	429.46	10	0	1.207	1.057	1.05	1.036	1.009	1.059	0.991	0.93	0.934	1.292	1.132	1.125	1.11	1.08	1.134	1.062	0.996	117.5	102.9	102.2	100.9	97.3	98.2	103.1	96.5	90.5	90.9	High	High	High	High	High	High
High	Master Protein	Q9W420	Transcription elongation factor SPT6 OS=Drosophila melanogaster GN=Spt6 PE=1 SV=1	0	81.832	15	23	41	23	1	1831	208.5	5.31	88.13	23	0	0.964	1.047	0.93	1.034	0.956	0.991	0.918	0.97	1.052	0.917	0.996	0.884	0.983	0.909	0.942	0.872	0.922	97.8	106.2	94.3	104.8	101.4	96.9	100.5	93	98.3	106.6	High	High	High	High	High	High
High	Master Protein	Q9V460	Transcription elongation factor SPT5 OS=Drosophila melanogaster GN=Spt5 PE=1 SV=1	0	70.287	20	16	38	16	1	1078	119.4	6.25	94.59	16	0	0.947	0.949	0.896	1.036	0.981	0.913	0.916	0.978	1.038	0.912	0.914	0.863	0.998	0.945	0.88	0.882	0.942	98.1	98.3	92.8	107.3	103.6	101.6	94.6	94.9	101.3	107.5	High	High	High	High	High	High
High	Master Protein	Q9TVQ5	Transcription elongation factor SPT4 OS=Drosophila melanogaster GN=spt4 PE=1 SV=1	0.009	3.778	15	1	3	1	1	116	13.3	8.76	2.59	1	0	0.753	0.933	1.142	1.214	1.166	1.19	1.13	1.185	1.157	0.651	0.806	0.987	1.049	1.008	1.028	0.976	1.024	69.3	85.8	105.1	111.6	92	107.3	109.5	103.9	109	106.5	High	High	High	High	High	High
High	Master Protein	Q9VCP0	Transcription elongation factor B polypeptide 3 OS=Drosophila melanogaster GN=EloA PE=1 SV=1	0	12.335	7	4	5	4	1	643	71.1	9.73	11.2	4	0	1.288	1.09	0.899	1.038	1.061	1.021	0.9	1.128	1.067	1.207	1.021	0.843	0.973	0.994	0.957	0.843	1.058	122.8	103.9	85.7	99	95.3	101.1	97.3	85.8	107.5	101.7	High	High	High	High	High	High
High	Master Protein	M9PF20	Trailer hitch, isoform H OS=Drosophila melanogaster GN=tral PE=1 SV=1	0	71.369	35	16	60	16	1	657	69.8	9.48	136.34	16	0	1.032	0.995	0.948	1.04	1.05	0.969	0.926	0.989	1.068	0.967	0.932	0.888	0.974	0.984	0.907	0.867	0.926	103.1	99.3	94.7	103.8	99.8	104.9	96.7	92.4	98.8	106.6	High	High	High	High	High	High
High	Master Protein	Q9VFB7	Trafficking protein particle complex subunit 10 OS=Drosophila melanogaster GN=SIDL PE=1 SV=1	0.001	8.265	5	4	7	4	1	1145	130.7	7.2	11.12	4	0	1.097	1.225	1.24	1.286	1.031	1.133	1.196	1.036	0.963	1.139	1.272	1.288	1.336	1.071	1.177	1.241	1.076	97.9	109.3	110.6	114.8	89.2	92	101.1	106.7	92.5	85.9	High	High	High	High	High	High
High	Master Protein	Q9VG62	Toys are us OS=Drosophila melanogaster GN=trus PE=4 SV=1	0.001	7.162	5	2	6	2	1	485	53.1	4.84	10.61	2	0	1.114	1.063	3.04	1.057	1.064	0.972	2.929	1.031	1.316	0.846	0.808	2.31	0.803	0.808	0.739	2.226	0.783	76.3	72.9	208.4	72.5	68.6	72.9	66.6	200.8	70.7	90.2	High	High	High	High	High	High
High	Master Protein	A8DYA3	Toutatis, isoform E OS=Drosophila melanogaster GN=tou PE=1 SV=1	0.004	5.575	1	2	3	2	1	3131	336.4	6.6	3.7	2	0	0.956	1.091	0.772	0.78	1.108	0.971	0.88	1.158	1.122	0.852	0.972	0.688	0.695	0.987	0.865	0.784	1.032	97.2	110.9	78.5	79.3	101.6	112.6	98.7	89.5	117.7	114	High	High	High	High	High	High
High	Master Protein	B7Z126	Tousled-like kinase, isoform G OS=Drosophila melanogaster GN=Tlk PE=1 SV=1	0	14.106	3	4	10	4	1	1489	162.1	9.17	18.5	4	0	1.325	1.229	1.013	1.111	1.11	1.112	0.923	1.007	1.075	1.232	1.143	0.942	1.033	1.033	1.034	0.858	0.936	121.5	112.7	92.9	101.9	91.7	101.8	102	84.6	92.3	98.6	High	High	High	High	High	High
High	Master Protein	P40689	Torso-like protein OS=Drosophila melanogaster GN=tsl PE=1 SV=2	0	14.111	17	4	7	4	1	353	41.2	9.23	16.49	4	0	0.997	0.835	1.108	0.926	0.834	0.907	1.121	0.794	0.863	1.155	0.967	1.283	1.072	0.966	1.05	1.298	0.92	106.3	89	118	98.6	106.5	88.9	96.6	119.4	84.6	92	High	High	High	High	High	High
High	Master Protein	O77277	Torsin-like protein OS=Drosophila melanogaster GN=Torsin PE=2 SV=2	0	42.976	38	11	34	11	1	340	38.1	8.62	89.03	11	0	1.339	1.078	1.231	1.125	1.209	1.061	1.139	1.019	1.071	1.251	1.007	1.15	1.051	1.13	0.991	1.064	0.952	118.8	95.7	109.2	99.8	88.7	107.3	94.1	101	90.4	95	High	High	High	High	High	High
High	Master Protein	Q9VU85	Tondu-domain-containing growth inhibitor, isoform A OS=Drosophila melanogaster GN=Tgi PE=4 SV=1	0.008	4.206	2	1	1	1	1	535	57.4	8	2.59	1	0	0.982	0.898	1.082	0.895	1.09	0.909	1.288	1.003	1.029	0.954	0.873	1.052	0.87	1.06	0.883	1.252	0.975	96.5	88.3	106.3	88	98.3	107.2	89.3	126.5	98.6	101.1	High	High	High	High	High	High
High	Master Protein	Q9VYK6	Tomosyn ortholog, isoform C OS=Drosophila melanogaster GN=Tomosyn PE=1 SV=3	0	43.249	11	15	44	15	1	1470	158.4	7.05	77.33	15	0	0.977	0.99	0.903	1.215	1.036	1.014	0.957	1.077	1.313	0.744	0.754	0.688	0.925	0.789	0.773	0.729	0.821	93.2	94.4	86.2	115.9	95.4	98.8	96.8	91.3	102.8	125.2	High	High	High	High	High	High
High	Master Protein	A0A0B4KHY4	Toll, isoform C OS=Drosophila melanogaster GN=Tl PE=3 SV=1	0.001	7.831	3	3	3	3	1	1117	127.1	6.79	3.78	3	0	0.958	0.917	1.221	0.807	0.854	0.942	1.356	0.945	0.997	0.961	0.92	1.225	0.809	0.856	0.945	1.361	0.948	95.8	91.7	122.1	80.7	100	85.4	94.2	135.7	94.5	99.7	High	High	High	High	High	High
High	Master Protein	A4V2N5	Tissue inhibitor of metalloproteases OS=Drosophila melanogaster GN=Timp PE=4 SV=1	0	12.8	16	4	13	4	1	210	24	9.51	30.3	4	0	0.708	0.739	0.942	0.734	0.758	0.72	0.879	0.793	0.973	0.727	0.76	0.968	0.754	0.779	0.74	0.903	0.815	85.8	89.6	114.2	89	121.3	91.9	87.3	106.6	96.2	118	High	High	High	High	High	High
High	Master Protein	Q7PLT4	Tim17b, isoform A OS=Drosophila melanogaster GN=Tim17b PE=1 SV=1	0	34.665	43	9	28	9	1	173	18.2	8.18	86.93	9	0	1.238	1.002	1.051	0.98	1.089	1.018	1.043	1.03	0.98	1.263	1.022	1.072	1	1.112	1.039	1.064	1.052	118.7	96	100.7	93.9	95.9	104.5	97.6	100	98.8	93.9	High	High	High	High	High	High
High	Master Protein	X2JDD7	Tiggrin, isoform B OS=Drosophila melanogaster GN=Tig PE=1 SV=1	0	342.863	45	89	268	88	1	2188	257.3	5.96	656.26	89	1	1.082	0.867	0.924	0.851	0.845	0.85	0.916	0.982	0.955	1.133	0.908	0.968	0.891	0.885	0.89	0.959	1.029	116.7	93.5	99.7	91.8	107.9	91.1	91.6	98.8	105.9	103	High	High	High	High	High	High
High	Master Protein	Q9VZD8	THUMP domain-containing protein 1 homolog OS=Drosophila melanogaster GN=CG15014 PE=1 SV=2	0	38.925	21	7	17	7	1	324	36.2	5.83	49.65	7	0	0.997	1.056	1.106	1.009	0.982	1.062	1.089	0.98	0.993	1.004	1.064	1.114	1.016	0.989	1.069	1.096	0.986	97	102.8	107.7	98.2	97.3	95.6	103.4	106	95.4	96.7	High	High	High	High	High	High
High	Master Protein	Q9VM97	Thrombospondin, isoform A OS=Drosophila melanogaster GN=Tsp PE=4 SV=2	0	42.127	8	10	34	1	1	1060	118.2	5.03	85.78	10	9	1.039	1.025	1.14	0.977	0.974	1.059	1.314	1.036	0.873	1.19	1.174	1.306	1.12	1.116	1.213	1.506	1.187	99.5	98.2	109.2	93.6	95.8	93.3	101.5	125.9	99.3	83.6	High	High	High	High	High	High
High	Master Protein	Q7K4W1	Threonylcarbamoyladenosine tRNA methylthiotransferase OS=Drosophila melanogaster GN=CG6550 PE=2 SV=1	0	11.181	6	3	4	3	1	552	62.6	6.64	9.49	3	0	1.844	1.771	1.976	1.377	1.79	1.532	2.366	1.78	1.319	1.398	1.343	1.498	1.044	1.357	1.162	1.794	1.349	110.1	105.7	117.9	82.2	59.7	106.8	91.4	141.2	106.2	78.7	High	High	High	High	High	High
High	Master Protein	M9PEZ4	Thoc6, isoform B OS=Drosophila melanogaster GN=thoc6 PE=4 SV=1	0.001	9.259	10	3	8	3	1	350	39.2	5	11.32	3	0	0.983	0.88	0.951	0.896	0.839	0.87	0.924	1.014	0.868	1.132	1.013	1.095	1.032	0.966	1.002	1.064	1.168	106.5	95.4	103	97.1	108.4	90.9	94.3	100.1	109.9	94.1	High	High	High	High	High	High
High	Master Protein	E2QCS8	Tho2, isoform B OS=Drosophila melanogaster GN=tho2 PE=1 SV=1	0	50.069	10	15	33	14	1	1642	188.5	8.82	67.39	15	0	1.14	1.1	0.961	1.111	1.065	1.103	0.932	1.129	1.052	1.084	1.046	0.914	1.057	1.013	1.049	0.886	1.074	107.6	103.8	90.8	104.9	94.4	100.5	104.2	88	106.6	99.3	High	High	High	High	High	High
High	Master Protein	Q9W1F4	THO complex subunit 5 OS=Drosophila melanogaster GN=thoc5 PE=1 SV=2	0	38.685	18	11	23	11	1	616	70.8	8.44	63.01	11	0	0.968	1.057	0.968	0.948	0.937	0.97	0.957	0.987	0.965	1.003	1.095	1.003	0.982	0.971	1.005	0.991	1.023	99.2	108.3	99.2	97.2	102.5	96	99.4	98.1	101.2	98.9	High	High	High	High	High	High
High	Master Protein	Q8IRJ8	THO complex protein 7 OS=Drosophila melanogaster GN=thoc7 PE=1 SV=2	0	12.6	13	4	7	4	1	288	33	4.84	10.82	4	0	0.959	0.932	0.839	1.016	1.076	0.899	0.822	1.025	1.121	0.855	0.831	0.748	0.906	0.96	0.801	0.733	0.914	98.9	96.2	86.6	104.8	103.2	111.1	92.7	84.8	105.8	115.7	High	High	High	High	High	High
High	Master Protein	Q7JW12	Thioredoxin-related transmembrane protein 2 homolog OS=Drosophila melanogaster GN=CG11007 PE=2 SV=1	0	16.245	15	4	16	4	1	271	31.3	8.95	41.84	4	0	1.319	1.093	1.025	1.23	1.127	1.169	1.165	0.99	0.992	1.33	1.102	1.033	1.24	1.136	1.178	1.174	0.998	118.8	98.4	92.3	110.7	90	101.4	105.2	104.8	89.1	89.3	High	High	High	High	High	High
High	Master Protein	Q9V429	Thioredoxin-2 OS=Drosophila melanogaster GN=Trx-2 PE=1 SV=2	0	31.483	32	5	71	5	1	114	12.7	5.03	214.01	5	0	1.091	1.095	1.012	1.051	0.984	1.095	0.969	1.015	0.97	1.125	1.13	1.044	1.084	1.015	1.129	0.999	1.047	106.1	106.5	98.4	102.2	97.3	95.7	106.5	94.2	98.8	94.3	High	High	High	High	High	High
High	Master Protein	P91938	Thioredoxin reductase 1, mitochondrial OS=Drosophila melanogaster GN=Trxr-1 PE=1 SV=2	0	218.583	59	25	262	25	1	596	64.3	7.91	907.11	25	0	1.138	1.261	1.349	1.115	1.064	1.207	1.459	1.118	1.002	1.136	1.259	1.347	1.114	1.062	1.204	1.457	1.116	97.1	107.7	115.2	95.2	85.4	90.8	103	124.6	95.4	85.5	High	High	High	High	High	High
High	Master Protein	Q9VYV3	Thioredoxin domain-containing protein 5 homolog OS=Drosophila melanogaster GN=prtp PE=1 SV=2	0	156.257	58	25	147	25	1	416	46.6	5.27	431.34	25	0	1.115	0.964	1.088	0.955	1.031	0.946	1.095	0.937	1.009	1.105	0.955	1.079	0.946	1.022	0.938	1.086	0.929	109.9	95	107.3	94.2	98.6	101.7	93.3	108	92.4	99.5	High	High	High	High	High	High
Low	Master Protein	Q9VIT8	Thioester-containing protein 5 OS=Drosophila melanogaster GN=Tep5 PE=4 SV=3	0.063	1.791	1	1	1	1	1	1178	135.6	6.47	0	1	0	0.663	0.829	0.62	0.931	1.072	0.823	0.621	0.987	1.012	0.655	0.819	0.612	0.92	1.06	0.813	0.614	0.976	77.5	96.8	72.4	108.8	116.8	125.3	96.1	72.6	115.4	118.2	High	High	High	High	High	High
High	Master Protein	M9PDR0	Thioester-containing protein 4, isoform C OS=Drosophila melanogaster GN=Tep4 PE=1 SV=1	0	345.259	52	67	324	67	1	1498	168.7	5.67	850.16	67	0	1.013	0.668	1.047	0.771	1.121	0.703	1.064	0.856	0.881	1.149	0.758	1.188	0.875	1.272	0.798	1.207	0.971	111	73.2	114.7	84.5	109.6	122.8	77.1	116.6	93.8	96.6	High	High	High	High	High	High
High	Master Protein	B7YZK8	Thin, isoform C OS=Drosophila melanogaster GN=tn PE=1 SV=1	0	21.435	5	5	7	5	1	1517	164.2	5.06	14.27	5	0	1.684	1.075	1.04	1.041	1.123	1.038	1.012	1.228	0.894	1.883	1.202	1.163	1.164	1.256	1.16	1.132	1.373	151.3	96.6	93.4	93.5	89.8	100.9	93.2	90.9	110.2	80.3	High	High	High	High	High	High
High	Master Protein	X2JE29	TH1, isoform B OS=Drosophila melanogaster GN=TH1 PE=4 SV=1	0	14.992	9	4	8	4	1	578	65.7	5.07	13.36	4	0	0.737	1.16	0.799	0.978	0.981	0.943	0.721	0.969	1.003	0.735	1.157	0.796	0.975	0.978	0.94	0.718	0.966	79.4	124.9	86	105.3	107.6	105.6	101.5	77.6	104.3	108	High	High	High	High	High	High
High	Master Protein	Q9W147	TFIIF-interacting CTD phosphatase, isoform A OS=Drosophila melanogaster GN=Fcp1 PE=1 SV=1	0	25.668	10	7	16	7	1	880	97.3	4.87	41.33	7	0	0.876	0.974	0.996	1.009	1.001	0.963	0.975	1.02	1.073	0.817	0.908	0.928	0.941	0.933	0.898	0.909	0.951	88.6	98.5	100.7	102.1	101.1	101.2	97.4	98.6	103.2	108.5	High	High	High	High	High	High
Medium	Master Protein	A0A0B4K726	TFB1 ortholog, isoform D OS=Drosophila melanogaster GN=Tfb1 PE=4 SV=1	0.03	2.46	3	1	1	1	1	585	66.3	8.84	0	1	0	0.825	1.045	0.815	0.744	0.691	1.04	0.57	0.98	0.989	0.834	1.057	0.824	0.753	0.699	1.052	0.576	0.991	94.8	120.1	93.7	85.6	115	79.4	119.5	65.5	112.7	113.7	High	High	High	High	High	High
High	Master Protein	Q9VU70	Tetratricopeptide repeat protein 36 homolog OS=Drosophila melanogaster GN=CG14105 PE=2 SV=1	0.001	7.217	12	2	3	2	1	185	20.7	4.98	8.15	2	0	1.462	0.981	1.226	0.964	1.031	0.988	1.041	0.941	0.934	1.564	1.05	1.312	1.032	1.103	1.057	1.114	1.007	138.3	92.8	116	91.3	94.6	97.5	93.5	98.5	89	88.4	High	High	High	High	High	High
High	Master Protein	Q9V3W1	Tetratricopeptide repeat protein 2 OS=Drosophila melanogaster GN=Tpr2 PE=1 SV=1	0	20.259	13	5	11	5	1	508	58	6.49	21.3	5	0	1.054	0.964	0.808	0.98	0.941	0.974	0.823	1.102	1.035	1.019	0.932	0.781	0.948	0.91	0.942	0.795	1.065	108.9	99.6	83.5	101.3	103.3	97.2	100.6	85	113.8	106.9	High	High	High	High	High	High
High	Master Protein	Q8SYD0	Tetratricopeptide repeat protein 19 homolog, mitochondrial OS=Drosophila melanogaster GN=Ttc19 PE=2 SV=1	0	11.592	12	4	7	4	1	369	42	7.12	8.13	4	0	1.02	1.052	0.986	0.904	1.065	0.99	0.945	1.082	0.954	1.069	1.103	1.034	0.948	1.116	1.038	0.99	1.134	102	105.3	98.6	90.4	100	106.5	99.1	94.5	108.2	95.4	High	High	High	High	High	High
High	Master Protein	Q9VGU5	Tetratricopeptide repeat protein 14 homolog OS=Drosophila melanogaster GN=CG6621 PE=1 SV=2	0.003	6.303	3	2	2	2	1	872	99.8	10.39	4.7	2	0	1.486	1.222	1.397	1.332	1.192	1.209	1.137	1.219	1.177	1.262	1.038	1.187	1.132	1.013	1.027	0.966	1.035	120.1	98.8	113	107.7	80.8	96.4	97.7	91.9	98.5	95.1	High	High	High	High	High	High
High	Master Protein	A0A0B4KH03	Tetraspanin OS=Drosophila melanogaster GN=Tsp96F PE=1 SV=1	0	14.372	22	5	12	5	1	284	31.8	5.83	21.65	5	0	1.119	1.256	0.892	1.721	1.178	1.345	1.076	1.352	1.482	0.755	0.848	0.602	1.161	0.795	0.907	0.726	0.912	90.1	101.2	71.8	138.5	80.5	94.8	108.3	86.6	108.8	119.3	High	High	High	High	High	High
High	Master Protein	Q7JZI2	Tetraspanin OS=Drosophila melanogaster GN=Tsp74F PE=2 SV=1	0.001	10.216	9	3	7	3	1	236	26.5	7.01	15.33	3	0	1.174	0.94	1.103	1.013	1.091	0.994	1.152	1.15	0.994	1.181	0.945	1.11	1.019	1.097	1	1.159	1.157	110.7	88.6	103.9	95.4	94.3	102.8	93.6	108.6	108.4	93.7	High	High	High	High	High	High
Medium	Master Protein	Q9V3E5	Tetraspanin OS=Drosophila melanogaster GN=Tsp66E PE=2 SV=1	0.011	3.48	3	1	1	1	1	267	29.9	5.95	2.86	1	0	2.157	2.159	1.251	2.201	2.358	2.1	1.246	5.651	1.945	1.109	1.11	0.643	1.131	1.212	1.08	0.64	2.905	97.8	97.8	56.7	99.7	45.3	106.9	95.2	56.4	256.1	88.1	High	High	High	High	High	High
High	Master Protein	M9PDV2	Tetraspanin OS=Drosophila melanogaster GN=Tsp5D PE=3 SV=1	0.001	6.888	7	2	14	2	1	287	32	7.46	35.35	2	0	1.177	1.399	1.359	1.726	1.352	1.51	1.63	1.514	1.461	0.806	0.957	0.93	1.181	0.925	1.033	1.115	1.036	83.3	99	96.2	122.2	70.8	95.7	106.9	115.4	107.1	103.4	High	High	High	High	High	High
High	Master Protein	Q7JZW7	Tetraspanin OS=Drosophila melanogaster GN=Tsp42Eo PE=2 SV=1	0	12.972	15	3	17	3	1	219	24.5	7.14	20.48	3	0	0.521	1.087	0.481	0.99	0.468	1.092	0.464	1.322	1.104	0.472	0.985	0.436	0.897	0.424	0.989	0.42	1.198	61	127.5	56.4	116.1	117.3	54.8	128	54.4	155	129.4	High	High	High	High	High	High
High	Master Protein	Q7JYY8	Tetraspanin OS=Drosophila melanogaster GN=Tsp42En PE=2 SV=1	0.001	10.29	8	2	19	2	1	218	24.2	8.12	43.67	2	0	0.39	1.344	0.365	1.033	0.367	1.34	0.378	1.211	1.083	0.36	1.241	0.337	0.955	0.339	1.238	0.349	1.119	45.8	157.9	42.8	121.4	117.5	43.1	157.4	44.4	142.3	127.2	High	High	High	High	High	High
Medium	Master Protein	Q7K010	Tetraspanin OS=Drosophila melanogaster GN=Tsp42Ef PE=2 SV=1	0.011	3.581	5	1	3	1	1	220	24.7	5.86	7.24	1	0	1.027	0.919	1.047	0.997	1.264	1.023	1.039	1.572	1.236	0.831	0.743	0.847	0.807	1.023	0.828	0.841	1.272	92.3	82.6	94.1	89.6	89.9	113.6	92	93.4	141.3	111.1	High	High	High	High	High	High
High	Master Protein	Q7KJ73	Tetraspanin OS=Drosophila melanogaster GN=Tsp42Ee PE=1 SV=1	0	15.952	10	2	20	2	1	228	24.8	7.11	43.13	2	0	1.034	0.997	0.803	1.084	1.108	0.997	0.887	1.284	1.103	0.938	0.904	0.728	0.984	1.005	0.904	0.804	1.164	100.5	96.8	78	105.3	97.1	107.6	96.8	86.1	124.7	107.1	High	High	High	High	High	High
High	Master Protein	Q7JWV7	Tetraspanin OS=Drosophila melanogaster GN=Tsp42Ed PE=1 SV=1	0	17.899	15	3	23	3	1	227	24.8	6.83	46.02	3	0	0.871	0.9	0.719	0.798	0.86	0.908	0.775	1.083	1.029	0.847	0.875	0.699	0.776	0.836	0.883	0.753	1.053	97.4	100.7	80.4	89.3	111.8	96.2	101.5	86.6	121.1	115	High	High	High	High	High	High
High	Master Protein	Q7K1I4	Tetraspanin OS=Drosophila melanogaster GN=Tsp42Ea PE=1 SV=1	0	33.48	23	5	39	5	1	226	25.9	8.13	82.47	5	0	1.038	0.857	1.054	0.987	1.215	0.889	1.298	1.375	1.023	1.014	0.838	1.03	0.964	1.187	0.868	1.268	1.343	96.7	79.8	98.2	91.9	93.1	113.2	82.8	120.9	128	95.3	High	High	High	High	High	High
Medium	Master Protein	Q9VID1	Tetraspanin OS=Drosophila melanogaster GN=Tsp39D PE=2 SV=3	0.013	3.244	3	1	2	1	1	235	25.8	6.68	2.35	1	0	1.074	1.023	1.291	1.131	1.193	1.221	1.313	1.279	1.084	0.99	0.944	1.191	1.043	1.101	1.126	1.211	1.18	92.5	88.1	111.2	97.4	86.1	102.8	105.2	113.1	110.2	93.4	High	High	High	High	High	High
High	Master Protein	A0A0B4KFZ4	Tetraspanin OS=Drosophila melanogaster GN=TM4SF PE=3 SV=1	0	28.095	9	5	28	5	1	292	32.9	8.95	79.63	5	0	0.947	1.127	0.93	1.471	1.035	1.151	1.075	1.15	1.455	0.651	0.775	0.639	1.011	0.711	0.791	0.739	0.791	83.5	99.4	82	129.7	88.2	91.2	101.5	94.8	101.4	128.3	High	High	High	High	High	High
High	Master Protein	A1ZAT5	Testin ortholog OS=Drosophila melanogaster GN=Tes PE=1 SV=1	0.007	4.213	3	1	1	1	1	816	89.8	6.92	4.26	1	0	1.473	1.104	1.521	0.997	1.078	1.217	1.26	1.3	1.104	1.334	1	1.377	0.903	0.976	1.102	1.141	1.178	122.2	91.6	126.2	82.7	83	89.4	101	104.5	107.9	91.6	High	High	High	High	High	High
High	Master Protein	Q9W4Y3	Terribly reduced optic lobes, isoform AT OS=Drosophila melanogaster GN=trol PE=1 SV=4	0	646.804	27	107	1104	1	1	4479	496.6	4.87	2924.29	107	0	0.874	1.153	1.069	1.054	0.907	0.967	1.096	0.967	1.107	0.79	1.042	0.966	0.953	0.819	0.874	0.991	0.874	85.7	113.1	104.9	103.4	98.1	88.9	94.9	107.5	94.9	108.5	High	High	High	High	High	High
High	Master Protein	M9NET2	Terribly reduced optic lobes, isoform AI OS=Drosophila melanogaster GN=trol PE=1 SV=2	0	652.68	32	108	1107	2	1	3897	431.4	5.02	2930.64	108	109	0.72	0.912	0.949	0.925	0.886	0.872	0.917	0.947	1.028	0.7	0.887	0.923	0.899	0.861	0.848	0.892	0.921	78.6	99.6	103.6	101	109.2	96.7	95.2	100.1	103.5	112.3	High	High	High	High	High	High
High	Master Protein	Q9VI58	Terminal uridylyltransferase Tailor OS=Drosophila melanogaster GN=Tailor PE=1 SV=1	0	34.543	21	7	25	7	1	560	63.9	8.94	50.21	7	0	1.126	1.087	0.935	1.059	1.05	1.033	0.98	1.018	0.906	1.242	1.2	1.032	1.168	1.159	1.14	1.082	1.123	110.4	106.6	91.7	103.8	98.1	103	101.4	96.2	99.8	88.9	High	High	High	High	High	High
High	Master Protein	Q9VSU2	Tequila, isoform G OS=Drosophila melanogaster GN=teq PE=1 SV=4	0	29.684	4	9	16	9	1	2792	308.9	6.43	35.6	9	0	0.69	0.779	0.78	0.745	0.789	0.739	0.773	0.793	0.982	0.702	0.793	0.794	0.759	0.803	0.753	0.787	0.807	85.5	96.5	96.7	92.3	123.9	97.7	91.6	95.8	98.3	121.7	High	High	High	High	High	High
High	Master Protein	D0UGE6	Tenectin isoform 1 OS=Drosophila melanogaster GN=tnc PE=2 SV=1	0	15.558	1	4	8	4	1	2819	299.4	4.09	22.42	4	0	0.718	0.878	1.102	0.911	1.065	0.933	0.972	0.981	0.93	0.772	0.943	1.185	0.979	1.145	1.003	1.044	1.054	75.7	92.5	116.2	96	105.4	112.2	98.3	102.4	103.4	98	High	High	High	High	High	High
High	Master Protein	M9PGF7	Tenascin major, isoform E OS=Drosophila melanogaster GN=Ten-m PE=1 SV=1	0.002	6.556	1	3	4	3	1	3349	371.8	5.92	5.42	3	0	1.095	1.205	1.053	1.087	1.094	1.148	1.101	1.112	1.246	0.879	0.967	0.845	0.872	0.878	0.921	0.883	0.893	98.3	108.1	94.5	97.5	89.8	98.2	103	98.8	99.9	111.9	High	High	High	High	High	High
Medium	Master Protein	B7Z145	Tenascin accessory, isoform E OS=Drosophila melanogaster GN=Ten-a PE=4 SV=1	0.013	3.268	0	1	1	1	1	3378	367	6.6	2.59	1	0	0.633	0.746	0.785	0.848	0.699	0.735	0.786	0.678	0.933	0.679	0.799	0.841	0.909	0.749	0.787	0.843	0.727	80.8	95.1	100.1	108.1	127.5	89.1	93.7	100.3	86.4	119	High	High	High	High	High	High
High	Master Protein	Q9VWB0	Tectonin beta-propeller repeat-containing protein OS=Drosophila melanogaster GN=Pex23 PE=2 SV=2	0	13.623	4	5	10	5	1	1350	149.4	6.99	19.12	5	0	0.7	0.807	1.021	0.789	0.844	0.782	1.065	0.847	1.068	0.655	0.756	0.956	0.739	0.791	0.733	0.997	0.793	78.4	90.5	114.4	88.4	112.1	94.6	87.7	119.3	94.9	119.7	High	High	High	High	High	High
High	Master Protein	P48605	T-complex protein 1 subunit gamma OS=Drosophila melanogaster GN=Cctgamma PE=2 SV=2	0	106.073	41	21	141	21	1	544	59.4	6.8	415.59	21	0	1.235	1.133	1.126	1.095	1.071	1.142	1.098	1.047	1.026	1.203	1.104	1.097	1.067	1.043	1.112	1.07	1.02	112.5	103.3	102.6	99.8	91.1	97.6	104.1	100.1	95.4	93.5	High	High	High	High	High	High
High	Master Protein	Q9VK69	T-complex protein 1 subunit delta OS=Drosophila melanogaster GN=CG5525 PE=1 SV=1	0	98.198	48	21	119	20	1	533	57.1	7.56	294.75	21	1	1.258	1.128	1.124	1.12	1.068	1.147	1.099	1.053	0.978	1.286	1.153	1.149	1.145	1.092	1.172	1.124	1.076	114.6	102.8	102.5	102.1	91.1	97.3	104.5	100.1	95.9	89.1	High	High	High	High	High	High
High	Master Protein	P12613	T-complex protein 1 subunit alpha OS=Drosophila melanogaster GN=T-cp1 PE=2 SV=2	0	108.02	45	20	149	20	1	557	59.5	6.39	376.55	20	0	1.333	1.174	1.15	1.145	1.107	1.177	1.093	1.08	1.006	1.325	1.167	1.143	1.138	1.1	1.17	1.086	1.073	118.4	104.2	102.1	101.6	88.8	98.3	104.5	97	95.9	89.3	High	High	High	High	High	High
High	Master Protein	B7Z060	TBP-associated factor 4, isoform E OS=Drosophila melanogaster GN=Taf4 PE=1 SV=1	0.001	9.439	3	3	6	3	1	1088	117.1	10.14	8.04	3	0	1.158	1.035	0.949	1.012	0.987	0.999	1.024	1.122	1.043	1.11	0.992	0.91	0.971	0.946	0.958	0.982	1.076	112.1	100.2	91.8	98	96.8	95.5	96.7	99.2	108.7	101	High	High	High	High	High	High
High	Master Protein	A0A0B4K602	TBP-associated factor 1, isoform E OS=Drosophila melanogaster GN=Taf1 PE=1 SV=1	0	25.86	4	8	12	7	1	2172	244	5.31	30.93	8	0	1.091	1.037	0.892	1.005	0.911	0.996	0.896	0.958	0.962	1.134	1.078	0.927	1.044	0.947	1.035	0.931	0.996	111.9	106.4	91.5	103.1	102.6	93.5	102.2	91.9	98.3	98.7	High	High	High	High	High	High
High	Master Protein	P20227	TATA-box-binding protein OS=Drosophila melanogaster GN=Tbp PE=1 SV=1	0.008	4.206	3	1	6	1	1	353	38.4	9.32	10.84	1	0	1.052	1.001	0.893	1.021	0.94	0.912	0.903	1.055	0.972	1.082	1.03	0.919	1.05	0.967	0.939	0.929	1.085	107.9	102.7	91.6	104.7	102.6	96.4	93.6	92.6	108.2	99.7	High	High	High	High	High	High
Low	Master Protein	Q07DP5	TATA box binding protein-related factor 2, isoform E OS=Drosophila melanogaster GN=Trf2 PE=2 SV=1	0.087	1.566	1	1	1	1	1	1715	194.6	5.02	0	1	0	0.989	0.941	0.871	0.951	1.183	0.993	0.856	0.974	1.196	0.828	0.787	0.728	0.795	0.989	0.83	0.716	0.815	99.4	94.6	87.5	95.5	100.5	118.8	99.7	86	97.9	120.1	High	High	High	High	High	High
High	Master Protein	M9PFH7	Tartan, isoform B OS=Drosophila melanogaster GN=trn PE=4 SV=1	0	39.754	18	10	20	10	1	751	83.5	7.91	36.85	10	0	1.231	1.505	3.355	1.107	1.082	1.413	3.545	1.02	1.104	1.116	1.364	3.04	1.003	0.98	1.28	3.211	0.924	75.3	92	205.1	67.6	61.1	66.1	86.4	216.6	62.3	67.5	High	High	High	High	High	High
High	Master Protein	M9PFS0	Target of rapamycin, isoform B OS=Drosophila melanogaster GN=Tor PE=1 SV=1	0	166.203	23	44	101	44	1	2471	281	6.92	236.51	44	0	0.915	0.983	0.814	1.016	0.929	0.975	0.862	1.006	1.036	0.884	0.949	0.786	0.981	0.897	0.941	0.832	0.972	96	103.1	85.4	106.6	104.9	97.4	102.2	90.4	105.5	108.6	High	High	High	High	High	High
Low	Master Protein	B7YZS3	Tamo, isoform B OS=Drosophila melanogaster GN=tamo PE=4 SV=1	0.068	1.741	1	1	1	1	1	797	87.9	7.46	0	1	0	0.82	0.888	0.924	0.787	0.734	0.765	0.988	0.983	1.166	0.703	0.762	0.792	0.675	0.629	0.656	0.847	0.843	90.6	98.1	102.1	86.9	110.5	81	84.5	109.1	108.5	128.8	High	High	High	High	High	High
High	Master Protein	A0A0B4LHM9	Takeout, isoform B OS=Drosophila melanogaster GN=to PE=4 SV=1	0	32.641	36	6	28	6	1	249	27.3	7.77	66	6	0	0.562	0.7	1.091	0.752	1.098	0.701	0.711	0.956	0.979	0.575	0.716	1.115	0.768	1.121	0.716	0.727	0.977	65.8	81.9	127.6	87.9	117	128.4	82	83.2	111.8	114.5	High	High	High	High	High	High
High	Master Protein	M9ND53	Taiman, isoform G OS=Drosophila melanogaster GN=tai PE=1 SV=1	0.003	5.965	1	2	2	2	1	2047	215	8.09	3.97	2	0	0.941	0.874	0.796	0.936	0.947	0.883	0.801	0.944	0.955	0.986	0.916	0.833	0.98	0.991	0.925	0.838	0.989	103.7	96.3	87.7	103.1	110.2	104.3	97.3	88.2	104	105.2	High	High	High	High	High	High
High	Master Protein	Q9V6G5	Tafazzin homolog OS=Drosophila melanogaster GN=Taz PE=2 SV=2	0	24.062	22	7	16	7	1	378	43	9.26	34.37	7	0	1.053	1.11	1.346	1.159	1.159	1.106	1.324	1.053	1.025	1.027	1.083	1.313	1.131	1.131	1.079	1.292	1.027	92.9	97.9	118.7	102.3	88.2	102.2	97.5	116.8	92.9	90.4	High	High	High	High	High	High
High	Master Protein	Q9VM58	TA01441p OS=Drosophila melanogaster GN=CG10399 PE=1 SV=2	0	22.048	14	4	18	4	1	323	34.2	8.4	50.65	4	0	1.07	0.991	0.804	0.916	1.032	0.978	0.756	0.885	1	1.07	0.991	0.803	0.916	1.032	0.978	0.755	0.884	113.5	105.1	85.2	97.1	106	109.4	103.7	80.1	93.8	106.1	High	High	High	High	High	High
High	Master Protein	Q7KVY7	Syntaxin-4 OS=Drosophila melanogaster GN=Syx4 PE=2 SV=1	0.001	8.468	8	2	7	2	1	333	38.5	7.02	9.4	2	0	0.879	0.918	0.852	0.911	0.961	0.945	0.829	0.984	1.152	0.763	0.797	0.74	0.791	0.834	0.821	0.72	0.854	93.2	97.3	90.4	96.6	106	101.9	100.2	87.9	104.3	122.1	High	High	High	High	High	High
High	Master Protein	Q9VV76	Syntaxin 8 OS=Drosophila melanogaster GN=Syx8 PE=1 SV=1	0	39.278	45	8	21	8	1	232	26.5	5.22	67.81	8	0	0.793	0.921	0.824	0.932	0.845	0.931	0.879	0.927	1.074	0.738	0.858	0.768	0.868	0.787	0.867	0.819	0.863	86.9	100.9	90.3	102.1	109.6	92.6	102	96.3	101.6	117.6	High	High	High	High	High	High
High	Master Protein	A4V0S1	Syntaxin 5, isoform B OS=Drosophila melanogaster GN=Syx5 PE=1 SV=1	0	21.332	13	4	15	4	1	467	51.8	6.55	49.88	4	0	1.109	0.992	0.897	0.992	1.049	0.99	0.889	1.028	1.006	1.102	0.986	0.892	0.986	1.042	0.984	0.884	1.022	111.4	99.7	90.2	99.6	100.5	105.4	99.5	89.3	103.3	101.1	High	High	High	High	High	High
High	Master Protein	A0A0B4JCZ4	Syntaxin 1A, isoform B OS=Drosophila melanogaster GN=Syx1A PE=3 SV=1	0	99.644	47	16	105	16	1	296	34.1	5.53	259.38	16	0	0.995	1.039	0.978	1.372	1.117	1.107	1.082	1.112	1.329	0.749	0.782	0.736	1.032	0.841	0.833	0.815	0.837	89.4	93.3	87.9	123.2	89.8	100.3	99.5	97.2	99.9	119.4	High	High	High	High	High	High
High	Master Protein	M9PEM1	Syntaxin 17, isoform B OS=Drosophila melanogaster GN=Syx17 PE=4 SV=1	0.005	5.232	5	2	3	2	1	346	38.4	5.49	6.75	2	0	1.048	1.041	0.928	1.148	1.011	1.101	0.973	1.011	1.093	0.959	0.952	0.849	1.05	0.925	1.008	0.89	0.925	101.2	100.5	89.7	110.9	96.6	97.6	106.3	94	97.7	105.5	High	High	High	High	High	High
High	Master Protein	Q9VR90	Syntaxin 16 OS=Drosophila melanogaster GN=Syx16 PE=1 SV=1	0	17.688	19	6	9	6	1	352	40.4	5.52	19.49	6	0	1.187	1.056	1.051	1.095	1.147	1.067	1.148	1.071	1.156	1.027	0.914	0.909	0.947	0.993	0.923	0.994	0.927	108.1	96.2	95.7	99.7	91.1	104.5	97.2	104.6	97.6	105.3	High	High	High	High	High	High
High	Master Protein	E1JGQ9	Syndecan OS=Drosophila melanogaster GN=Sdc PE=1 SV=2	0	14.447	6	4	15	4	1	495	52.2	4.63	31.35	4	0	0.947	0.856	1.037	1.052	0.994	0.905	1.035	0.97	1.124	0.843	0.761	0.922	0.935	0.884	0.805	0.921	0.863	95.5	86.3	104.5	106	100.8	100.2	91.2	104.4	97.8	113.3	High	High	High	High	High	High
High	Master Protein	A0A0B4KH28	Syndapin, isoform C OS=Drosophila melanogaster GN=Synd PE=1 SV=1	0	152.358	61	29	198	2	1	495	56	5.63	557.42	29	0	0.779	0.995	0.782	0.753	1.069	0.806	0.933	0.84	0.923	0.845	1.078	0.848	0.816	1.159	0.873	1.012	0.91	87.8	112	88.1	84.8	112.6	120.4	90.7	105.1	94.6	103.9	High	High	High	High	High	High
High	Master Protein	A0A0B4KH24	Syncrip, isoform O OS=Drosophila melanogaster GN=Syp PE=1 SV=1	0	151.214	40	28	170	6	1	611	67.3	8.66	444.44	28	0	1.647	1.425	1.282	1.361	1.329	1.353	1.288	1.279	1.087	1.516	1.311	1.18	1.252	1.223	1.245	1.185	1.177	126.2	109.2	98.3	104.3	76.6	101.8	103.7	98.7	98	83.3	High	High	High	High	High	High
High	Master Protein	A0A0B4KHT5	Syncrip, isoform J OS=Drosophila melanogaster GN=Syp PE=1 SV=1	0	168.063	32	29	175	7	1	761	83.2	8.79	489.22	29	22	1.185	1.12	1.051	1.143	1.127	1.088	1.039	1.07	1.046	1.132	1.07	1.004	1.093	1.077	1.04	0.993	1.022	109	103	96.7	105.2	92	103.7	100.1	95.6	98.4	96.3	High	High	High	High	High	High
High	Master Protein	Q9V4C4	Synaptotagmin 7, isoform A OS=Drosophila melanogaster GN=Syt7 PE=1 SV=4	0	24.712	29	8	19	8	1	416	46.9	8.98	43.91	8	0	1.067	1.147	1.047	1.484	1.181	1.134	1.13	1.163	1.553	0.687	0.739	0.674	0.956	0.76	0.73	0.727	0.749	89.6	96.4	87.9	124.7	84	99.2	95.2	94.9	97.7	130.5	High	High	High	High	High	High
High	Master Protein	P21521	Synaptotagmin 1 OS=Drosophila melanogaster GN=Syt1 PE=1 SV=3	0	142.396	49	23	145	22	1	474	53.2	5.88	391.48	23	1	0.956	1.133	1.024	1.531	1.164	1.172	1.129	1.189	1.527	0.626	0.742	0.671	1.002	0.762	0.767	0.739	0.779	80.9	95.8	86.6	129.4	84.6	98.4	99.1	95.5	100.6	129.2	High	High	High	High	High	High
High	Master Protein	Q9VH76	Synaptosomal-associated protein OS=Drosophila melanogaster GN=Snap24 PE=1 SV=1	0	45.632	58	12	43	10	1	212	23.5	4.79	103.29	12	0	0.938	0.954	0.852	1.046	1.001	0.957	0.854	1.064	1.135	0.827	0.841	0.751	0.922	0.882	0.843	0.753	0.938	95.7	97.4	86.9	106.8	102	102.1	97.6	87.2	108.6	115.8	High	High	High	High	High	High
High	Master Protein	P36975	Synaptosomal-associated protein 25 OS=Drosophila melanogaster GN=Snap25 PE=2 SV=1	0	76.404	70	15	93	13	1	212	23.7	4.61	182.71	15	2	0.847	0.967	0.946	1.268	1.072	1.015	1.005	1.046	1.42	0.596	0.681	0.666	0.893	0.755	0.715	0.708	0.737	80	91.4	89.4	119.8	94.5	101.3	95.8	95	98.8	134.1	High	High	High	High	High	High
High	Master Protein	Q7JYV2	Synaptogyrin OS=Drosophila melanogaster GN=Syngr PE=2 SV=1	0.008	4.155	8	1	1	1	1	241	26.6	4.97	3.25	1	0	1.201	1.226	0.788	1.303	1.538	1.32	0.891	2.13	1.219	0.985	1.006	0.646	1.069	1.262	1.082	0.73	1.747	95.2	97.2	62.4	103.3	79.3	121.9	104.6	70.6	168.8	96.6	High	High	High	High	High	High
High	Master Protein	P18489	Synaptobrevin OS=Drosophila melanogaster GN=Syb PE=2 SV=3	0	26.682	22	4	41	4	1	152	16.7	6.57	125.44	4	0	1.023	0.968	0.966	1.024	1.174	0.906	1.107	1.13	1.055	0.97	0.918	0.916	0.971	1.113	0.859	1.05	1.071	98.8	93.5	93.3	99	96.6	113.4	87.5	106.9	109.1	101.9	High	High	High	High	High	High
High	Master Protein	Q9NFU0	Synaptic functional regulator FMR1 OS=Drosophila melanogaster GN=Fmr1 PE=1 SV=1	0	107.265	37	22	84	1	1	684	76	8.29	207.47	22	0	0.989	1.033	0.651	0.521	0.845	1.133	0.63	1.095	1.358	0.728	0.761	0.479	0.383	0.622	0.834	0.463	0.806	106.9	111.6	70.3	56.3	108	91.3	122.4	68	118.3	146.8	High	High	High	High	High	High
High	Master Protein	E2QCZ0	Synapsin, isoform E OS=Drosophila melanogaster GN=Syn PE=1 SV=1	0	99.168	45	23	117	1	1	597	64.1	8.82	262.85	23	0	0.992	0.922	0.637	0.914	0.928	0.852	0.647	0.935	0.923	1.074	0.999	0.691	0.991	1.005	0.923	0.701	1.013	113.3	105.4	72.8	104.5	114.3	106	97.3	73.9	106.9	105.5	High	High	High	High	High	High
High	Master Protein	E2QCY9	Synapsin, isoform D OS=Drosophila melanogaster GN=Syn PE=1 SV=1	0	119.038	32	28	123	6	1	1041	109.4	7.94	278.12	28	20	0.885	1.201	1.145	1.528	1.032	1.173	1.159	1.223	1.545	0.573	0.777	0.741	0.989	0.668	0.759	0.75	0.791	74.4	101	96.3	128.5	84.1	86.8	98.6	97.5	102.8	130	High	High	High	High	High	High
High	Master Protein	Q960T2	Synapse-associated protein of 47 kDa OS=Drosophila melanogaster GN=Sap47 PE=1 SV=1	0	88.716	38	17	136	4	1	551	56.9	4.56	380.57	17	13	0.843	0.978	1.029	1.265	1.058	1.025	1.118	1.043	1.488	0.567	0.657	0.692	0.851	0.711	0.689	0.752	0.701	77.7	90.2	94.9	116.6	92.2	97.5	94.5	103.1	96.2	137.1	High	High	High	High	High	High
High	Master Protein	A0A0B4LH71	Synapse-associated protein 47kD, isoform K OS=Drosophila melanogaster GN=Sap47 PE=1 SV=1	0	78.849	44	14	146	1	1	347	35	4.58	409.24	14	0	0.94	0.938	1.222	1.548	1.074	0.926	1.219	1.011	1.608	0.584	0.583	0.76	0.962	0.668	0.576	0.758	0.629	81.8	81.7	106.4	134.8	87.1	93.5	80.6	106.1	88	140	High	High	High	High	High	High
High	Master Protein	Q8MSU4	Symplekin OS=Drosophila melanogaster GN=Sym PE=1 SV=1	0	26.318	8	9	13	9	1	1165	132	6.49	24.09	9	0	1.016	1.022	0.897	1.06	0.985	0.982	0.947	1.037	0.997	1.019	1.025	0.899	1.063	0.988	0.985	0.95	1.04	102.2	102.8	90.2	106.6	100.6	99	98.8	95.3	104.3	100.3	High	High	High	High	High	High
High	Master Protein	Q9VL72	SWI/SNF-related matrix-associated actin-dependent regulator of chromatin subfamily A containing DEAD/H box 1 homolog OS=Drosophila melanogaster GN=Etl1 PE=1 SV=1	0.001	6.925	1	1	6	1	1	844	95.4	8.16	4.68	1	0	0.932	1.023	0.832	0.945	0.992	1.071	0.841	0.908	1.015	0.918	1.008	0.82	0.931	0.977	1.056	0.829	0.895	97.5	107	87	98.9	104.6	103.8	112.1	88	95	106.2	High	High	High	High	High	High
High	Master Protein	Q9VDS6	Surfeit locus protein 6 homolog OS=Drosophila melanogaster GN=Surf6 PE=1 SV=1	0.003	6.309	6	2	7	2	1	324	38.1	9.85	11.25	2	0	0.699	0.91	0.777	0.751	0.529	0.945	0.803	0.751	0.837	0.835	1.087	0.929	0.897	0.632	1.128	0.959	0.897	87.3	113.7	97.1	93.9	125	66.1	118	100.3	93.9	104.6	High	High	High	High	High	High
High	Master Protein	O18405	Surfeit locus protein 4 homolog OS=Drosophila melanogaster GN=Surf4 PE=2 SV=1	0	18.391	10	3	22	3	1	270	30.5	8.97	43.58	3	0	1.501	1.272	1.1	1.245	1.223	1.315	1.532	1.44	1.081	1.388	1.177	1.017	1.151	1.131	1.216	1.417	1.332	118.1	100.1	86.6	97.9	78.7	96.2	103.5	120.5	113.3	85.1	High	High	High	High	High	High
Medium	Master Protein	Q9U4F3	SURF1-like protein OS=Drosophila melanogaster GN=Surf1 PE=2 SV=1	0.015	3.019	7	1	1	1	1	300	34	9.99	0	1	0	0.798	1.246	0.968	1.106	0.991	0.939	1.01	1.018	1.071	0.745	1.163	0.904	1.033	0.925	0.877	0.942	0.951	78.7	122.8	95.4	109	98.5	97.7	92.6	99.5	100.3	105.6	High	High	High	High	High	High
Medium	Master Protein	A0A0B4KHA2	Sur-8, isoform E OS=Drosophila melanogaster GN=Sur-8 PE=4 SV=1	0.012	3.369	3	2	2	2	1	694	74.7	7.06	0	2	0	1.078	0.939	1.066	0.949	0.937	0.907	1.07	0.911	1.159	0.93	0.811	0.92	0.819	0.808	0.782	0.924	0.786	107.6	93.8	106.5	94.7	99.8	93.5	90.5	106.9	91	115.7	High	High	High	High	High	High
High	Master Protein	A0A0B4KEM5	Suppressor of zeste 2, isoform C OS=Drosophila melanogaster GN=Su(z)2 PE=4 SV=1	0.001	9.338	3	3	3	3	1	1396	149.5	9.29	4.82	3	0	0.904	1.052	0.947	1.048	1.05	0.95	0.957	1.053	1.255	0.72	0.838	0.754	0.835	0.836	0.757	0.762	0.839	88.5	103	92.7	102.6	97.9	102.8	93	93.7	103	122.9	High	High	High	High	High	High
High	Master Protein	A1Z7P5	Suppressor of variegation 2-10, isoform I OS=Drosophila melanogaster GN=Su(var)2-10 PE=1 SV=1	0	18.374	14	5	11	5	1	640	70.2	7.39	22.96	5	0	0.862	0.794	0.87	0.832	0.854	0.852	0.819	0.771	1.086	0.794	0.731	0.801	0.766	0.787	0.784	0.754	0.71	98.6	90.8	99.6	95.2	114.4	97.7	97.5	93.7	88.2	124.3	High	High	High	High	High	High
High	Master Protein	A0A0B4K6W1	Suppressor of hairy wing, isoform C OS=Drosophila melanogaster GN=su(Hw) PE=4 SV=1	0	26.308	9	8	13	8	1	941	105.7	6.71	29.74	8	0	0.976	0.971	0.935	0.968	0.912	0.963	0.904	1.015	0.916	1.065	1.06	1.02	1.056	0.995	1.051	0.986	1.107	102.1	101.6	97.8	101.3	104.6	95.4	100.8	94.5	106.1	95.9	High	High	High	High	High	High
High	Master Protein	Q9VG38	Suppressor of fused homolog OS=Drosophila melanogaster GN=Su(fu) PE=1 SV=1	0	15.104	12	5	11	5	1	468	52.8	5.02	28.55	5	0	1.128	1.15	1.056	1.032	1.07	1.002	1.006	1.06	0.969	1.164	1.187	1.089	1.065	1.104	1.034	1.038	1.094	107.7	109.8	100.8	98.5	95.5	102.2	95.7	96.1	101.2	92.5	High	High	High	High	High	High
High	Master Protein	B7YZY9	Suppressor of deltex, isoform B OS=Drosophila melanogaster GN=Su(dx) PE=1 SV=1	0	28.547	12	9	14	8	1	949	107.9	7.21	21.46	9	0	0.902	0.879	0.925	0.841	0.955	0.9	0.936	0.883	0.96	0.94	0.916	0.964	0.876	0.995	0.938	0.975	0.92	98.3	95.7	100.8	91.6	108.9	104	98.1	101.9	96.2	104.5	High	High	High	High	High	High
Low	Master Protein	M9PHY7	Suppressor of cytokine signaling at 16D, isoform B OS=Drosophila melanogaster GN=Socs16D PE=4 SV=1	0.061	1.816	1	1	2	1	1	1021	111.2	7.33	2.2	1	0																												Not Found	High	High	High	High	High
High	Master Protein	A0A0B4LGQ1	Superoxide dismutase OS=Drosophila melanogaster GN=Sod2 PE=3 SV=1	0	74.04	81	14	78	14	1	217	24.6	7.93	175.16	14	0	0.914	1.041	1.167	1.016	0.979	1.067	1.117	0.973	0.976	0.936	1.066	1.195	1.041	1.003	1.093	1.144	0.997	89.2	101.6	113.9	99.1	97.6	95.5	104.1	109	94.9	95.2	High	High	High	High	High	High
High	Master Protein	A1Z8K9	Superoxide dismutase [Cu-Zn] OS=Drosophila melanogaster GN=Sod3 PE=1 SV=1	0	30.906	28	6	38	6	1	243	26.4	6.65	100.41	6	0	1.086	1.018	1.117	1.126	1.018	1.008	1.109	1.012	1.043	1.041	0.976	1.071	1.08	0.976	0.966	1.064	0.97	103	96.6	106	106.9	94.9	96.6	95.6	105.3	96	99	High	High	High	High	High	High
High	Master Protein	P61851	Superoxide dismutase [Cu-Zn] OS=Drosophila melanogaster GN=Sod PE=1 SV=2	0	72.381	78	10	115	10	1	153	15.7	6.11	359.09	10	0	0.633	0.856	0.943	0.85	0.865	0.875	0.994	0.851	1.003	0.631	0.854	0.94	0.848	0.863	0.873	0.991	0.848	71.3	96.5	106.3	95.8	112.7	97.5	98.7	112	95.9	113.1	High	High	High	High	High	High
High	Master Protein	E1JH26	Superoxide dismutase [Cu-Zn] OS=Drosophila melanogaster GN=Ccs PE=1 SV=1	0	38.371	46	9	23	9	1	264	27.9	5.67	60.07	9	0	0.977	1.015	1.059	0.989	1.033	1.004	1.002	1.031	1.042	0.938	0.974	1.016	0.949	0.992	0.964	0.962	0.99	96.2	100	104.3	97.4	98.5	101.8	98.9	98.7	101.6	102.6	High	High	High	High	High	High
High	Master Protein	A0A0B4KHK1	Supernumerary limbs, isoform B OS=Drosophila melanogaster GN=slmb PE=4 SV=1	0	24.03	15	7	13	7	1	597	68.6	5.52	36	7	0	1.011	0.953	0.932	1.013	0.977	0.927	0.912	1.009	1.096	0.922	0.869	0.85	0.924	0.891	0.845	0.831	0.92	102.8	96.9	94.8	103.1	101.7	99.4	94.3	92.7	102.6	111.5	High	High	High	High	High	High
High	Master Protein	M9PBV5	Sunday driver, isoform I OS=Drosophila melanogaster GN=syd PE=1 SV=1	0	80.829	18	18	47	18	1	1220	135.9	5.49	101.77	18	0	0.919	1.031	1	0.993	0.978	0.91	1.019	0.964	1.139	0.807	0.905	0.878	0.872	0.859	0.799	0.895	0.847	92.3	103.6	100.5	99.8	100.5	98.3	91.4	102.4	96.9	114.4	High	High	High	High	High	High
High	Master Protein	Q7KNM2	SUMO-conjugating enzyme OS=Drosophila melanogaster GN=lwr PE=1 SV=1	0	22.355	28	6	29	6	1	159	18.1	8.41	58.21	6	0	1.124	1.042	0.956	1.118	0.991	1.054	0.909	0.931	1	1.124	1.042	0.956	1.119	0.991	1.055	0.909	0.931	111	102.9	94.4	110.5	98.8	97.9	104.1	89.8	91.9	98.7	High	High	High	High	High	High
High	Master Protein	Q9VG33	Sulfurtransferase OS=Drosophila melanogaster GN=CG12279 PE=1 SV=2	0	41.98	74	6	49	6	1	110	12.1	5.21	126.01	6	0	1.208	1.012	1.061	1.043	1.206	0.995	1.08	0.973	1.163	1.039	0.87	0.912	0.897	1.037	0.856	0.929	0.837	112.5	94.2	98.8	97.1	93.1	112.2	92.7	100.6	90.6	108.3	High	High	High	High	High	High
High	Master Protein	A0A0B4KF40	Sulfotransferase 3, isoform C OS=Drosophila melanogaster GN=St3 PE=4 SV=1	0.001	9.747	6	3	4	3	1	526	61.2	8.09	11.05	3	0	1.791	1.416	2.766	1.419	1.501	1.441	2.582	1.131	0.992	1.805	1.427	2.787	1.43	1.513	1.452	2.602	1.14	111.7	88.3	172.4	88.5	62.3	93.6	89.8	161	70.5	61.9	High	High	High	High	High	High
High	Master Protein	Q7JQR3	Sulfhydryl oxidase OS=Drosophila melanogaster GN=CG4670 PE=1 SV=1	0	47.184	24	13	30	13	1	637	71.8	6.9	79.74	13	0	0.876	0.891	0.882	0.836	0.863	0.951	0.845	0.937	0.978	0.896	0.911	0.902	0.856	0.883	0.973	0.865	0.958	96.7	98.3	97.3	92.3	110.4	95.3	105	93.3	103.4	107.9	High	High	High	High	High	High
Medium	Master Protein	Q8IMY4	Sulfhydryl oxidase OS=Drosophila melanogaster GN=CG31413 PE=4 SV=1	0.025	2.592	2	1	1	1	1	561	64.6	8.85	2.34	1	0	1.05	1.738	1.902	0.753	0.782	0.923	0.901	1.672	0.805	1.304	2.158	2.362	0.935	0.97	1.146	1.118	2.075	91.1	150.8	165.1	65.4	86.8	67.8	80.1	78.1	145	69.9	High	High	High	High	High	High
High	Master Protein	Q9VD61	Sulfhydryl oxidase OS=Drosophila melanogaster GN=CG17843 PE=2 SV=1	0.01	3.733	2	1	2	1	1	552	62.7	6.64	5.72	1	0	0.885	1.178	2.868	1.02	0.991	1.246	2.454	1.358	0.995	0.889	1.184	2.883	1.025	0.996	1.252	2.467	1.365	63.2	84.2	204.9	72.9	71.5	70.8	89	175.4	97	71.1	High	High	High	High	High	High
High	Master Protein	C0PVB3	Sulfhydryl oxidase OS=Drosophila melanogaster GN=Alr PE=2 SV=1	0	17.702	16	4	15	4	1	266	30.7	8.28	31.84	4	0	0.761	0.721	0.966	0.827	0.881	0.801	0.863	0.794	0.964	0.789	0.748	1.002	0.857	0.914	0.83	0.896	0.824	88.7	84.1	112.6	96.4	116.6	102.7	93.3	100.6	92.6	112.4	High	High	High	High	High	High
High	Master Protein	Q9VUV4	Sugar-free frosting, isoform A OS=Drosophila melanogaster GN=sff PE=4 SV=3	0.001	8.24	3	3	4	3	1	861	95.2	9.04	8.74	3	0	0.965	1.235	0.929	1.184	1.087	1.131	1.083	1.261	1.075	0.898	1.149	0.864	1.101	1.01	1.052	1.007	1.173	88.2	112.8	84.8	108.1	91.3	99.2	103.3	98.9	115.2	98.2	High	High	High	High	High	High
Medium	Master Protein	Q7JVE7	Sugar transporter SWEET1 OS=Drosophila melanogaster GN=slv PE=2 SV=1	0.025	2.608	4	1	5	1	1	226	25.1	8.62	7.87	1	0	1.029	0.813	0.909	1.12	1.122	1.151	0.873	0.925	1.212	0.849	0.67	0.75	0.924	0.926	0.949	0.72	0.763	101.4	80	89.5	110.3	98.5	110.5	113.4	86	91.1	119.4	High	High	High	High	High	High
High	Master Protein	Q9VUN8	Sugar transporter SWEET OS=Drosophila melanogaster GN=CG7272 PE=1 SV=1	0.005	5.026	9	1	2	1	1	228	25	9.41	3.3	1	0																												Not Found	High	High	High	High	High
High	Master Protein	Q9W058	Succinyl-CoA:3-ketoacid-coenzyme A transferase OS=Drosophila melanogaster GN=SCOT PE=1 SV=1	0	156.971	66	23	182	23	1	516	54.9	8.37	493.51	23	0	1.256	1.15	0.907	1.207	1.328	1.162	0.842	1.126	0.956	1.314	1.203	0.949	1.262	1.389	1.215	0.881	1.177	114.9	105.2	83	110.4	91.5	121.5	106.3	77	103	87.4	High	High	High	High	High	High
High	Master Protein	M9MRQ9	Succinyl coenzyme A synthetase alpha subunit, isoform B OS=Drosophila melanogaster GN=Scsalpha PE=3 SV=1	0	127.22	45	15	276	14	1	328	34.4	8.98	797.84	15	0	0.826	0.88	0.951	0.875	0.938	0.872	0.94	0.887	0.956	0.864	0.921	0.995	0.916	0.982	0.912	0.984	0.928	90.5	96.4	104.2	95.9	109.6	102.8	95.5	103.1	97.2	104.7	High	High	High	High	High	High
High	Master Protein	Q9V470	Succinate-CoA ligase subunit beta OS=Drosophila melanogaster GN=Sucb PE=1 SV=1	0	99.126	57	20	107	20	1	416	45	6.01	269.61	20	0	1.268	1.025	1.073	1.02	1.198	1.011	0.978	1.052	1.061	1.195	0.966	1.012	0.961	1.13	0.953	0.922	0.991	118.7	95.9	100.4	95.4	93.6	112.1	94.6	91.6	98.4	99.3	High	High	High	High	High	High
High	Master Protein	Q9VHJ8	Succinate-CoA ligase subunit beta OS=Drosophila melanogaster GN=skap PE=1 SV=2	0	205.306	56	29	386	29	1	502	54.8	8.66	1086.19	29	0	0.764	0.81	0.861	0.812	0.878	0.843	0.846	0.806	0.93	0.821	0.871	0.925	0.873	0.944	0.907	0.91	0.866	89.4	94.7	100.7	95	116.9	102.7	98.6	99	94.2	108.8	High	High	High	High	High	High
High	Master Protein	Q9VLU6	Succinate dehydrogenase assembly factor 4, mitochondrial OS=Drosophila melanogaster GN=Sirup PE=3 SV=2	0	10.911	28	2	9	2	1	118	13.3	9.82	29.13	2	0	1.133	1.082	1.151	0.937	0.956	1.013	1.257	1.081	1.099	1.031	0.984	1.047	0.853	0.87	0.921	1.144	0.984	105.8	101	107.4	87.5	93.4	89.3	94.5	117.4	101	102.6	High	High	High	High	High	High
High	Master Protein	Q8SZ16	Succinate dehydrogenase assembly factor 3, mitochondrial OS=Drosophila melanogaster GN=Sdhaf3 PE=2 SV=1	0.001	8.735	25	3	6	3	1	120	13.9	9.07	10.76	3	0	1.048	1.06	1.002	0.99	1.152	0.97	1.081	1.094	1.189	0.881	0.891	0.843	0.833	0.969	0.816	0.909	0.92	99	100.1	94.7	93.5	94.5	108.9	91.6	102.1	103.3	112.3	High	High	High	High	High	High
High	Master Protein	Q4V5I9	Succinate dehydrogenase assembly factor 2-A, mitochondrial OS=Drosophila melanogaster GN=CG14757 PE=2 SV=1	0.004	5.403	10	2	5	2	1	163	19.2	5.64	8.85	2	0	0.632	0.503	0.64	0.598	0.67	0.613	0.59	0.592	0.821	0.77	0.612	0.78	0.728	0.817	0.747	0.72	0.722	94.9	75.5	96.1	89.7	150.2	100.7	92.1	88.7	89	123.2	High	High	High	High	High	High
Medium	Master Protein	A0A0B4KF96	Succinate dehydrogenase assembly factor 2, mitochondrial OS=Drosophila melanogaster GN=CG12895 PE=1 SV=1	0.013	3.313	10	1	1	1	1	156	18.4	6.21	2.63	1	0	0.281	0.439	0.687	0.468	0.39	0.425	0.699	0.66	0.708	0.396	0.62	0.97	0.662	0.552	0.6	0.988	0.933	48.7	76.2	119.3	81.3	173.7	67.8	73.7	121.5	114.7	122.9	High	High	High	High	High	High
High	Master Protein	P21914	Succinate dehydrogenase [ubiquinone] iron-sulfur subunit, mitochondrial OS=Drosophila melanogaster GN=SdhB PE=2 SV=2	0	89.225	48	16	163	16	1	297	33.7	8.66	295.14	16	0	0.787	0.948	1.144	0.963	0.912	0.987	1.146	0.932	1.005	0.783	0.943	1.138	0.958	0.907	0.981	1.14	0.928	80.1	96.5	116.4	98	101.8	92.8	100.4	116.7	94.9	102.3	High	High	High	High	High	High
High	Master Protein	Q94523	Succinate dehydrogenase [ubiquinone] flavoprotein subunit, mitochondrial OS=Drosophila melanogaster GN=SdhA PE=2 SV=3	0	209.253	58	28	348	28	1	661	72.3	7.12	1012.84	28	0	0.762	0.904	1.04	0.909	0.898	0.934	1.068	0.958	1.016	0.75	0.89	1.024	0.896	0.884	0.92	1.052	0.943	80.3	95.3	109.6	95.9	105.4	94.6	98.4	112.6	101	107	High	High	High	High	High	High
Low	Master Protein	Q9VCI5	Succinate dehydrogenase [ubiquinone] cytochrome b small subunit, mitochondrial OS=Drosophila melanogaster GN=SdhD PE=2 SV=1	0.075	1.694	3	1	1	1	1	182	19.3	10.27	2.64	1	0	1.216	1	1.232	1.28	0.894	1.235	1.207	0.979	0.718	1.693	1.393	1.717	1.783	1.246	1.72	1.681	1.363	113	93	114.5	119	92.9	83.1	114.7	112.1	91	66.7	High	High	High	High	High	High
High	Master Protein	A1Z9S6	Su(Var)2-HP2, isoform A OS=Drosophila melanogaster GN=Su(var)2-HP2 PE=1 SV=1	0.001	7.326	1	2	2	2	1	3257	355.8	6.14	5.43	2	0	1.112	1.009	0.941	1.085	0.855	1.004	0.86	1.035	1.008	1.103	1.001	0.933	1.076	0.848	0.996	0.853	1.027	112.2	101.8	95	109.5	100.9	86.2	101.3	86.8	104.5	101.7	High	High	High	High	High	High
High	Master Protein	Q9VFI0	Stumps, isoform E OS=Drosophila melanogaster GN=stumps PE=4 SV=3	0.008	4.079	1	1	1	1	1	1220	135.7	7.53	2.97	1	0	0.998	1.212	1.096	1.2	1.208	1.187	1.176	1.066	1.228	0.813	0.987	0.893	0.978	0.984	0.967	0.958	0.868	87.8	106.6	96.4	105.6	87.9	106.2	104.4	103.4	93.7	108	High	High	High	High	High	High
High	Master Protein	Q9VXE9	Structural maintenance of chromosomes protein OS=Drosophila melanogaster GN=SMC3 PE=1 SV=2	0	67.133	18	20	34	20	1	1200	139.9	8.1	76.02	20	0	0.908	0.906	0.906	0.969	0.958	0.897	0.876	0.977	1.097	0.828	0.826	0.826	0.884	0.874	0.818	0.799	0.891	95.6	95.4	95.4	102.1	105.3	100.9	94.5	92.3	102.9	115.5	High	High	High	High	High	High
Medium	Master Protein	Q7KK96	Structural maintenance of chromosomes protein OS=Drosophila melanogaster GN=SMC2 PE=1 SV=1	0.017	2.915	1	1	1	1	1	1179	134.3	8.18	2.08	1	0	1.214	1.336	0.954	0.995	0.978	0.863	1.002	1.125	1.188	1.022	1.125	0.803	0.837	0.823	0.727	0.844	0.948	113.9	125.4	89.5	93.3	93.9	91.8	81	94.1	105.6	111.5	High	High	High	High	High	High
High	Master Protein	Q9VCD8	Structural maintenance of chromosomes protein OS=Drosophila melanogaster GN=SMC1 PE=1 SV=1	0	51.726	15	18	31	18	1	1238	142.8	6.73	52.04	18	0	1.042	1.081	0.944	1.111	1.049	1.011	0.934	1.078	1.115	0.934	0.969	0.847	0.996	0.94	0.907	0.838	0.966	100.5	104.3	91.1	107.2	96.5	101.2	97.6	90.1	104	107.6	High	High	High	High	High	High
High	Master Protein	P83094	Stromal interaction molecule homolog OS=Drosophila melanogaster GN=Stim PE=1 SV=1	0	74.486	29	15	52	15	1	570	64.8	6.43	134.81	15	0	1.043	0.911	1.093	0.947	1.069	0.926	1.056	0.981	1.038	1.005	0.878	1.053	0.913	1.03	0.892	1.018	0.946	103.6	90.5	108.6	94.1	99.4	106.2	92	104.9	97.5	103.1	High	High	High	High	High	High
High	Master Protein	A0A0B4KG35	Stretchin-Mlck, isoform U OS=Drosophila melanogaster GN=Strn-Mlck PE=1 SV=1	0	280.116	21	79	186	79	1	8255	923.2	5.12	430.99	79	0	0.819	0.979	0.9	0.94	0.948	0.974	0.898	1.015	0.944	0.868	1.037	0.953	0.995	1.004	1.032	0.951	1.075	87	103.9	95.5	99.8	106.2	100.6	103.5	95.4	107.8	100.3	High	High	High	High	High	High
High	Master Protein	Q9V719	Stress-activated map kinase-interacting protein 1 OS=Drosophila melanogaster GN=Sin1 PE=1 SV=1	0.001	7.509	4	2	5	2	1	569	64.2	7.2	14.41	2	0	0.916	0.975	0.953	0.986	0.998	0.985	0.875	1.064	1.076	0.851	0.906	0.886	0.916	0.927	0.915	0.813	0.989	93.2	99.2	97	100.3	101.8	101.5	100.2	89	108.2	109.5	High	High	High	High	High	High
High	Master Protein	A0A0B4K866	Straightjacket, isoform C OS=Drosophila melanogaster GN=stj PE=1 SV=1	0	16.506	5	5	9	4	1	1271	145.7	6.68	19.12	5	1	1.293	1.314	1.269	1.276	1.252	1.156	1.385	1.121	1.345	0.961	0.977	0.944	0.949	0.931	0.86	1.03	0.834	104.2	105.9	102.3	102.8	80.6	100.9	93.1	111.6	90.3	108.3	High	High	High	High	High	High
High	Master Protein	X2JGF5	Stoned B, isoform G OS=Drosophila melanogaster GN=stnB PE=4 SV=1	0	134.271	29	24	128	24	1	1262	137.7	4.73	333.88	24	0	0.918	1.08	1.115	1.316	1.076	1.08	1.155	1.129	1.44	0.637	0.75	0.774	0.914	0.748	0.75	0.802	0.784	81.2	95.5	98.6	116.4	88.4	95.2	95.5	102.1	99.8	127.3	High	High	High	High	High	High
High	Master Protein	M9PHI5	Still life, isoform J OS=Drosophila melanogaster GN=sif PE=1 SV=1	0	106.864	12	29	72	29	1	2734	303.5	7.94	136.58	29	0	1.012	1.053	0.987	1.357	1.085	1.062	1.04	1.118	1.527	0.663	0.69	0.646	0.889	0.711	0.696	0.681	0.732	90.1	93.7	87.8	120.8	89	96.5	94.5	92.5	99.5	135.8	High	High	High	High	High	High
High	Master Protein	Q9W145	Steroidogenic acute regulatory protein-like OS=Drosophila melanogaster GN=Start1 PE=1 SV=2	0.003	6.286	3	2	3	2	1	583	65.8	5.63	4.4	2	0	0.971	0.93	0.92	0.859	0.908	1.015	0.929	0.875	1.034	0.94	0.9	0.889	0.831	0.878	0.981	0.899	0.847	102.9	98.5	97.4	91	105.9	96.1	107.5	98.4	92.7	109.5	High	High	High	High	High	High
High	Master Protein	A4UZU8	Sterile20-like kinase, isoform G OS=Drosophila melanogaster GN=Slik PE=1 SV=1	0	79.347	19	23	58	1	1	1365	155	6.65	153.17	23	0	0.802	0.954	0.933	1.046	0.909	0.982	1.059	0.997	1.059	0.757	0.901	0.881	0.988	0.859	0.927	1	0.942	82.3	98	95.8	107.4	102.7	93.3	100.8	108.7	102.4	108.7	High	High	High	High	High	High
High	Master Protein	Q9W179	Sterile20-like kinase, isoform B OS=Drosophila melanogaster GN=Slik PE=1 SV=2	0	94.449	17	26	64	4	1	1703	192	6.62	165.78	26	23	1.048	0.939	0.909	1.013	1.003	0.949	0.905	0.955	1.024	1.024	0.917	0.887	0.989	0.979	0.926	0.884	0.933	107.6	96.3	93.2	104	102.6	102.9	97.4	92.9	98	105.1	High	High	High	High	High	High
High	Master Protein	A0A0B4K7S5	Ste20-like kinase, isoform C OS=Drosophila melanogaster GN=Stlk PE=4 SV=1	0.001	8.361	10	3	5	3	1	346	39.9	8.69	11.7	3	0	0.859	1.024	0.861	1.079	0.97	0.907	0.902	1.005	1.028	0.835	0.995	0.837	1.049	0.943	0.882	0.877	0.977	89.2	106.2	89.4	112	103.8	100.7	94.1	93.6	104.3	106.8	High	High	High	High	High	High
High	Master Protein	M9NEA1	Stathmin, isoform D OS=Drosophila melanogaster GN=stai PE=1 SV=1	0.001	9.976	10	3	5	3	1	381	43.9	8.09	12.46	3	0	1.134	0.854	0.862	0.805	0.879	0.802	0.82	0.893	0.906	1.251	0.943	0.952	0.888	0.97	0.885	0.905	0.986	126.6	95.4	96.3	89.8	111.7	98.1	89.5	91.6	99.7	101.2	High	High	High	High	High	High
High	Master Protein	A8JNS4	Starvin, isoform E OS=Drosophila melanogaster GN=stv PE=1 SV=1	0	26.401	11	7	20	7	1	635	68.8	6.32	49.17	7	0	1.06	0.93	1.016	0.985	1.031	0.958	1.016	0.954	1.031	1.027	0.902	0.985	0.955	1	0.929	0.985	0.925	106.2	93.2	101.8	98.7	100.2	103.3	96	101.7	95.6	103.3	High	High	High	High	High	High
High	Master Protein	M9NEZ2	Stardust, isoform L OS=Drosophila melanogaster GN=sdt PE=1 SV=1	0	113.023	16	26	91	1	1	1941	208.5	6.83	233.22	26	0	0.857	0.941	1.153	0.859	1.29	0.874	1.146	0.705	1.201	0.713	0.783	0.96	0.715	1.074	0.727	0.954	0.587	85.5	93.8	115	85.7	99.7	128.7	87.1	114.3	70.3	119.8	High	High	High	High	High	High
High	Master Protein	A1Z6J2	SREBP cleavage activating protein OS=Drosophila melanogaster GN=SCAP PE=4 SV=1	0	24.174	8	7	14	7	1	1276	142.4	7.9	28.87	7	0	0.984	1.056	0.785	1.118	1.068	1.116	0.925	1.112	1.148	0.857	0.919	0.684	0.974	0.93	0.972	0.806	0.969	95.4	102.4	76.2	108.4	97	103.6	108.2	89.7	107.8	111.3	High	High	High	High	High	High
High	Master Protein	A0A0B4KF69	SR protein kinase, isoform D OS=Drosophila melanogaster GN=SRPK PE=1 SV=1	0	45.386	17	12	37	12	1	939	103.3	9.22	85.74	12	0	1.101	1.071	1.09	1.082	1.052	1.002	1.067	0.972	1.011	1.089	1.059	1.078	1.069	1.041	0.991	1.056	0.961	105.4	102.5	104.3	103.5	95.7	100.7	95.9	102.2	93	96.8	High	High	High	High	High	High
High	Master Protein	Q9VAS8	Sponge, isoform E OS=Drosophila melanogaster GN=spg PE=1 SV=5	0	28.578	4	8	11	8	1	2187	247.2	6.79	22.07	8	0	1.012	0.98	0.981	1.102	1.056	0.994	0.959	0.991	1.26	0.803	0.778	0.778	0.874	0.838	0.789	0.761	0.787	97.9	94.8	94.9	106.6	96.8	102.2	96.2	92.8	95.9	121.9	High	High	High	High	High	High
Medium	Master Protein	A0A0B4KI68	Spn-F, isoform B OS=Drosophila melanogaster GN=spn-F PE=4 SV=1	0.03	2.44	2	1	1	1	1	376	42.3	5.38	1.78	1	0	1.173	1.361	1.086	1.397	0.988	0.922	1.209	1.186	1.534	0.765	0.887	0.708	0.911	0.644	0.601	0.788	0.773	98.9	114.8	91.6	117.8	84.3	83.4	77.7	102	100.1	129.4	High	High	High	High	High	High
High	Master Protein	Q9VRV7	Splicing factor 3B subunit 6-like protein OS=Drosophila melanogaster GN=CG13298 PE=1 SV=1	0	16.757	36	4	14	4	1	121	14.2	9.32	21.08	4	0	1.002	0.999	0.915	1.095	0.99	0.949	0.892	0.986	1.073	0.933	0.931	0.852	1.02	0.923	0.884	0.831	0.919	101.2	100.9	92.4	110.6	101	100	95.8	90.1	99.6	108.4	High	High	High	High	High	High
High	Master Protein	O46106	Splicing factor 3A subunit 3 OS=Drosophila melanogaster GN=noi PE=1 SV=1	0	60.342	33	11	32	11	1	503	58.4	5.62	93.3	11	0	1.098	1.155	1.105	1.152	1.047	1.131	0.984	0.99	1.044	1.052	1.107	1.059	1.103	1.003	1.084	0.943	0.949	102.6	107.9	103.2	107.6	93.4	97.8	105.6	92	92.5	97.5	High	High	High	High	High	High
High	Master Protein	M9NFI9	Spinophilin, isoform J OS=Drosophila melanogaster GN=Spn PE=1 SV=1	0	16.873	3	4	9	4	1	2148	233.3	5.36	14.14	4	0	1.19	1.195	1.13	1.154	1.192	1.087	1.03	1.128	1.374	0.865	0.87	0.822	0.84	0.867	0.791	0.749	0.821	103.6	104.1	98.5	100.5	87.1	103.8	94.6	89.7	98.3	119.7	High	High	High	High	High	High
High	Master Protein	M9PD12	Spichthyin, isoform B OS=Drosophila melanogaster GN=spict PE=4 SV=1	0	10.917	6	2	7	2	1	393	43.3	7.64	16.75	2	0	0.97	0.786	0.641	0.862	0.972	0.881	0.718	0.944	0.974	0.995	0.807	0.658	0.885	0.998	0.905	0.737	0.969	110.8	89.9	73.2	98.6	114.3	111.2	100.7	82.1	107.9	111.3	High	High	High	High	High	High
High	Master Protein	Q9V7Y2	Sphingosine-1-phosphate lyase OS=Drosophila melanogaster GN=Sply PE=2 SV=1	0	89.49	36	20	82	20	1	545	60.3	8.46	215.33	20	0	0.771	0.825	0.991	0.765	0.808	0.818	0.965	0.768	1.005	0.766	0.821	0.986	0.761	0.804	0.814	0.96	0.763	88.4	94.7	113.7	87.8	114.7	92.7	93.9	110.7	88.1	115.4	High	High	High	High	High	High
High	Master Protein	Q9VHA1	Spermidine synthase, isoform A OS=Drosophila melanogaster GN=SpdS PE=1 SV=1	0	50.596	30	9	63	9	1	287	32.3	5.78	175.49	9	0	0.942	1.23	1.07	1.086	0.958	1.245	1.013	1.078	0.974	0.967	1.262	1.098	1.115	0.984	1.278	1.04	1.107	88.9	116	100.9	102.5	94.4	90.4	117.5	95.6	101.8	91.9	High	High	High	High	High	High
High	Master Protein	Q00963	Spectrin beta chain OS=Drosophila melanogaster GN=beta-Spec PE=1 SV=2	0	1023.62	69	160	1339	2	1	2291	265.6	5.34	3747.79	160	0	1.107	1.139	1.059	1.238	1.138	1.162	0.96	1.141	1.002	1.105	1.137	1.057	1.236	1.136	1.16	0.959	1.139	101.1	104.1	96.7	113.1	91.4	104	106.1	87.7	104.2	91.5	High	High	High	High	High	High
High	Master Protein	Q8I0P1	Spastin OS=Drosophila melanogaster GN=spas PE=1 SV=2	0.001	10.501	5	4	4	4	1	758	82.7	9.52	7.33	4	0	0.964	1.085	0.838	0.936	0.938	1.07	0.751	1.122	1.215	0.793	0.893	0.69	0.77	0.772	0.881	0.618	0.924	97.2	109.3	84.5	94.3	100.8	94.6	107.9	75.7	113.2	122.5	High	High	High	High	High	High
High	Master Protein	A0A0B4K6I5	Spartin, isoform B OS=Drosophila melanogaster GN=spartin PE=4 SV=1	0	15.777	9	4	11	4	1	553	59.7	5.3	22.48	4	0	1.297	1.239	1.189	0.881	1.391	1.241	1.32	0.812	0.969	1.338	1.279	1.227	0.909	1.435	1.281	1.362	0.838	114.4	109.3	104.8	77.7	88.2	122.7	109.5	116.4	71.6	85.5	High	High	High	High	High	High
High	Master Protein	Q7KIS4	SP2637 OS=Drosophila melanogaster GN=SP2637 PE=1 SV=1	0	23.082	23	5	10	5	1	310	34.5	5.36	21.89	5	0	1.024	0.986	0.989	1.038	1.082	1.019	0.921	1.065	1.113	0.92	0.886	0.889	0.933	0.973	0.916	0.828	0.958	100	96.3	96.6	101.4	97.7	105.7	99.6	89.9	104.1	108.7	High	High	High	High	High	High
Medium	Master Protein	B7Z073	SOSS complex subunit C homolog OS=Drosophila melanogaster GN=CG42374 PE=3 SV=1	0.013	3.275	6	1	1	1	1	129	13.6	8.62	3.5	1	0																												High	High	High	High	High	High
High	Master Protein	Q9VM17	SOSS complex subunit B homolog OS=Drosophila melanogaster GN=CG5181 PE=2 SV=1	0.007	4.383	8	2	5	2	1	204	20.9	9.41	13.94	2	0	1.05	1.031	0.964	1.054	1.041	0.972	0.951	1.033	1.003	1.047	1.028	0.961	1.051	1.038	0.97	0.948	1.03	104	102.1	95.4	104.4	99	103.1	96.3	94.2	102.3	99.3	High	High	High	High	High	High
High	Master Protein	B7Z0B0	Sosondowah, isoform G OS=Drosophila melanogaster GN=sowah PE=1 SV=2	0.001	8.41	2	2	4	2	1	780	85.2	9.52	7.79	2	0	1.002	0.942	0.96	0.81	0.846	0.896	0.867	0.978	0.927	1.081	1.017	1.036	0.874	0.913	0.966	0.936	1.056	108.6	102.1	104	87.8	108.4	91.7	97.1	94	106	100.4	High	High	High	High	High	High
High	Master Protein	Q9NCC3	Sorting nexin OS=Drosophila melanogaster GN=SH3PX1 PE=1 SV=1	0	70.991	32	16	61	16	1	565	63.1	6.77	166.83	16	0	0.922	0.916	0.977	0.923	0.913	0.878	0.933	0.9	0.998	0.924	0.918	0.979	0.924	0.915	0.88	0.935	0.902	98.5	97.9	104.3	98.6	106.8	97.6	93.8	99.7	96.1	106.6	High	High	High	High	High	High
High	Master Protein	M9NDI3	Sorting nexin 6, isoform B OS=Drosophila melanogaster GN=Snx6 PE=1 SV=1	0	63.552	31	15	56	15	1	455	50.8	6.49	149.65	15	0	1.116	1.07	1.048	1.067	1.135	1.03	1.047	1.146	1.117	0.998	0.957	0.938	0.955	1.016	0.922	0.937	1.026	103.5	99.3	97.2	99	92.8	105.3	95.6	97.1	106.4	103.7	High	High	High	High	High	High
High	Master Protein	Q9XZ21	Something that sticks like glue, isoform A OS=Drosophila melanogaster GN=snama PE=1 SV=1	0	11.522	3	3	3	3	1	1231	139	9.73	9.74	3	0	0.911	0.966	0.834	0.967	0.874	0.936	0.802	0.978	1.085	0.84	0.89	0.768	0.891	0.806	0.862	0.739	0.901	97.4	103.3	89.1	103.4	106.9	93.5	100.1	85.7	104.5	116	High	High	High	High	High	High
High	Master Protein	Q9I7W5	Something about silencing protein 10 OS=Drosophila melanogaster GN=Sas10 PE=1 SV=2	0.001	8.171	9	3	5	3	1	428	49.4	4.84	8.63	3	0	0.825	1.119	0.991	1.103	0.787	1.098	0.981	0.974	0.965	0.854	1.159	1.026	1.143	0.816	1.137	1.016	1.009	83.8	113.7	100.6	112.1	101.6	80	111.5	99.7	99	98.1	High	High	High	High	High	High
High	Master Protein	Q9VVH9	Solute carrier organic anion transporter family member OS=Drosophila melanogaster GN=Oatp74D PE=1 SV=2	0.003	6.062	3	2	2	2	1	819	88.4	7.27	2.27	2	0	1.246	1.114	1.069	1.083	1.11	1.049	1.102	0.987	1.217	1.024	0.916	0.879	0.89	0.912	0.862	0.906	0.811	113.5	101.5	97.4	98.7	91.1	101.1	95.5	100.4	89.9	110.9	High	High	High	High	High	High
Medium	Master Protein	Q9W269	Solute carrier organic anion transporter family member OS=Drosophila melanogaster GN=Oatp58Dc PE=1 SV=1	0.015	3.064	1	1	1	1	1	789	87.6	7.91	2.69	1	0	0.977	1.083	0.906	1.411	1.257	1.229	0.91	1.242	1.261	0.775	0.859	0.718	1.119	0.997	0.975	0.722	0.985	86.6	96.1	80.3	125.2	88.7	111.5	109	80.7	110.1	111.8	High	High	High	High	High	High
High	Master Protein	Q9VDD7	Solute carrier family 35 member B1 homolog OS=Drosophila melanogaster GN=meigo PE=2 SV=1	0	14.678	14	4	15	4	1	338	37.4	9.22	16.47	4	0	1.369	1.035	0.863	1.08	1.118	0.966	0.941	1.208	0.892	1.534	1.16	0.967	1.21	1.254	1.083	1.055	1.354	130.7	98.8	82.4	103.1	95.5	106.8	92.3	89.9	115.3	85.2	High	High	High	High	High	High
High	Master Protein	Q9W4C5	Sodium-dependent nutrient amino acid transporter 1 OS=Drosophila melanogaster GN=NAAT1 PE=1 SV=2	0.004	5.53	4	2	3	2	1	641	71.7	7.14	7.74	2	0	1.047	0.641	0.758	0.842	1.112	0.66	0.752	1.03	0.893	1.172	0.718	0.849	0.943	1.246	0.739	0.842	1.153	119.8	73.4	86.8	96.4	114.5	127.3	75.6	86.1	117.9	102.2	High	High	High	High	High	High
High	Master Protein	P13607	Sodium/potassium-transporting ATPase subunit alpha OS=Drosophila melanogaster GN=Atpalpha PE=1 SV=3	0	535.216	57	61	1421	5	1	1041	115.5	5.69	3918.53	61	68	0.806	0.945	0.844	1.136	0.967	0.995	1.002	1.008	1.274	0.633	0.742	0.662	0.892	0.759	0.781	0.786	0.791	80.8	94.8	84.6	113.9	100.2	96.9	99.7	100.4	101	127.7	High	High	High	High	High	High
High	Master Protein	E1JIR4	Sodium/potassium-transporting ATPase subunit alpha OS=Drosophila melanogaster GN=Atpalpha PE=1 SV=1	0	518.531	57	57	1392	1	1	1002	111.1	5.49	3842.12	57	0	0.699	0.726	0.793	0.742	0.75	0.8	0.96	0.807	1.015	0.689	0.715	0.782	0.731	0.739	0.789	0.946	0.795	84.3	87.5	95.7	89.5	120.6	90.4	96.5	115.8	97.3	122.4	High	High	High	High	High	High
High	Master Protein	Q9U6A0	Sodium/potassium/calcium exchanger Nckx30C OS=Drosophila melanogaster GN=Nckx30C PE=2 SV=4	0	24.53	13	6	13	6	1	881	95.1	8.54	28.35	6	0	0.989	1.122	0.895	1.329	1.038	1.095	1.005	0.951	1.365	0.725	0.822	0.656	0.974	0.761	0.802	0.736	0.697	91.7	104	83	123.2	92.7	96.2	101.5	93.2	88.1	126.5	High	High	High	High	High	High
High	Master Protein	Q8IPJ4	Sodium/hydrogen exchanger OS=Drosophila melanogaster GN=Nhe3 PE=3 SV=2	0.001	8.268	3	2	2	2	1	711	78.4	6.48	7.66	2	0	0.829	0.872	0.882	0.775	0.818	0.796	0.982	0.82	1.105	0.75	0.79	0.798	0.701	0.741	0.72	0.889	0.742	93.4	98.3	99.3	87.3	112.6	92.1	89.6	110.7	92.3	124.4	High	High	High	High	High	High
High	Master Protein	B7YZY2	Sodium/hydrogen exchanger OS=Drosophila melanogaster GN=Nhe2 PE=3 SV=1	0	14.84	4	3	5	3	1	1322	146	7.44	16.79	3	0	0.73	0.945	0.766	0.875	0.805	0.847	0.816	0.896	1.02	0.716	0.926	0.75	0.857	0.789	0.83	0.8	0.878	83.9	108.6	88	100.5	115	92.5	97.4	93.8	102.9	117.3	High	High	High	High	High	High
High	Master Protein	B7Z0I7	Snurportin-1 OS=Drosophila melanogaster GN=Snup PE=1 SV=1	0.009	3.781	5	1	1	1	1	351	41.5	5.5	2.44	1	0	1.381	1.567	1.669	1.384	1.084	1.213	1.334	1.409	1.321	1.045	1.186	1.263	1.048	0.821	0.918	1.01	1.066	103.4	117.3	124.9	103.6	74.8	81.1	90.8	99.8	105.4	98.9	High	High	High	High	High	High
High	Master Protein	Q9VQF9	SNAPIN protein homolog OS=Drosophila melanogaster GN=Snapin PE=1 SV=1	0	21.074	49	6	15	5	1	134	15	5.35	45.52	6	0	1.095	1.12	1.139	1.113	1.146	1.095	1.053	1.075	1.125	0.974	0.995	1.012	0.99	1.019	0.974	0.936	0.955	99.9	102.1	103.9	101.6	91.2	104.5	99.9	96.1	98.1	102.6	High	High	High	High	High	High
High	Master Protein	A0A0B4K8A1	Smooth, isoform U OS=Drosophila melanogaster GN=sm PE=1 SV=1	0	47.699	30	11	33	1	1	515	56.3	8.56	81.81	11	0	0.718	1.067	1.106	1.025	1.008	0.887	1.255	0.659	1.284	0.559	0.831	0.861	0.798	0.786	0.691	0.978	0.514	71.7	106.6	110.5	102.4	99.9	100.8	88.6	125.4	65.9	128.3	High	High	High	High	High	High
High	Master Protein	A0A0B4K7I2	Smooth, isoform T OS=Drosophila melanogaster GN=sm PE=1 SV=1	0	53.033	30	12	39	2	1	552	60.9	8.78	88.34	12	10	1.082	1.041	0.962	1.119	1.019	1.013	0.954	0.948	1.123	0.964	0.927	0.856	0.996	0.908	0.902	0.849	0.844	105.5	101.5	93.7	109	97.4	99.3	98.7	92.9	92.4	109.4	High	High	High	High	High	High
High	Master Protein	A0A0B4KG54	S-methyl-5'-thioadenosine phosphorylase OS=Drosophila melanogaster GN=Mtap PE=3 SV=1	0	58.019	34	12	69	12	1	360	40.3	7.94	202.69	12	0	1.034	1.064	1.231	0.969	0.948	1.096	1.117	0.977	0.929	1.113	1.145	1.326	1.043	1.021	1.18	1.202	1.052	99.8	102.6	118.8	93.5	96.5	91.5	105.7	107.7	94.2	89.6	High	High	High	High	High	High
High	Master Protein	Q9VS62	Smallminded, isoform A OS=Drosophila melanogaster GN=smid PE=1 SV=1	0	102.01	32	23	73	23	1	944	104.3	5.44	158.71	23	0	0.928	0.995	0.984	1.018	1.009	0.945	0.961	1.035	1.077	0.862	0.924	0.914	0.946	0.937	0.878	0.893	0.961	93.3	100	98.9	102.3	100.5	101.4	95	96.6	104	108.2	High	High	High	High	High	High
High	Master Protein	O97102	Small ubiquitin-related modifier OS=Drosophila melanogaster GN=smt3 PE=1 SV=1	0	29.799	36	4	63	4	1	90	10.1	5.45	161.79	4	0	1.063	1.027	0.899	1.136	0.982	0.987	0.871	1.031	1.073	0.991	0.957	0.838	1.059	0.915	0.919	0.812	0.961	105.6	102	89.3	112.8	99.3	97.5	98	86.5	102.4	106.6	High	High	High	High	High	High
High	Master Protein	M9PC89	Small ribonucleoprotein particle U1 subunit 70K, isoform C OS=Drosophila melanogaster GN=snRNP-U1-70K PE=4 SV=1	0	42.07	29	13	48	13	1	448	52.9	10.04	106.59	13	0	1.029	1.079	0.986	1.165	1.028	1.07	0.964	1.049	1.079	0.953	1	0.914	1.08	0.953	0.992	0.894	0.972	98.4	103.2	94.4	111.5	95.7	98.4	102.4	92.3	100.4	103.2	High	High	High	High	High	High
High	Master Protein	Q05856	Small nuclear ribonucleoprotein-associated protein B OS=Drosophila melanogaster GN=SmB PE=1 SV=1	0	20.299	25	4	26	4	1	199	21	11.22	52.96	4	0	1.057	1.021	1.096	1.094	1.033	0.998	1.064	1.052	1.076	0.982	0.949	1.018	1.016	0.959	0.927	0.988	0.978	100.8	97.3	104.5	104.2	95.3	98.4	95.1	101.4	100.3	102.6	High	High	High	High	High	High
High	Master Protein	O44437	Small nuclear ribonucleoprotein Sm D3 OS=Drosophila melanogaster GN=SmD3 PE=1 SV=1	0.001	9.518	13	2	25	2	1	151	15.6	10.54	37.35	2	0	1.078	1.096	0.918	1.109	1.016	1.059	0.9	1.008	1.132	0.952	0.968	0.811	0.979	0.898	0.936	0.795	0.89	104.5	106.2	89	107.5	96.9	98.5	102.7	87.3	97.7	109.7	High	High	High	High	High	High
High	Master Protein	X2JDR8	Small conductance calcium-activated potassium channel, isoform S OS=Drosophila melanogaster GN=SK PE=4 SV=1	0.003	6.245	2	3	3	3	1	1174	128.1	9.26	5.19	3	0	0.781	0.762	0.91	0.93	0.886	0.796	0.861	0.987	1.154	0.677	0.66	0.788	0.806	0.768	0.689	0.746	0.855	86.1	84	100.3	102.5	110.3	97.7	87.7	94.9	108.9	127.3	High	High	High	High	High	High
High	Master Protein	M9NHG9	Sluggish A, isoform N OS=Drosophila melanogaster GN=slgA PE=1 SV=1	0	246.408	58	41	291	2	1	681	77.2	8.9	782.59	41	0	0.879	1.047	1.287	1.227	1.182	1.058	1.452	1.125	1.139	0.772	0.919	1.13	1.077	1.037	0.928	1.275	0.988	77.2	91.8	113	107.7	87.7	103.7	92.8	127.4	98.7	100	High	High	High	High	High	High
High	Master Protein	Q8IPH9	Slowpoke-binding protein OS=Drosophila melanogaster GN=Slob PE=1 SV=2	0	48.418	23	10	32	10	1	515	57.9	8.92	75.09	10	0	1.022	1.106	0.877	0.952	1.073	1.083	0.902	1.024	0.984	1.039	1.124	0.891	0.967	1.09	1.101	0.916	1.04	102	110.3	87.5	95	99.8	107	108.1	90	102.2	98.2	High	High	High	High	High	High
High	Master Protein	A0A0B4KHT2	Slowpoke, isoform T OS=Drosophila melanogaster GN=slo PE=3 SV=1	0.006	4.54	2	1	1	1	1	1217	135.1	5.55	4.18	1	0																												High	High	High	High	Not Found	High
High	Master Protein	Q9VA06	Slow termination of phototransduction, isoform A OS=Drosophila melanogaster GN=stops PE=4 SV=3	0	45.038	23	9	30	9	1	521	59.9	8.16	80.98	9	0	0.926	1.208	1.028	1.127	1.153	1.164	1.181	1.129	0.996	0.93	1.213	1.032	1.132	1.158	1.169	1.186	1.134	84.9	110.7	94.2	103.3	91.6	105.6	106.6	108.2	103.5	91.3	High	High	High	High	High	High
Low	Master Protein	A0A0B4KES0	Slit, isoform F OS=Drosophila melanogaster GN=sli PE=4 SV=1	0.095	1.523	0	1	1	1	1	2157	241.3	6.04	0	1	0	3.165	2.426	3.602	2.711	3.064	2.558	4.791	3.22	3.443	0.919	0.705	1.046	0.787	0.89	0.743	1.391	0.935	105.6	80.9	120.2	90.4	33.4	102.2	85.3	159.8	107.4	114.9	High	High	High	High	High	High
High	Master Protein	A0A0B4KH77	Slamdance, isoform D OS=Drosophila melanogaster GN=sda PE=4 SV=1	0.001	9.922	5	4	5	4	1	1194	134.2	6.3	4.43	4	0	1.221	1.05	1.457	1.158	1.377	1.057	1.128	1.111	1.273	0.959	0.825	1.144	0.91	1.081	0.83	0.886	0.872	103.2	88.8	123.1	97.9	84.5	116.4	89.3	95.3	93.9	107.6	High	High	High	High	High	High
High	Master Protein	A8JNW4	Skuld, isoform E OS=Drosophila melanogaster GN=skd PE=1 SV=1	0.004	5.461	1	2	2	2	1	2768	295.5	6.83	1.71	2	0	1.264	1.344	1.371	1.075	1.37	1.246	1.119	1.337	1.166	1.085	1.153	1.176	0.922	1.175	1.069	0.96	1.147	102.9	109.3	111.6	87.4	81.4	111.5	101.4	91	108.8	94.8	High	High	High	High	High	High
Low	Master Protein	A0A0S0WFC5	Sisters on the loose, isoform B OS=Drosophila melanogaster GN=solo PE=4 SV=1	0.057	1.847	1	1	1	1	1	1031	112.4	5.86	0	1	0																												High	High	High	High	High	High
High	Master Protein	Q9VRM3	Sinuous OS=Drosophila melanogaster GN=sinu PE=1 SV=3	0.003	6.249	12	3	4	3	1	247	27.7	9.03	8.65	3	0	1.218	1.099	0.907	1.142	1.25	0.978	1.004	1.473	1.209	1.007	0.909	0.75	0.945	1.034	0.809	0.831	1.219	108	97.4	80.4	101.3	88.7	110.8	86.7	89	130.6	107.2	High	High	High	High	High	High
High	Master Protein	P54622	Single-stranded DNA-binding protein, mitochondrial OS=Drosophila melanogaster GN=mtSSB PE=1 SV=2	0	37.268	58	8	34	8	1	146	16.4	9.85	75.51	8	0	0.976	0.878	0.782	0.858	0.856	0.858	0.718	0.806	0.968	1.008	0.906	0.808	0.886	0.884	0.886	0.742	0.832	112.2	100.9	89.9	98.7	114.9	98.4	98.6	82.5	92.6	111.3	High	High	High	High	High	High
High	Master Protein	A4V441	Singed, isoform B OS=Drosophila melanogaster GN=sn PE=1 SV=1	0	81.804	42	18	81	18	1	512	57.2	7.01	190.1	18	0	0.884	1.036	0.939	0.986	0.835	1.037	1.034	0.931	0.94	0.94	1.102	0.999	1.049	0.888	1.103	1.099	0.991	91.8	107.7	97.6	102.5	103.9	86.7	107.8	107.4	96.8	97.7	High	High	High	High	High	High
Medium	Master Protein	X2JKS9	SIN3-associated polypeptide 30, isoform B OS=Drosophila melanogaster GN=Sap30 PE=4 SV=1	0.032	2.323	6	1	1	1	1	173	20.2	9.28	0	1	0	1.137	1.105	0.884	1.256	1.127	1.175	0.956	1.389	1.069	1.064	1.033	0.827	1.175	1.054	1.099	0.894	1.299	102.5	99.5	79.6	113.2	90.1	101.6	105.9	86.1	125.1	96.3	High	High	High	High	High	High
High	Master Protein	Q8IQI0	Sin3A-associated protein 130, isoform C OS=Drosophila melanogaster GN=Sap130 PE=1 SV=1	0	26.591	9	9	14	9	1	1294	131.3	10.67	24.27	9	0	0.894	0.941	0.834	0.968	0.992	0.888	0.833	1.01	1.068	0.837	0.881	0.781	0.906	0.929	0.832	0.78	0.946	94.8	99.8	88.4	102.7	106.1	105.2	94.2	88.4	107.2	113.3	High	High	High	High	High	High
High	Master Protein	A0A0B4K765	Sin3A, isoform G OS=Drosophila melanogaster GN=Sin3A PE=1 SV=1	0	101.992	16	26	63	26	1	2066	220.9	8.15	129.61	26	0	0.914	1.033	0.939	1.03	0.981	0.987	0.919	1.02	1.092	0.837	0.946	0.86	0.943	0.898	0.904	0.841	0.934	92.2	104.2	94.7	103.9	100.8	99	99.6	92.7	102.9	110.1	High	High	High	High	High	High
High	Master Protein	M9PF79	Simjang, isoform E OS=Drosophila melanogaster GN=simj PE=1 SV=1	0	17.351	9	5	5	5	1	937	98	9.66	11.76	5	0	1.16	1.228	1.015	1.127	1.167	1.1	0.981	1.155	1.178	0.985	1.042	0.861	0.956	0.991	0.934	0.833	0.98	104.4	110.5	91.3	101.4	90	105	99	88.3	104	106	High	High	High	High	High	High
High	Master Protein	X2J9Z1	Silver, isoform N OS=Drosophila melanogaster GN=svr PE=1 SV=1	0	68.758	13	17	41	13	1	1439	162.6	6.35	101.91	17	4	1.232	1.022	1.329	1.086	1.03	1.029	1.29	1.034	1.085	1.135	0.942	1.224	1	0.949	0.948	1.189	0.953	110.6	91.8	119.3	97.5	89.8	92.5	92.4	115.8	92.8	97.5	High	High	High	High	High	High
High	Master Protein	A0A0B4KGE1	Signal transducer and activator of transcription OS=Drosophila melanogaster GN=Stat92E PE=3 SV=1	0	40.567	17	9	26	1	1	818	92.5	5.69	62.23	9	0	0.881	1.068	1.06	0.913	0.854	1.018	0.994	0.877	0.959	0.919	1.113	1.105	0.953	0.89	1.061	1.036	0.914	91.6	110.9	110.1	94.9	103.9	88.7	105.8	103.3	91.1	99.7	High	High	High	High	High	High
High	Master Protein	A0A0B4KGI7	Signal transducer and activator of transcription OS=Drosophila melanogaster GN=Stat92E PE=3 SV=1	0	38.534	16	9	25	1	1	811	91.7	5.82	57.4	9	7	1.196	1.131	0.857	1.035	1	1.146	0.857	1.097	0.936	1.278	1.209	0.916	1.106	1.068	1.225	0.915	1.172	116.6	110.3	83.6	100.9	97.5	97.5	111.8	83.5	107	91.3	High	High	High	High	High	High
High	Master Protein	Q9VDK7	Signal recognition particle subunit SRP72 OS=Drosophila melanogaster GN=Srp72 PE=1 SV=1	0	168.184	52	31	134	31	1	650	72.8	9.06	383.58	31	0	1.245	1.08	1.048	1.062	1.083	1.034	0.996	1.055	1.012	1.23	1.067	1.036	1.05	1.07	1.022	0.984	1.042	117.2	101.7	98.8	100.1	94.2	102	97.4	93.8	99.4	95.4	High	High	High	High	High	High
High	Master Protein	Q9VSS2	Signal recognition particle subunit SRP68 OS=Drosophila melanogaster GN=Srp68 PE=2 SV=1	0	106.722	38	24	110	24	1	604	69	8.47	260.67	24	0	1.273	1.043	1.024	1.072	1.085	1.052	0.979	1.025	0.963	1.321	1.082	1.063	1.112	1.127	1.092	1.016	1.064	121	99.2	97.4	101.9	95.1	103.2	100	93.1	97.4	91.6	High	High	High	High	High	High
High	Master Protein	Q9U5L1	Signal recognition particle receptor subunit alpha homolog OS=Drosophila melanogaster GN=Gtp-bp PE=1 SV=2	0	95.748	39	22	74	22	1	614	67.8	6.83	186.46	22	0	1.143	1.017	0.994	1.06	1.08	0.973	0.973	1.071	0.98	1.167	1.038	1.015	1.082	1.102	0.993	0.993	1.094	111.1	98.8	96.6	103	97.2	104.9	94.5	94.5	104.1	95.2	High	High	High	High	High	High
High	Master Protein	Q9VDL0	Signal recognition particle protein 14 OS=Drosophila melanogaster GN=Srp14 PE=1 SV=2	0	15.883	19	3	17	3	1	109	12.4	10.17	37.55	3	0	1.26	1.073	1.043	1.113	1.137	1.089	1.03	1.111	1.001	1.258	1.071	1.041	1.111	1.136	1.087	1.028	1.109	116.1	98.8	96	102.5	92.1	104.7	100.3	94.9	102.3	92.2	High	High	High	High	High	High
Low	Master Protein	Q9VSC1	Signal recognition particle 9 kDa protein OS=Drosophila melanogaster GN=Srp9 PE=3 SV=1	0.067	1.749	8	1	5	1	1	77	9	8.46	8.62	1	0	1.573	1.344	1.404	1.312	1.204	1.28	1.239	1.19	1.032	1.524	1.302	1.36	1.271	1.167	1.24	1.2	1.153	125.1	106.9	111.6	104.3	79.5	95.7	101.8	98.5	94.6	82.1	High	High	High	High	High	High
High	Master Protein	P49963	Signal recognition particle 19 kDa protein OS=Drosophila melanogaster GN=Srp19 PE=2 SV=2	0	19.476	24	4	15	4	1	160	18.4	10.04	32.59	4	0	1.075	1.011	1.105	0.994	1.106	0.951	1.074	1.017	1.047	1.027	0.965	1.055	0.949	1.056	0.907	1.025	0.971	103.6	97.4	106.4	95.8	96.3	106.5	91.6	103.5	97.9	100.9	High	High	High	High	High	High
High	Master Protein	Q9VCA9	Signal peptidase complex subunit 3 OS=Drosophila melanogaster GN=Spase22-23 PE=2 SV=1	0	17.583	27	5	29	5	1	179	20.3	7.97	60.1	5	0	1.375	1.188	1.018	1.245	1.245	1.169	0.979	1.222	0.989	1.391	1.202	1.029	1.26	1.259	1.182	0.99	1.236	120.3	103.9	89	108.9	87.5	108.9	102.3	85.7	106.9	86.5	High	High	High	High	High	High
High	Master Protein	Q9VYY2	Signal peptidase complex subunit 2 OS=Drosophila melanogaster GN=Spase25 PE=2 SV=1	0	43.547	37	10	57	10	1	199	22.2	8.78	147.38	10	0	1.463	1.208	1.027	1.277	1.202	1.215	1.049	1.287	0.938	1.56	1.289	1.095	1.361	1.282	1.295	1.119	1.372	125.4	103.6	88	109.4	85.7	103.1	104.1	90	110.3	80.4	High	High	High	High	High	High
High	Master Protein	Q9VAL0	Signal peptidase complex subunit 1 OS=Drosophila melanogaster GN=Spase12 PE=1 SV=2	0.001	7.32	26	2	13	2	1	98	11.1	9.7	31.05	2	0	1.142	1.001	0.904	1.055	1.038	1	0.986	1.03	0.944	1.21	1.06	0.958	1.117	1.1	1.06	1.044	1.092	113.1	99.1	89.5	104.4	99	102.8	99	97.6	102	93.4	High	High	High	High	High	High
High	Master Protein	O97066	Signal peptidase complex catalytic subunit SEC11 OS=Drosophila melanogaster GN=twr PE=1 SV=1	0	44.394	30	8	68	8	1	185	21	8.85	165.49	8	0	1.406	1.23	0.918	1.271	1.321	1.219	1.015	1.397	0.941	1.494	1.307	0.975	1.35	1.404	1.295	1.078	1.484	120	105	78.3	108.5	85.3	112.8	104	86.6	119.2	80.3	High	High	High	High	High	High
High	Master Protein	Q9VVW3	Sideroflexin OS=Drosophila melanogaster GN=CG6812-RA PE=1 SV=2	0	41.125	30	8	47	8	1	327	36.5	9.11	106.49	8	0	1.001	0.863	0.867	0.882	1.107	0.854	0.928	0.891	1.135	0.882	0.76	0.764	0.776	0.975	0.752	0.817	0.784	105.1	90.6	91	92.5	105	116.2	89.7	97.4	93.5	119.2	High	High	High	High	High	High
High	Master Protein	Q9VN13	Sideroflexin OS=Drosophila melanogaster GN=CG11739 PE=1 SV=1	0	76.074	43	14	88	14	1	321	35.7	9.41	228.54	14	0	0.776	0.849	0.732	0.81	0.873	0.856	0.737	0.779	0.853	0.91	0.995	0.858	0.95	1.023	1.003	0.863	0.913	93.9	102.7	88.6	98	121	105.7	103.6	89.1	94.2	103.2	High	High	High	High	High	High
High	Master Protein	X2JHT7	Sidekick, isoform G (Fragment) OS=Drosophila melanogaster GN=sdk PE=4 SV=1	0	50.076	7	12	27	12	1	2265	250.6	6.95	58.1	12	0	0.843	0.962	1.041	0.874	0.928	0.924	1.092	0.936	0.98	0.86	0.982	1.063	0.892	0.947	0.943	1.114	0.955	88	100.4	108.7	91.2	104.4	96.8	96.5	114	97.7	102.3	High	High	High	High	High	High
High	Master Protein	M9PGA0	Sickie, isoform I OS=Drosophila melanogaster GN=sick PE=4 SV=1	0.01	3.689	1	1	1	1	1	2707	291.1	8.76	3.55	1	0	1.326	1.352	1.154	1.384	1.42	1.082	1.186	1.164	1.332	0.995	1.015	0.866	1.039	1.066	0.812	0.89	0.874	107	109	93	111.6	80.6	114.5	87.3	95.7	93.9	107.4	High	High	High	High	High	High
High	Master Protein	Q9VG74	Sialic acid synthase OS=Drosophila melanogaster GN=NANS PE=1 SV=2	0.004	5.572	9	2	2	2	1	372	41.2	6.39	2.73	2	0	1.09	1.221	1.043	1.155	1.038	0.952	0.918	0.995	1.255	0.869	0.974	0.831	0.921	0.827	0.759	0.732	0.793	102.2	114.5	97.8	108.3	93.8	97.3	89.3	86.1	93.3	117.6	High	High	High	High	High	High
High	Master Protein	E1JH63	Short stop, isoform O OS=Drosophila melanogaster GN=shot PE=1 SV=1	0	1137.21	47	240	1020	8	1	5499	627.4	6.57	2575.61	240	0	0.951	0.896	0.896	0.911	0.956	0.89	0.853	0.939	0.916	1.038	0.979	0.979	0.995	1.044	0.972	0.931	1.025	103.2	97.3	97.3	99	108.6	103.8	96.7	92.6	102	99.5	High	High	High	High	High	High
High	Master Protein	A1Z9J3	Short stop, isoform H OS=Drosophila melanogaster GN=shot PE=1 SV=1	0	1546.85	43	336	1235	97	1	8805	988.9	5.71	3146.83	336	233	1.048	0.972	0.948	0.948	1.016	0.952	0.915	1.028	0.951	1.102	1.022	0.997	0.997	1.068	1.001	0.961	1.081	107.2	99.4	97	97	102.3	103.9	97.4	93.5	105.1	97.3	High	High	High	High	High	High
High	Master Protein	A1Z9J2	Short stop, isoform C OS=Drosophila melanogaster GN=shot PE=1 SV=1	0	1093.83	48	231	978	1	1	5160	588.6	6.46	2466.89	231	0	0.886	0.928	0.972	0.856	0.96	0.843	0.944	1.02	0.953	0.929	0.973	1.02	0.898	1.007	0.885	0.99	1.07	94.6	99.1	103.8	91.4	106.8	102.5	90.1	100.8	109	101.8	High	High	High	High	High	High
Medium	Master Protein	Q9VRT8	Short spindle 6, isoform A OS=Drosophila melanogaster GN=ssp6 PE=4 SV=3	0.042	2.055	1	1	1	1	1	866	97.3	8.38	0	1	0																												High	High	High	High	High	High
High	Master Protein	Q9VIQ0	Short neuropeptide F OS=Drosophila melanogaster GN=sNPF PE=1 SV=4	0.005	4.668	4	1	3	1	1	281	32.5	7.97	9.42	1	0	0.657	0.77	0.918	0.847	0.824	0.824	0.851	0.938	1.202	0.546	0.64	0.763	0.705	0.685	0.686	0.708	0.781	74.4	87.2	103.9	95.9	113.2	93.3	93.3	96.4	106.3	136.1	High	High	High	High	High	High
High	Master Protein	X2JE15	Shibire, isoform P OS=Drosophila melanogaster GN=shi PE=1 SV=1	0	276.694	64	51	437	1	1	881	98.2	8.09	1052.03	51	0																												Not Found	Not Found	Not Found	Not Found	Not Found	Not Found
High	Master Protein	E1JJA4	Shibire, isoform L OS=Drosophila melanogaster GN=shi PE=1 SV=1	0	292.282	64	52	451	2	1	883	98.4	8.24	1092.28	52	54	0.949	1.083	1.094	1.306	1.107	1.068	1.12	1.098	1.477	0.642	0.733	0.74	0.884	0.749	0.723	0.759	0.743	83.9	95.8	96.8	115.6	88.5	97.9	94.5	99.1	97.2	130.7	High	High	High	High	High	High
High	Master Protein	A0A0S0X7Z4	Shaker, isoform T OS=Drosophila melanogaster GN=Sh PE=3 SV=1	0	36.709	16	9	39	9	1	655	74.1	6.11	104.17	9	0	0.844	0.957	0.97	1.071	0.98	0.979	1.144	1.039	1.075	0.785	0.89	0.902	0.996	0.911	0.91	1.064	0.967	83.9	95.1	96.4	106.5	99.4	97.4	97.3	113.7	103.3	106.9	High	High	High	High	High	High
High	Master Protein	M9PGV7	Shaggy, isoform Q OS=Drosophila melanogaster GN=sgg PE=1 SV=1	0	87.744	17	15	84	1	1	1168	123.7	5.59	220.1	15	0	0.672	0.634	0.876	0.737	1.003	0.773	1.004	0.814	0.82	0.819	0.772	1.068	0.898	1.222	0.942	1.224	0.992	80.6	76	105.1	88.4	120	120.3	92.8	120.5	97.7	98.5	High	High	High	High	High	High
High	Master Protein	A4V3W1	Shaggy, isoform J OS=Drosophila melanogaster GN=sgg PE=1 SV=1	0	92.28	36	16	99	2	1	575	58.7	8.09	259.24	16	15	1.067	1.086	1.131	1.166	1.146	1.078	1.116	1.092	1.166	0.916	0.932	0.97	1	0.983	0.925	0.957	0.936	96.6	98.3	102.4	105.5	90.5	103.7	97.6	101	98.8	105.5	High	High	High	High	High	High
High	Master Protein	M9MSK4	Sh3beta, isoform D OS=Drosophila melanogaster GN=Sh3beta PE=4 SV=1	0	98.137	58	18	98	4	1	216	23.6	4.49	247.71	18	16	1.073	0.95	0.928	1.05	0.945	1.007	0.923	0.975	1.035	1.037	0.918	0.897	1.015	0.913	0.973	0.892	0.942	108.5	96.1	93.9	106.3	101.2	95.6	101.9	93.3	98.6	104.7	High	High	High	High	High	High
High	Master Protein	Q9NFP5	SH3 domain-binding glutamic acid-rich protein homolog OS=Drosophila melanogaster GN=Sh3beta PE=1 SV=2	0	81.693	63	15	88	1	1	158	17.5	4.53	209.03	15	0	3.931	1.065	1.03	1.178	2.748	1.24	0.837	1.196	1.299	3.026	0.82	0.793	0.907	2.115	0.955	0.645	0.921	253.2	68.6	66.4	75.9	64.4	177	79.9	53.9	77	83.7	High	High	High	High	High	High
High	Master Protein	Q7KSB5	S-formylglutathione hydrolase OS=Drosophila melanogaster GN=CG4390 PE=1 SV=1	0	43.088	28	5	43	5	1	330	36.3	6.58	147.18	5	0	1.199	1.187	1.14	1.181	1.16	1.263	1.111	1.099	0.965	1.242	1.23	1.182	1.223	1.202	1.309	1.151	1.138	106.1	105	100.9	104.4	88.5	102.6	111.7	98.3	97.2	85.4	High	High	High	High	High	High
High	Master Protein	P20348	Sex-regulated protein janus-A OS=Drosophila melanogaster GN=janA PE=2 SV=2	0	12.785	23	3	15	3	1	135	15.2	7.49	36.65	3	0	0.849	0.992	0.941	0.874	0.811	1.077	0.78	0.819	1.025	0.828	0.967	0.917	0.852	0.791	1.05	0.761	0.799	92.6	108.2	102.6	95.3	109.1	88.5	117.5	85.1	89.3	111.9	High	High	High	High	High	High
High	Master Protein	A0A0B4K6M7	Sex comb on midleg, isoform B OS=Drosophila melanogaster GN=Scm PE=4 SV=1	0.001	10.344	5	3	3	3	1	877	93.5	8.6	8.06	3	0	1.06	1.012	1.1	1.133	0.998	0.963	1.054	1.054	1.115	0.95	0.908	0.986	1.016	0.895	0.863	0.945	0.945	101	96.5	104.9	108.1	95.3	95.2	91.8	100.5	100.5	106.3	High	High	High	High	High	High
High	Master Protein	Q94545	Set1/Ash2 histone methyltransferase complex subunit ASH2 OS=Drosophila melanogaster GN=ash2 PE=1 SV=2	0	17.107	10	5	11	5	1	556	63.2	6.92	28.8	5	0	0.897	1.056	0.9	0.95	0.905	1.02	0.882	0.944	0.973	0.922	1.085	0.924	0.976	0.93	1.048	0.906	0.97	94.2	110.9	94.4	99.7	105	95	107	92.6	99.1	102.2	High	High	High	High	High	High
High	Master Protein	Q7KSP6	SET domain binding factor, isoform B OS=Drosophila melanogaster GN=Sbf PE=1 SV=1	0	40.65	7	13	24	13	1	1973	222.5	7.01	52.45	13	0	1.006	0.97	0.977	0.983	1.013	0.953	0.955	1.023	1.132	0.888	0.856	0.863	0.868	0.895	0.841	0.844	0.904	100.5	96.8	97.6	98.2	99.9	101.2	95.2	95.4	102.2	113.1	High	High	High	High	High	High
High	Master Protein	Q9W1K5	Sestrin homolog OS=Drosophila melanogaster GN=Sesn PE=1 SV=2	0	21.148	18	6	8	6	1	497	55.8	5.44	17.82	6	0	1.043	1.038	1.09	0.929	0.807	0.961	1.037	0.945	0.866	1.204	1.198	1.258	1.072	0.931	1.11	1.197	1.091	107.4	106.8	112.2	95.6	102.9	83	98.9	106.7	97.3	89.2	High	High	High	High	High	High
High	Master Protein	Q9V9K7	Serrate RNA effector molecule homolog OS=Drosophila melanogaster GN=Ars2 PE=1 SV=2	0	116.198	37	34	82	34	1	943	107.2	5.55	184.46	34	0	1.139	1.091	0.979	1.155	1.108	1.076	0.949	1.086	1.069	1.066	1.021	0.916	1.081	1.037	1.007	0.888	1.016	106.9	102.4	91.9	108.4	93.9	104	101	89.1	101.9	100.3	High	High	High	High	High	High
High	Master Protein	Q9VH46	Serpin 85F OS=Drosophila melanogaster GN=Spn85F PE=3 SV=3	0.001	8.493	3	2	3	2	1	640	71.5	6.33	6.3	2	0	0.891	1.134	1.198	0.979	1.018	1.13	1.227	1.031	1.034	0.862	1.097	1.159	0.947	0.984	1.092	1.186	0.997	83.7	106.6	112.6	92	94	95.6	106.2	115.3	96.8	97.2	High	High	High	High	High	High
High	Master Protein	Q7KA66	Serpin 43Aa OS=Drosophila melanogaster GN=Spn43Aa PE=1 SV=1	0.002	6.626	6	2	3	2	1	390	44.8	5.5	7.56	2	0	1.328	1.38	1.966	1.363	1.234	1.282	2.469	1.304	1.146	1.159	1.204	1.716	1.189	1.076	1.119	2.154	1.138	91.8	95.3	135.9	94.2	69.1	85.3	88.6	170.6	90.1	79.2	High	High	High	High	High	High
High	Master Protein	Q7K8Y5	Serpin 4 OS=Drosophila melanogaster GN=Spn42Da PE=1 SV=1	0	92.232	48	17	83	2	1	424	47.6	6.01	205.69	17	16	0.821	0.844	0.942	0.838	0.791	0.86	0.898	0.886	0.997	0.823	0.846	0.945	0.84	0.793	0.862	0.901	0.888	92.5	95	106.1	94.4	112.7	89.1	96.9	101.2	99.8	112.4	High	High	High	High	High	High
High	Master Protein	Q8MPN8	Serpin 4 OS=Drosophila melanogaster GN=Spn42Da PE=1 SV=1	0	88.216	44	16	79	1	1	411	46	6.61	193.5	16	0	0.571	0.798	0.668	0.707	0.575	0.766	0.589	0.676	0.817	0.7	0.977	0.818	0.866	0.704	0.938	0.721	0.828	79.7	111.4	93.2	98.7	139.5	80.2	106.8	82.1	94.3	114	High	High	High	High	High	High
High	Master Protein	Q95T19	Serine--tRNA synthetase-like protein Slimp OS=Drosophila melanogaster GN=Slimp PE=1 SV=1	0	16.879	12	5	13	5	1	464	52.9	7.75	30.57	5	0	1.079	1.101	1.001	1.029	1.017	1.043	1.046	1.072	1.041	1.037	1.058	0.961	0.988	0.977	1.002	1.005	1.029	103.5	105.6	96	98.6	95.9	97.5	100	100.3	102.7	99.8	High	High	High	High	High	High
High	Master Protein	Q9W3Z3	Serine--pyruvate aminotransferase OS=Drosophila melanogaster GN=Spat PE=1 SV=1	0	85.046	41	13	73	13	1	394	43.8	7.71	183.25	13	0	1.445	1.342	1.004	1.12	1.13	1.344	0.917	1.137	0.9	1.606	1.491	1.115	1.245	1.256	1.493	1.019	1.263	127.5	118.4	88.5	98.8	88.2	99.7	118.5	80.9	100.3	79.4	High	High	High	High	High	High
High	Master Protein	Q7KSK1	Serine-peptidase 212 OS=Drosophila melanogaster GN=Sp212 PE=3 SV=2	0.001	8.223	7	2	3	2	1	516	56.6	6.96	8.98	2	0	0.879	0.884	0.732	0.792	1.006	0.81	0.723	0.957	1.019	0.862	0.867	0.719	0.777	0.987	0.795	0.709	0.939	99.9	100.4	83.2	89.9	113.6	114.3	92	82.2	108.8	115.8	High	High	High	High	High	High
High	Master Protein	P26686	Serine-arginine protein 55 OS=Drosophila melanogaster GN=B52 PE=1 SV=4	0	62.439	27	12	92	12	1	376	42.8	11.37	237.26	12	0	1.09	1.099	1.049	1.162	1.068	1.066	0.985	1.062	1.118	0.975	0.983	0.938	1.039	0.955	0.953	0.881	0.95	101.9	102.7	98	108.6	93.5	99.8	99.6	92.1	99.3	104.5	High	High	High	High	High	High
High	Master Protein	P40421	Serine/threonine-protein phosphatase rdgC OS=Drosophila melanogaster GN=rdgC PE=2 SV=1	0	126.952	41	25	167	25	1	661	75.5	7.18	402.63	25	0	0.726	0.927	1.098	0.926	0.883	0.925	1.21	0.952	1.035	0.701	0.896	1.061	0.895	0.853	0.894	1.17	0.92	74.9	95.8	113.4	95.7	103.3	91.2	95.6	125	98.4	106.9	High	High	High	High	High	High
High	Master Protein	P23696	Serine/threonine-protein phosphatase PP2A OS=Drosophila melanogaster GN=mts PE=2 SV=1	0	36.603	34	8	42	7	1	309	35.4	5.34	114.45	8	1	1.028	1.053	1.012	1.075	1.031	1.031	0.993	1.03	1.057	0.973	0.997	0.958	1.017	0.975	0.976	0.94	0.975	99.7	102.1	98.2	104.2	97	100	100	96.3	99.9	102.5	High	High	High	High	High	High
High	Master Protein	P36179	Serine/threonine-protein phosphatase PP2A 65 kDa regulatory subunit OS=Drosophila melanogaster GN=Pp2A-29B PE=2 SV=4	0	162.842	43	21	173	21	1	591	65.4	5.05	560.49	21	0	1.114	1.103	1.019	1.118	1.074	1.06	0.998	1.037	1.085	1.027	1.017	0.939	1.031	0.989	0.977	0.92	0.956	105	104	96	105.4	94.3	101.2	99.9	94.1	97.8	102.3	High	High	High	High	High	High
High	Master Protein	O46084	Serine/threonine-protein phosphatase Pgam5, mitochondrial OS=Drosophila melanogaster GN=Pgam5 PE=1 SV=1	0	29.029	26	6	24	6	1	289	33.1	8.85	55.96	6	0	0.667	0.785	0.719	0.796	0.716	0.779	0.673	0.79	1.079	0.618	0.727	0.666	0.738	0.664	0.722	0.624	0.733	83.4	98.1	89.8	99.5	124.9	89.4	97.3	84.1	98.7	134.8	High	High	High	High	High	High
High	Master Protein	X2JG90	Serine/threonine-protein phosphatase OS=Drosophila melanogaster GN=Pp4-19C PE=3 SV=1	0	22.052	18	4	13	3	1	307	35.3	5.26	21.02	4	0	0.899	0.892	0.85	0.869	0.972	0.931	0.919	0.889	1.004	0.895	0.889	0.847	0.865	0.968	0.927	0.915	0.885	97.4	96.7	92.2	94.2	108.4	105.4	100.9	99.6	96.4	108.9	High	High	High	High	High	High
High	Master Protein	M9NE01	Serine/threonine-protein phosphatase OS=Drosophila melanogaster GN=Pp2B-14D PE=3 SV=1	0	111.215	43	22	128	8	1	570	63.1	5.88	312.63	22	0	0.921	0.95	0.968	1.095	0.912	0.954	0.973	0.984	1.115	0.826	0.852	0.868	0.982	0.818	0.856	0.872	0.882	93.3	96.2	98	110.9	101.3	92.4	96.6	98.5	99.7	113	High	High	High	High	High	High
High	Master Protein	Q8T0U6	Serine/threonine-protein phosphatase OS=Drosophila melanogaster GN=flw PE=1 SV=1	0	66.655	31	15	83	13	1	461	51.3	6.32	161.77	15	2	0.785	0.931	1.021	0.981	0.934	0.927	1.114	0.886	1.006	0.78	0.926	1.015	0.976	0.929	0.922	1.108	0.881	81.9	97.2	106.5	102.4	104.3	97.4	96.7	116.3	92.4	104.9	High	High	High	High	High	High
High	Master Protein	P12982	Serine/threonine-protein phosphatase alpha-2 isoform OS=Drosophila melanogaster GN=Pp1-87B PE=1 SV=1	0	44.444	37	9	58	3	1	302	34.5	5.59	144.04	9	0	1.012	1.129	1.004	1.277	1.151	1.126	1.164	1.204	1.323	0.765	0.854	0.759	0.965	0.87	0.851	0.88	0.91	88.8	99.1	88.1	112.1	87.8	101	98.8	102.2	105.7	116.1	High	High	High	High	High	High
High	Master Protein	P48461	Serine/threonine-protein phosphatase alpha-1 isoform OS=Drosophila melanogaster GN=Pp1alpha-96A PE=1 SV=1	0	42.674	35	9	48	3	1	327	37.3	6.67	126.19	9	4	0.844	0.939	1.016	0.962	0.923	0.931	0.993	0.921	1	0.844	0.939	1.017	0.963	0.923	0.932	0.994	0.922	88.5	98.5	106.6	101	104.9	96.9	97.7	104.2	96.7	104.9	High	High	High	High	High	High
High	Master Protein	Q27884	Serine/threonine-protein phosphatase 6 catalytic subunit OS=Drosophila melanogaster GN=PpV PE=2 SV=1	0	11.71	17	4	8	4	1	303	34.7	5.71	15.51	4	0	1.21	1.119	1.294	1.031	0.996	1.166	1.334	1.166	1.075	1.126	1.041	1.204	0.959	0.927	1.085	1.241	1.086	106.2	98.2	113.6	90.5	87.8	87.4	102.4	117.1	102.4	94.3	High	High	High	High	High	High
High	Master Protein	Q9W2U4	Serine/threonine-protein phosphatase 4 regulatory subunit 2 OS=Drosophila melanogaster GN=PPP4R2r PE=1 SV=2	0	53.788	27	14	41	14	1	609	66.8	4.41	75.28	14	0	0.938	0.862	0.828	0.854	0.849	0.827	0.833	0.838	0.916	1.024	0.942	0.905	0.932	0.927	0.903	0.91	0.915	107.2	98.6	94.7	97.6	114.4	97.1	94.5	95.3	95.9	104.7	High	High	High	High	High	High
High	Master Protein	Q9VXF1	Serine/threonine-protein phosphatase 2B catalytic subunit 3 OS=Drosophila melanogaster GN=CanA-14F PE=1 SV=4	0	111.158	42	22	121	8	1	584	64.2	6.07	299.68	22	14	1.01	0.945	1.007	1.216	1.036	0.995	1.013	1.076	1.219	0.829	0.776	0.826	0.997	0.85	0.816	0.831	0.883	96	89.9	95.7	115.6	95.1	98.5	94.6	96.3	102.3	115.9	High	High	High	High	High	High
High	Master Protein	Q9VQQ0	Serine/threonine-protein phosphatase 2A activator OS=Drosophila melanogaster GN=Ptpa PE=1 SV=1	0	34.689	23	7	20	7	1	398	44.2	5.9	42.13	7	0	1.057	1.01	0.854	1.056	0.982	1.071	0.882	1.027	1.029	1.027	0.982	0.83	1.026	0.954	1.04	0.858	0.998	106	101.3	85.7	105.9	100.3	98.5	107.4	88.5	103	103.2	High	High	High	High	High	High
High	Master Protein	A0A0B4LGZ3	Serine/threonine-protein phosphatase 2A 55 kDa regulatory subunit B OS=Drosophila melanogaster GN=tws PE=1 SV=1	0	63.153	34	12	49	12	1	499	56.9	7.09	128.28	12	0	1.068	1.09	0.995	1.034	0.992	1.078	1.017	1.017	1.047	1.02	1.041	0.951	0.988	0.948	1.029	0.972	0.972	103.3	105.4	96.3	100	96.7	96	104.2	98.4	98.4	101.3	High	High	High	High	High	High
High	Master Protein	Q0KHQ5	Serine/threonine-protein kinase Tao OS=Drosophila melanogaster GN=Tao PE=1 SV=1	0	56.03	16	15	30	15	1	1039	118.2	8.4	71.79	15	0	0.987	0.964	0.962	1.086	0.998	0.967	1.005	1.01	1.098	0.899	0.877	0.876	0.988	0.908	0.88	0.915	0.919	98	95.6	95.5	107.7	99.2	99	95.9	99.8	100.2	109	High	High	High	High	High	High
Low	Master Protein	A0A0B4KG59	Serine/threonine-protein kinase receptor OS=Drosophila melanogaster GN=put PE=1 SV=1	0.053	1.895	2	1	1	1	1	520	59.2	6.92	1.66	1	0	1.214	1.347	1.242	1.257	1.101	1.388	1.453	0.986	0.776	1.565	1.736	1.601	1.62	1.419	1.79	1.873	1.271	103.2	114.5	105.6	106.8	85	93.6	118	123.5	83.8	65.9	High	High	High	High	High	High
High	Master Protein	Q9VPC0	Serine/threonine-protein kinase PITSLRE OS=Drosophila melanogaster GN=Pitslre PE=1 SV=1	0.005	5.017	2	2	2	2	1	952	108.8	8.05	4.32	2	0	0.672	0.649	0.46	0.802	0.762	0.706	0.723	0.643	0.533	1.26	1.216	0.862	1.503	1.428	1.323	1.356	1.206	96.7	93.3	66.2	115.4	143.9	109.6	101.5	104.1	92.5	76.8	High	High	High	High	High	High
High	Master Protein	Q9VXE5	Serine/threonine-protein kinase PAK mbt OS=Drosophila melanogaster GN=mbt PE=1 SV=2	0	38.562	24	11	26	11	1	639	69.6	9.5	56.54	11	0	0.935	0.937	1	0.979	0.992	0.932	0.98	0.958	1.098	0.852	0.854	0.911	0.892	0.903	0.849	0.893	0.872	95.3	95.5	101.9	99.8	101.9	101.1	95	99.9	97.6	111.9	High	High	High	High	High	High
High	Master Protein	A0A0B4KHC3	Serine/threonine-protein kinase OS=Drosophila melanogaster GN=PKD PE=3 SV=1	0	12.03	5	4	7	4	1	906	101.3	7.12	8.18	4	0	0.945	0.904	0.876	0.781	0.898	0.771	0.849	0.861	1.01	0.935	0.895	0.867	0.773	0.889	0.763	0.841	0.853	106.2	101.6	98.5	87.8	112.4	101	86.7	95.5	96.8	113.6	High	High	High	High	High	High
High	Master Protein	Q8T0S6	Serine/threonine-protein kinase hippo OS=Drosophila melanogaster GN=hpo PE=1 SV=1	0	15.607	7	4	8	4	1	669	75.1	5.3	28.81	4	0	1.031	0.941	0.976	0.965	0.989	0.973	0.932	1.127	0.987	1.044	0.953	0.989	0.977	1.002	0.986	0.944	1.141	103.9	94.8	98.4	97.2	100.8	99.7	98.1	93.9	113.6	99.5	High	High	High	High	High	High
Medium	Master Protein	O61661	Serine/threonine-protein kinase grp OS=Drosophila melanogaster GN=grp PE=1 SV=2	0.011	3.567	3	1	1	1	1	512	57.8	8.1	3.41	1	0	0.649	0.82	0.781	0.733	0.825	0.869	0.832	0.857	0.839	0.773	0.977	0.93	0.873	0.982	1.035	0.991	1.02	79.1	100	95.1	89.4	121.9	100.5	105.9	101.4	104.4	102.3	High	High	High	High	High	High
High	Master Protein	Q9W1B0	Serine/threonine-protein kinase Genghis Khan OS=Drosophila melanogaster GN=gek PE=1 SV=1	0	78.078	17	24	44	24	1	1637	186.6	6	97.45	24	0	1.056	1.083	0.983	1.089	0.999	1.086	1.033	1.062	1.048	1.007	1.034	0.938	1.039	0.953	1.036	0.986	1.013	101.1	103.8	94.2	104.3	95.8	95.7	104.1	99	101.7	100.4	High	High	High	High	High	High
High	Master Protein	Q7PLI7	Serine/threonine-protein kinase CG17528 OS=Drosophila melanogaster GN=CG17528 PE=1 SV=1	0	32.944	17	10	24	10	1	748	82.9	7.77	55.35	10	0	1.026	0.995	0.866	0.957	0.971	0.959	0.933	0.949	0.965	1.064	1.031	0.898	0.992	1.006	0.994	0.967	0.984	106.7	103.4	90.1	99.5	103.9	100.9	99.7	97	98.7	100.3	High	High	High	High	High	High
High	Master Protein	Q9VWU1	Serine protease persephone OS=Drosophila melanogaster GN=psh PE=1 SV=1	0	12.818	10	3	6	3	1	394	42.2	6.42	18.51	3	0	0.767	0.878	0.99	0.895	0.857	0.856	1.027	0.983	1.085	0.707	0.809	0.912	0.824	0.79	0.788	0.946	0.905	82.1	94	106	95.8	107.1	91.8	91.6	110	105.3	116.2	High	High	High	High	High	High
High	Master Protein	Q9VFC2	Serine protease inhibitor 88Ea OS=Drosophila melanogaster GN=Spn88Ea PE=2 SV=1	0	90.265	44	19	106	18	1	427	48.4	5.55	259.96	19	1	0.903	0.864	1.373	0.881	0.826	0.924	1.378	0.879	0.902	1.001	0.959	1.523	0.977	0.916	1.025	1.528	0.975	90.9	87	138.3	88.7	100.7	83.2	93	138.8	88.5	90.8	High	High	High	High	High	High
High	Master Protein	Q0E8C8	Serine protease inhibitor 77Ba OS=Drosophila melanogaster GN=Spn77Ba PE=2 SV=1	0	70.124	32	12	48	12	1	450	50.1	6.2	135.9	12	0	0.798	0.802	0.996	0.79	0.764	0.848	0.985	0.728	0.878	0.908	0.914	1.135	0.9	0.87	0.966	1.121	0.829	92.9	93.4	116	92	116.4	89	98.8	114.6	84.8	102.2	High	High	High	High	High	High
High	Master Protein	Q7YTY6	Serine protease inhibitor 42Dd OS=Drosophila melanogaster GN=Spn42Dd PE=2 SV=1	0	64.031	37	11	43	11	1	372	41.2	5.63	128.4	11	0	0.69	0.669	0.543	0.755	0.768	0.702	0.537	0.735	0.835	0.827	0.801	0.651	0.904	0.919	0.84	0.643	0.88	95.4	92.5	75.1	104.3	138.2	106.1	97	74.2	101.6	115.4	High	High	High	High	High	High
High	Master Protein	Q9VLU4	Serine protease inhibitor 28Dc OS=Drosophila melanogaster GN=Spn28Dc PE=2 SV=2	0	29.157	19	7	19	7	1	536	59.3	7.43	44.33	7	0	0.756	0.779	0.865	0.838	0.813	0.857	0.864	0.949	1.014	0.746	0.768	0.852	0.826	0.802	0.845	0.851	0.936	86.6	89.2	99	95.9	114.5	93.1	98.1	98.9	108.7	116.1	High	High	High	High	High	High
High	Master Protein	Q9V3N1	Serine protease inhibitor 27A OS=Drosophila melanogaster GN=Spn27A PE=1 SV=1	0	81.279	41	16	63	16	1	447	49.8	6.1	171.79	16	0	0.66	0.577	0.731	0.651	0.73	0.614	0.704	0.652	0.843	0.782	0.684	0.866	0.772	0.866	0.728	0.835	0.773	92.1	80.6	102	90.9	139.6	102	85.8	98.3	91	117.7	High	High	High	High	High	High
High	Master Protein	A8JUP7	Serine protease Hayan OS=Drosophila melanogaster GN=Hayan PE=2 SV=1	0.001	7.849	2	1	2	1	1	637	70.1	6.16	4.7	1	0	0.824	0.724	1.167	0.826	0.932	0.859	1.363	0.739	1.151	0.716	0.629	1.014	0.718	0.81	0.746	1.185	0.643	86	75.5	121.7	86.2	104.3	97.3	89.6	142.2	77.1	120	High	High	High	High	High	High
High	Master Protein	P13582	Serine protease easter OS=Drosophila melanogaster GN=ea PE=1 SV=3	0	17.86	13	4	10	4	1	392	43	6.52	26.02	4	0	0.641	0.742	0.881	0.729	0.725	0.792	0.863	0.752	0.885	0.724	0.838	0.995	0.824	0.819	0.895	0.975	0.849	80	92.6	110	91.1	124.9	90.5	98.9	107.7	93.9	110.5	High	High	High	High	High	High
High	Master Protein	Q9V3Z2	Serine protease 7 OS=Drosophila melanogaster GN=Sp7 PE=1 SV=1	0	28.03	15	5	22	5	1	391	43.1	6.62	54.65	5	0	0.756	0.809	0.913	0.722	0.813	0.811	0.895	0.794	0.89	0.849	0.909	1.026	0.811	0.913	0.911	1.005	0.891	89.9	96.3	108.7	85.9	119	96.8	96.5	106.5	94.4	105.9	High	High	High	High	High	High
High	Master Protein	Q9W457	Serine hydroxymethyltransferase OS=Drosophila melanogaster GN=CG3011 PE=1 SV=1	0	168.183	50	30	252	30	1	537	58.8	9.04	685.14	30	0	2.085	1.66	0.971	1.471	1.493	1.676	0.999	1.348	0.938	2.224	1.77	1.036	1.569	1.592	1.788	1.066	1.437	152.9	121.7	71.2	107.8	73.3	109.4	122.9	73.3	98.8	68.7	High	High	High	High	High	High
High	Master Protein	P07664	Serendipity locus protein delta OS=Drosophila melanogaster GN=Sry-delta PE=1 SV=2	0.001	8.582	7	3	5	3	1	433	50	5.06	12.45	3	0	0.87	0.803	0.819	0.904	0.869	0.819	0.847	0.889	1.042	0.836	0.771	0.786	0.868	0.834	0.786	0.813	0.854	98.2	90.6	92.4	102.1	112.8	98	92.4	95.5	100.4	117.5	High	High	High	High	High	High
High	Master Protein	A0A0B4KGW6	Sequence-specific single-stranded DNA-binding protein, isoform D OS=Drosophila melanogaster GN=Ssdp PE=1 SV=1	0	13.423	10	4	8	4	1	509	51.2	6.39	21.32	4	0	1.315	1.396	0.983	1.334	1.092	1.28	1.007	1.179	1.016	1.294	1.375	0.967	1.313	1.075	1.26	0.991	1.16	113.3	120.4	84.7	115	86.2	94.1	110.3	86.8	101.6	87.6	High	High	High	High	High	High
High	Master Protein	P54359	Septin-2 OS=Drosophila melanogaster GN=Sep2 PE=2 SV=2	0	31.964	21	6	21	6	1	419	48.4	7.61	47.56	6	0	1.15	1.154	1.105	1.261	1.149	1.138	1.102	1.167	1.382	0.832	0.835	0.799	0.913	0.832	0.823	0.798	0.845	99	99.4	95.2	108.6	86.1	99	98	95	100.5	119.1	High	High	High	High	High	High
High	Master Protein	P42207	Septin-1 OS=Drosophila melanogaster GN=Sep1 PE=1 SV=1	0	21.471	22	6	19	5	1	361	41.1	6.55	40.59	6	0	1.268	1.051	0.97	1.184	1.167	1.073	0.998	1.343	1.222	1.037	0.86	0.794	0.969	0.955	0.878	0.816	1.099	112.4	93.2	86.1	105	88.7	103.5	95.2	88.5	119.1	108.4	High	High	High	High	High	High
High	Master Protein	A0A0B4KHH2	Septin interacting protein 3, isoform B OS=Drosophila melanogaster GN=sip3 PE=1 SV=1	0.001	10.01	8	4	5	4	1	626	69.2	6.1	4.92	4	0	1.092	1.042	0.972	0.925	1.055	0.982	0.936	1.059	1.025	1.065	1.017	0.949	0.903	1.03	0.958	0.913	1.034	108.2	103.3	96.4	91.7	99.1	104.6	97.3	92.8	105	101.6	High	High	High	High	High	High
High	Master Protein	Q0KHR7	Septin 4, isoform A OS=Drosophila melanogaster GN=Sep4 PE=3 SV=1	0	35.919	21	7	18	7	1	427	49	7.27	49.87	7	0	1.113	1.187	1.012	1.365	1.167	1.126	1.004	1.059	1.35	0.824	0.879	0.75	1.011	0.865	0.834	0.744	0.785	97.8	104.3	88.9	119.9	87.9	102.6	98.9	88.2	93	118.6	High	High	High	High	High	High
High	Master Protein	Q9VDD3	Sensory neuron membrane protein 1 OS=Drosophila melanogaster GN=Snmp1 PE=1 SV=2	0	26.779	15	7	15	7	1	551	62.1	6.02	30.48	7	0	0.901	0.697	1.105	0.922	0.91	0.733	0.889	0.939	0.921	0.979	0.757	1.199	1.001	0.988	0.796	0.965	1.019	100	77.3	122.5	102.3	110.9	100.9	81.3	98.6	104.1	102.1	High	High	High	High	High	High
High	Master Protein	Q9VTT0	Semaphorin-5c, isoform A OS=Drosophila melanogaster GN=Sema5c PE=4 SV=3	0	18.529	7	6	9	6	1	1093	121.8	6.86	13.57	6	0	1.125	1.255	2.311	1.119	1.225	1.12	2.601	1.296	1.31	0.859	0.958	1.765	0.855	0.935	0.855	1.986	0.99	78.3	87.4	160.9	77.9	69.6	85.3	78	181.1	90.2	91.2	High	High	High	High	High	High
Medium	Master Protein	Q24323	Semaphorin-2A OS=Drosophila melanogaster GN=Sema-2a PE=1 SV=2	0.027	2.513	1	1	1	1	1	724	82.9	7.93	0	1	0																												High	High	High	High	High	High
High	Master Protein	M9PCL7	Sema-1a, isoform G OS=Drosophila melanogaster GN=Sema1a PE=1 SV=1	0	20.208	7	6	10	6	1	1131	126.3	7.24	24.91	6	0	1.213	1.076	1.036	1.217	1.203	1.051	1.079	1.043	1.309	0.927	0.822	0.791	0.93	0.919	0.803	0.824	0.796	108.1	95.9	92.2	108.4	89.1	107.2	93.6	96.1	92.8	116.6	High	High	High	High	High	High
High	Master Protein	Q9VYB0	Selenoprotein BthD OS=Drosophila melanogaster GN=BthD PE=1 SV=5	0.009	4.006	6	1	1	1	1	249	27.8	9.74	2.18	1	0	1.469	1.173	1.246	1.033	1.133	1.113	1.272	0.859	0.982	1.496	1.195	1.269	1.053	1.154	1.134	1.295	0.875	130.2	104	110.5	91.6	88.7	100.4	98.7	112.7	76.2	87	High	High	High	High	High	High
High	Master Protein	O18373	Selenide, water dikinase OS=Drosophila melanogaster GN=SelD PE=2 SV=1	0	69.124	36	13	76	13	1	398	43.4	6.93	207.51	13	0	1.089	1.064	1.003	1.16	1.028	1.079	0.966	1.034	1.029	1.058	1.034	0.974	1.128	0.999	1.048	0.939	1.004	104.2	101.8	95.9	111	95.7	98.3	103.2	92.4	98.9	98.5	High	High	High	High	High	High
Low	Master Protein	Q9VKY8	Selenide, water dikinase 2 OS=Drosophila melanogaster GN=Sps2 PE=2 SV=3	0.065	1.768	3	1	2	1	1	370	41.1	6.37	0	1	0	1.14	1.265	1.186	1.017	1.106	1.012	1.154	1.076	0.91	1.252	1.39	1.303	1.118	1.215	1.112	1.269	1.182	104.9	116.4	109.2	93.6	92	101.8	93.2	106.2	99	83.7	High	High	High	High	High	High
Medium	Master Protein	Q9V3X4	Seipin OS=Drosophila melanogaster GN=Seipin PE=2 SV=1	0.024	2.616	4	1	1	1	1	370	42.5	8.72	0	1	0																												High	High	High	High	High	High
High	Master Protein	P51140	Segment polarity protein dishevelled OS=Drosophila melanogaster GN=dsh PE=1 SV=2	0.002	6.614	4	2	4	2	1	623	68.9	6.33	11.81	2	0	1.071	0.979	0.994	1.103	0.938	1.1	0.939	0.997	1.043	1.027	0.939	0.954	1.058	0.899	1.055	0.901	0.956	105.3	96.3	97.8	108.5	98.4	92.3	108.2	92.4	98.1	102.6	High	High	High	High	High	High
High	Master Protein	A0A0B4LEZ1	Sec31 ortholog, isoform D OS=Drosophila melanogaster GN=Sec31 PE=1 SV=1	0	124.065	26	25	134	25	1	1260	138.1	5.83	334.04	25	0	1.088	1.004	1.026	1.035	1.056	1	1.02	1.024	0.934	1.165	1.075	1.099	1.109	1.13	1.07	1.092	1.097	106.8	98.5	100.7	101.6	98.2	103.6	98.1	100.1	100.6	91.7	High	High	High	High	High	High
High	Master Protein	M9PC99	Sec24CD ortholog, isoform C OS=Drosophila melanogaster GN=Sec24CD PE=1 SV=1	0	131.756	24	26	144	26	1	1231	133.7	7.96	329.38	26	0	1.054	1.005	0.955	0.989	1.012	1.001	0.945	1.001	0.919	1.147	1.094	1.039	1.076	1.101	1.09	1.029	1.09	106.6	101.7	96.7	100.1	101.2	102.4	101.3	95.6	101.3	93	High	High	High	High	High	High
High	Master Protein	A1Z813	Sec24AB ortholog, isoform A OS=Drosophila melanogaster GN=Sec24AB PE=1 SV=1	0	59.98	16	15	57	15	1	1184	129.3	7.62	124.11	15	0	1.009	0.943	0.989	0.972	1.014	0.959	0.949	0.941	1.026	0.983	0.919	0.963	0.947	0.988	0.935	0.924	0.917	102.9	96.2	100.9	99.2	102	103.5	97.8	96.8	96	104.7	High	High	High	High	High	High
High	Master Protein	A0A0B4K5Z8	Sec23 ortholog, isoform E OS=Drosophila melanogaster GN=Sec23 PE=1 SV=1	0	83.476	32	17	92	17	1	781	87.5	6.79	189.4	17	0	1.022	0.961	0.924	0.957	1.027	0.938	0.914	0.965	0.968	1.055	0.992	0.954	0.988	1.06	0.969	0.944	0.996	105.7	99.3	95.5	98.9	103.4	106.1	96.9	94.5	99.7	100.1	High	High	High	High	High	High
High	Master Protein	X2JEY9	Sec16 ortholog, isoform J OS=Drosophila melanogaster GN=Sec16 PE=1 SV=1	0	104.273	15	25	86	3	1	2242	244.7	5.81	184.45	25	20	0.993	1.033	0.985	1.013	1.037	0.973	1.012	1.064	1.054	0.943	0.98	0.934	0.961	0.984	0.923	0.96	1.009	97.7	101.6	96.9	99.7	98.4	102	95.7	99.6	104.7	103.7	High	High	High	High	High	High
High	Master Protein	A8JUU1	Sec16 ortholog, isoform E OS=Drosophila melanogaster GN=Sec16 PE=1 SV=1	0	100.175	17	23	80	1	1	2021	220	5.76	175	23	0	1.081	1.031	0.88	0.724	1.188	0.726	0.79	1.079	1.021	1.059	1.01	0.862	0.709	1.164	0.711	0.774	1.056	113.6	108.3	92.4	76	105	124.8	76.2	83	113.3	107.3	High	High	High	High	High	High
High	Master Protein	Q9V3J4	Sec13 ortholog, isoform A OS=Drosophila melanogaster GN=Sec13 PE=1 SV=1	0	39.226	22	7	57	7	1	356	39.5	6.25	148.76	7	0	1.054	1.014	1.035	1.065	1.025	1.028	1.031	1.04	0.99	1.064	1.024	1.045	1.075	1.035	1.039	1.041	1.051	102.5	98.6	100.7	103.5	97.3	99.7	100	100.3	101.2	96.3	High	High	High	High	High	High
High	Master Protein	Q9W5D3	SD22791p OS=Drosophila melanogaster GN=EG:34F3.4 PE=2 SV=2	0.001	9.431	6	3	5	3	1	940	104.4	6.96	13.32	3	0	1.509	1.462	1.376	1.402	1.312	1.395	1.246	1.421	1.298	1.162	1.126	1.06	1.08	1.01	1.075	0.96	1.094	112.4	108.9	102.5	104.5	74.5	97.7	104	92.8	105.9	96.7	High	High	High	High	High	High
High	Master Protein	Q9VZ66	SD22308p OS=Drosophila melanogaster GN=CG15209 PE=1 SV=1	0	12.698	21	3	9	3	1	147	16.8	5.2	16.35	3	0	1.062	0.904	1.387	1.129	1.129	0.894	1.404	1.062	1.426	0.745	0.634	0.972	0.792	0.791	0.627	0.985	0.745	93.2	79.3	121.7	99.1	87.7	99	78.4	123.2	93.2	125.1	High	High	High	High	High	High
High	Master Protein	Q9VF85	SD21818p OS=Drosophila melanogaster GN=SerRS-m PE=1 SV=1	0	27.82	19	7	18	7	1	417	47.9	7.34	40.63	7	0	1.338	1.412	1.176	1.331	1.354	1.421	1.159	1.369	1.077	1.243	1.312	1.093	1.236	1.258	1.32	1.076	1.272	105.9	111.8	93.1	105.3	79.1	107.1	112.4	91.7	108.4	85.2	High	High	High	High	High	High
High	Master Protein	Q5BIL9	SD21168p OS=Drosophila melanogaster GN=CG18278 PE=1 SV=1	0.003	6.277	6	2	2	2	1	492	56.2	6.15	5.67	2	0	1.047	1.062	0.868	1.193	1.296	1.124	0.926	1.131	1.152	0.909	0.922	0.754	1.036	1.125	0.976	0.804	0.982	97	98.4	80.4	110.5	92.6	120	104.1	85.7	104.7	106.7	High	High	High	High	High	High
High	Master Protein	Q9VBH7	SD21096p OS=Drosophila melanogaster GN=CG14544 PE=1 SV=1	0	13.879	14	3	5	3	1	317	35.1	7.03	18.89	3	0	0.959	0.924	0.846	0.97	0.947	0.899	0.773	0.997	1.078	0.889	0.857	0.784	0.9	0.879	0.833	0.717	0.925	102.1	98.4	90	103.3	106.5	100.8	95.7	82.3	106.2	114.8	High	High	High	High	High	High
High	Master Protein	Q7JR96	SD19533p OS=Drosophila melanogaster GN=Snx16 PE=1 SV=1	0.001	7.823	6	2	2	2	1	407	45.8	9.44	6.9	2	0	1.222	1.089	1.122	1.09	1.035	1.106	1.123	1.099	1.055	1.158	1.032	1.063	1.033	0.981	1.048	1.064	1.042	111.7	99.5	102.5	99.6	91.4	94.6	101.1	102.6	100.5	96.5	High	High	High	High	High	High
High	Master Protein	Q8MRW1	SD19278p OS=Drosophila melanogaster GN=Tim23 PE=1 SV=1	0	17.892	28	4	19	4	1	206	22.1	9	38.6	4	0	1.06	0.937	1.006	0.918	1.023	0.92	0.997	0.984	1.049	1.011	0.894	0.96	0.875	0.975	0.877	0.95	0.938	107.1	94.7	101.7	92.8	101.1	103.4	93	100.7	99.5	106	High	High	High	High	High	High
High	Master Protein	Q7JV69	SD11922p OS=Drosophila melanogaster GN=Spn55B PE=1 SV=1	0	70.827	39	13	34	13	1	374	42.1	5.3	110.43	13	0	0.659	0.605	0.757	0.577	0.598	0.643	0.693	0.608	0.849	0.776	0.712	0.892	0.679	0.705	0.757	0.816	0.716	94.3	86.5	108.3	82.5	143.1	85.6	92	99.1	87	121.5	High	High	High	High	High	High
High	Master Protein	Q9VHB5	SD10846p OS=Drosophila melanogaster GN=Vps45 PE=1 SV=1	0	55.235	31	13	41	13	1	574	65	7.65	109.47	13	0	1.068	1.036	0.993	1.023	1.077	1.032	1.015	1.027	1.073	0.996	0.965	0.926	0.953	1.004	0.962	0.946	0.957	103.3	100.2	96	98.9	96.7	104.1	99.8	98.1	99.2	103.7	High	High	High	High	High	High
High	Master Protein	Q9VB02	SD09912p OS=Drosophila melanogaster GN=CG12428 PE=1 SV=1	0	44.168	21	12	33	12	1	618	71.2	6.37	75.93	12	0	1.585	0.648	1.082	0.701	1.202	0.683	1.167	0.702	1.085	1.461	0.597	0.998	0.647	1.108	0.63	1.076	0.647	160.8	65.8	109.8	71.2	101.5	122	69.3	118.4	71.2	110.1	High	High	High	High	High	High
High	Master Protein	Q9VVI0	SD09427p OS=Drosophila melanogaster GN=U4-U6-60K PE=1 SV=1	0	23.382	10	5	12	5	1	553	61.5	6.21	32.82	5	0	0.954	0.981	0.915	0.996	1.001	0.916	0.862	0.988	1.077	0.885	0.91	0.849	0.924	0.929	0.85	0.8	0.917	98.4	101.2	94.4	102.8	103.2	103.3	94.5	89	102	111.2	High	High	High	High	High	High
High	Master Protein	Q9W3Q2	SD08447p OS=Drosophila melanogaster GN=CG12155 PE=2 SV=1	0.01	3.755	2	1	1	1	1	555	61	5.71	2.56	1	0																												High	High	High	High	High	High
High	Master Protein	Q9VYA9	SD08423p OS=Drosophila melanogaster GN=tth PE=2 SV=1	0.001	7.972	10	3	7	3	1	428	45	9.36	17.17	3	0	1.039	1.095	0.894	1.186	1.084	1.198	0.971	1.228	1.01	1.029	1.084	0.886	1.175	1.073	1.186	0.962	1.216	97.1	102.3	83.5	110.8	93.4	101.2	111.9	90.7	114.7	94.3	High	High	High	High	High	High
High	Master Protein	Q9VPQ7	SD07518p OS=Drosophila melanogaster GN=Spp PE=1 SV=1	0	33.011	16	8	26	8	1	389	43.2	9.33	60.66	8	0	1.403	1.148	0.815	1.259	1.212	1.11	1.045	1.386	1.011	1.388	1.136	0.806	1.245	1.198	1.098	1.033	1.371	123.2	100.8	71.5	110.5	87.8	106.4	97.5	91.7	121.7	88.8	High	High	High	High	High	High
High	Master Protein	Q9VJ44	SD06839p OS=Drosophila melanogaster GN=CG17597 PE=1 SV=2	0	76.22	35	12	72	3	1	407	43.9	7.4	182.73	12	0	1.195	0.849	0.886	0.854	1.114	0.769	0.862	0.88	1.09	1.097	0.779	0.813	0.783	1.022	0.706	0.791	0.807	125.8	89.4	93.3	89.9	105.3	117.3	81	90.7	92.6	114.7	High	High	High	High	High	High
Medium	Master Protein	Q9VZR0	SD05789p2 OS=Drosophila melanogaster GN=CG42456-RA PE=2 SV=2	0.015	3.077	2	1	2	1	1	323	37.9	7.83	2.8	1	0																												High	High	High	High	High	High
High	Master Protein	Q7K490	SD03973p OS=Drosophila melanogaster GN=CG11807 PE=2 SV=1	0	11.763	8	4	6	4	1	491	55.2	6.48	10.84	4	0	0.881	0.903	0.849	0.798	0.921	0.865	0.899	0.942	0.986	0.894	0.916	0.861	0.81	0.934	0.878	0.913	0.956	97.4	99.8	93.8	88.2	110.6	101.8	95.7	99.5	104.1	109	High	High	High	High	High	High
High	Master Protein	Q8T9E6	SD03967p OS=Drosophila melanogaster GN=CG17646 PE=2 SV=1	0	33.526	11	5	18	4	1	766	84.9	7.61	49.07	5	0	0.683	0.772	0.744	0.702	0.762	0.715	0.882	0.822	1.026	0.666	0.752	0.726	0.684	0.742	0.697	0.859	0.801	84.3	95.2	91.8	86.5	123.3	94	88.2	108.8	101.4	126.5	High	High	High	High	High	High
High	Master Protein	Q9VJ61	SD03870p OS=Drosophila melanogaster GN=CG10376 PE=1 SV=1	0.004	5.428	4	2	3	2	1	428	48	5.41	5.92	2	0	0.93	0.949	0.99	1.051	0.827	0.906	0.945	1.043	1.075	0.866	0.883	0.922	0.978	0.769	0.843	0.879	0.971	95.8	97.7	101.9	108.2	102.9	85.1	93.2	97.2	107.4	110.6	High	High	High	High	High	High
High	Master Protein	Q9VW35	SD02261p OS=Drosophila melanogaster GN=Trpml PE=1 SV=1	0.006	4.477	3	2	3	2	1	652	74.2	7.28	4.19	2	0	0.917	1.093	0.97	1.104	1.027	0.983	0.958	0.963	1.245	0.737	0.878	0.779	0.887	0.825	0.79	0.77	0.774	89.4	106.5	94.6	107.6	97.5	100.1	95.8	93.4	93.9	121.3	High	High	High	High	High	High
High	Master Protein	Q9VJH2	SD02215p OS=Drosophila melanogaster GN=AspRS-m PE=1 SV=3	0	93.099	25	24	67	24	1	1082	121.4	5.82	144.14	24	0	1.075	1.065	1.009	1.093	1.111	1.041	0.971	1.061	1.104	0.973	0.965	0.914	0.99	1.006	0.942	0.88	0.961	102.1	101.2	95.8	103.8	95	105.5	98.8	92.2	100.8	104.9	High	High	High	High	High	High
High	Master Protein	Q9VRJ4	SD02021p OS=Drosophila melanogaster GN=CG10672 PE=1 SV=1	0	68.436	35	13	78	13	1	317	33.6	9.33	222	13	0	1.032	0.98	1.026	0.981	1.058	0.987	0.996	0.951	1.012	1.02	0.969	1.014	0.97	1.046	0.976	0.984	0.94	103	97.8	102.4	97.9	99.8	105.6	98.5	99.3	94.9	100.9	High	High	High	High	High	High
High	Master Protein	Q9W3N6	SD01505p OS=Drosophila melanogaster GN=p115 PE=1 SV=2	0	65.589	23	16	45	16	1	836	92	4.91	114.12	16	0	1.187	1.112	0.85	1.126	1.163	1.122	0.925	1.2	1.023	1.16	1.088	0.831	1.101	1.137	1.097	0.904	1.173	110.9	103.9	79.4	105.1	93.4	108.6	104.8	86.4	112.1	95.5	High	High	High	High	High	High
High	Master Protein	A0A0B4KHN3	Scribbled, isoform S OS=Drosophila melanogaster GN=scrib PE=1 SV=1	0	190.253	27	42	152	6	1	1859	199.7	5.02	423.11	42	0	1.085	1.037	0.984	1.056	1.096	0.979	0.933	1.036	1.035	1.048	1.001	0.95	1.02	1.059	0.946	0.901	1.001	106	101.2	96.1	103.1	97.6	107	95.6	91.1	101.2	101.1	High	High	High	High	High	High
High	Master Protein	A0A0B4K6I1	Scribbled, isoform N OS=Drosophila melanogaster GN=scrib PE=1 SV=1	0	276.438	31	58	213	12	1	2554	277.2	5.44	557.6	58	0	0.854	0.911	0.911	0.95	0.942	0.924	0.879	0.967	0.96	0.89	0.95	0.949	0.99	0.982	0.963	0.916	1.007	91.8	98	97.9	102.2	107.6	101.3	99.4	94.6	104	103.2	High	High	High	High	High	High
High	Master Protein	E1JIZ1	Scribbled, isoform J OS=Drosophila melanogaster GN=scrib PE=1 SV=1	0	302.389	34	63	214	1	1	2426	263.2	4.84	582.96	63	60	0.992	1.022	0.956	1.034	1.046	1	0.957	1.064	1.031	0.962	0.992	0.928	1.004	1.015	0.97	0.928	1.033	98.2	101.2	94.6	102.4	99	103.5	99	94.7	105.4	102	High	High	High	High	High	High
High	Master Protein	Q9VGQ3	SCP-containing protein A OS=Drosophila melanogaster GN=scpr-A PE=4 SV=2	0.009	3.95	4	1	2	1	1	264	29.5	6.29	5.18	1	0	0.698	1.531	1.34	0.452	0.79	1.517	3.065	0.491	0.732	0.953	2.091	1.83	0.618	1.079	2.071	4.186	0.67	60.1	131.8	115.3	38.9	86.1	68	130.6	263.9	42.3	63	High	High	High	High	High	High
High	Master Protein	Q9VM10	Scavenger receptor acting in neural tissue and majority of rhodopsin is absent, isoform A OS=Drosophila melanogaster GN=santa-maria PE=1 SV=2	0	48.728	27	12	35	12	1	563	62.9	5.67	94.91	12	0	1.449	1.126	1.001	1.205	1.596	1.129	1.055	1.323	0.992	1.461	1.135	1.009	1.215	1.609	1.138	1.063	1.334	122	94.8	84.3	101.5	84.2	134.4	95	88.8	111.4	83.5	High	High	High	High	High	High
High	Master Protein	Q7PL95	Scarecrow, isoform A OS=Drosophila melanogaster GN=scro PE=4 SV=1	0.003	6.256	4	2	4	2	1	468	51	9.31	7.26	2	0	1.093	1.27	0.998	1.319	1.213	1.249	1.145	1.146	1.312	0.833	0.968	0.761	1.006	0.924	0.952	0.873	0.874	93.1	108.1	85	112.3	85.1	103.2	106.4	97.5	97.6	111.7	High	High	High	High	High	High
High	Master Protein	Q8IMV6	Scaffold attachment factor B, isoform B OS=Drosophila melanogaster GN=Saf-B PE=1 SV=2	0	70.056	24	20	51	20	1	928	102	7.47	112.87	20	0	1.023	1.003	1.013	1.072	1.063	1.008	0.979	1.028	1.138	0.899	0.882	0.89	0.942	0.934	0.886	0.861	0.903	99.1	97.1	98.1	103.8	96.8	102.9	97.6	94.8	99.5	110.2	High	High	High	High	High	High
High	Master Protein	Q9VZL3	Sc2 OS=Drosophila melanogaster GN=Sc2 PE=1 SV=1	0	40.375	25	10	66	10	1	302	34.2	9.61	150.47	10	0	1.358	1.102	0.946	1.131	1.249	1.133	1.06	1.198	1.021	1.329	1.079	0.926	1.107	1.223	1.109	1.037	1.173	121.3	98.4	84.4	101	89.3	111.6	101.2	94.6	107	91.2	High	High	High	High	High	High
High	Master Protein	A1ZAZ2	Sarcosine dehydrogenase OS=Drosophila melanogaster GN=Sardh PE=1 SV=1	0	81.827	26	20	53	20	1	894	99	7.02	138.1	20	0	1.719	1.337	0.802	1.243	1.337	1.317	0.846	1.166	0.875	1.964	1.528	0.916	1.42	1.528	1.505	0.966	1.332	147.7	114.9	68.9	106.8	85.9	114.9	113.2	72.6	100.1	75.2	High	High	High	High	High	High
High	Master Protein	M9PHB8	Sarcoplasmic calcium-binding protein, isoform C OS=Drosophila melanogaster GN=CBP PE=1 SV=1	0.003	6.332	3	2	5	2	1	551	63.8	9.51	8.06	2	0	2.613	0.849	0.978	1.073	1.394	0.929	0.763	1.263	1.12	2.333	0.758	0.873	0.958	1.245	0.829	0.681	1.127	218	70.9	81.6	89.6	83.5	116.4	77.5	63.7	105.4	93.5	High	High	High	High	High	High
High	Master Protein	Q9V784	SAM50-like protein CG7639 OS=Drosophila melanogaster GN=CG7639 PE=2 SV=2	0	50.395	36	16	59	16	1	443	49	8.69	122.6	16	0	0.883	0.986	1.043	1.043	0.982	1.001	1.083	1.046	1.066	0.828	0.925	0.979	0.978	0.921	0.939	1.016	0.981	87.2	97.3	103	102.9	98.7	96.9	98.7	106.9	103.2	105.2	High	High	High	High	High	High
High	Master Protein	M9PEA0	Sallimus, isoform P OS=Drosophila melanogaster GN=sls PE=4 SV=1	0	1680.58	29	354	1237	354	1	18468	2101.5	5	3126.89	354	0	1.158	1.025	1.013	1.02	0.98	1.019	0.998	1.121	0.927	1.249	1.105	1.093	1.1	1.057	1.099	1.076	1.209	112.9	99.9	98.7	99.4	97.5	95.5	99.4	97.2	109.2	90.4	High	High	High	High	High	High
Medium	Master Protein	P02842	Salivary glue protein Sgs-8 OS=Drosophila melanogaster GN=Sgs8 PE=2 SV=1	0.035	2.222	15	1	1	1	1	75	7.9	5.19	1.72	1	0	1.364	1.494	1.454	0.9	0.71	1.133	1.543	1.057	1.078	1.265	1.386	1.349	0.834	0.658	1.051	1.431	0.98	116.2	127.4	123.9	76.7	85.2	60.5	96.6	131.5	90.1	91.9	High	High	High	High	High	High
High	Master Protein	A4UZW2	S-adenosylmethionine synthase OS=Drosophila melanogaster GN=Sam-S PE=1 SV=1	0	36.894	23	11	54	10	1	408	44.8	6.54	111.99	11	0	1.364	0.985	1.002	0.886	1.064	0.962	0.89	0.84	0.869	1.568	1.132	1.153	1.019	1.224	1.107	1.024	0.966	138.3	99.8	101.6	89.8	101.4	107.9	97.6	90.3	85.1	88.2	High	High	High	High	High	High
High	Master Protein	P91931	S-adenosylmethionine decarboxylase proenzyme OS=Drosophila melanogaster GN=SamDC PE=2 SV=1	0	19.863	17	5	11	5	1	347	39.8	4.91	19.75	5	0	1.449	1.484	1.896	1.454	1.375	1.54	1.664	1.42	1.006	1.441	1.475	1.885	1.445	1.367	1.531	1.654	1.412	101.4	103.9	132.7	101.8	70	96.2	107.8	116.4	99.4	70.4	High	High	High	High	High	High
High	Master Protein	A0A0B4K837	Ryanodine receptor, isoform E OS=Drosophila melanogaster GN=RyR PE=1 SV=1	0	246.033	15	60	136	2	1	5117	579.6	5.58	330.48	60	50	1.055	1.038	1	1.041	1.026	1.091	1.015	1.189	0.916	1.153	1.134	1.093	1.138	1.121	1.192	1.109	1.299	101.7	100.1	96.4	100.4	96.4	98.9	105.2	97.9	114.7	88.3	High	High	High	High	High	High
High	Master Protein	Q24498	Ryanodine receptor OS=Drosophila melanogaster GN=RyR PE=1 SV=3	0	241.242	15	59	137	1	1	5127	580.6	5.6	330.01	59	0	0.961	0.921	1.186	0.875	1.022	0.928	1.278	1.022	0.909	1.057	1.013	1.305	0.963	1.124	1.021	1.406	1.124	95.1	91.1	117.4	86.7	99	101.1	91.9	126.5	101.2	90	High	High	High	High	High	High
High	Master Protein	Q9V3K3	RuvB-like helicase 2 OS=Drosophila melanogaster GN=rept PE=1 SV=1	0	61.271	36	16	53	16	1	481	53.5	5.85	118.51	16	0	1.096	1.072	1	1.117	1.02	1.065	0.96	1.031	1.114	0.984	0.963	0.898	1.003	0.915	0.957	0.862	0.926	104.7	102.4	95.4	106.6	95.5	97.3	101.7	91.7	98.4	106.3	High	High	High	High	High	High
High	Master Protein	Q9VH07	RuvB-like helicase 1 OS=Drosophila melanogaster GN=pont PE=1 SV=1	0	103.5	47	16	88	16	1	456	50.2	7.34	264.48	16	0	1.063	1.067	1.058	1.079	0.989	1.041	1.043	1.031	1.052	1.011	1.015	1.006	1.026	0.941	0.99	0.992	0.98	102	102.4	101.5	103.5	95.9	94.9	99.9	100.1	98.9	100.9	High	High	High	High	High	High
High	Master Protein	Q9V3W0	RutC family protein UK114 OS=Drosophila melanogaster GN=UK114 PE=2 SV=1	0	50.448	57	7	84	7	1	138	14.9	7.81	253.97	7	0	1.291	1.561	0.885	1.082	1.189	1.647	0.861	1.16	0.854	1.512	1.829	1.036	1.267	1.393	1.929	1.008	1.358	112	135.4	76.7	93.8	86.7	103.2	142.9	74.6	100.6	74.1	High	High	High	High	High	High
High	Master Protein	X2JAH8	Rugose, isoform Q OS=Drosophila melanogaster GN=rg PE=1 SV=1	0	141.49	13	38	68	38	1	3785	418.7	5.73	161.38	38	0	0.952	0.937	0.996	1.002	0.974	0.932	1.084	1.023	1.062	0.897	0.883	0.938	0.944	0.918	0.878	1.021	0.963	95.6	94.1	100	100.6	100.4	97.8	93.6	108.8	102.7	106.6	High	High	High	High	High	High
High	Master Protein	M9NED8	Rudhira, isoform D OS=Drosophila melanogaster GN=rudhira PE=4 SV=1	0	25.789	11	9	15	9	1	1122	117.5	5.92	23.47	9	0	1.163	0.966	0.992	1.02	1.031	0.937	0.902	0.996	1.118	1.04	0.864	0.887	0.913	0.923	0.838	0.807	0.891	114.8	95.4	98	100.8	98.8	101.9	92.6	89	98.3	110.4	High	High	High	High	High	High
High	Master Protein	Q9VFF3	Rrp6, isoform B OS=Drosophila melanogaster GN=Rrp6 PE=1 SV=3	0	16.478	5	5	8	5	1	900	102.9	9.25	22.29	5	0	1.118	1.265	1.073	1.208	1.25	1.19	0.997	1.244	1.26	0.887	1.005	0.852	0.959	0.992	0.945	0.792	0.988	96.3	109	92.5	104.1	86.2	107.7	102.6	85.9	107.2	108.5	High	High	High	High	High	High
High	Master Protein	Q9W1M9	Rrp4, isoform A OS=Drosophila melanogaster GN=Rrp4 PE=1 SV=1	0	29.409	35	9	20	9	1	298	33.6	6.19	44.06	9	0	1.04	1.037	1.018	1.04	0.876	1.083	0.953	1.013	1.003	1.036	1.033	1.015	1.036	0.873	1.079	0.95	1.01	103.3	103	101.2	103.3	99.4	87	107.6	94.7	100.7	99.7	High	High	High	High	High	High
High	Master Protein	Q9VFE6	RRP15-like protein OS=Drosophila melanogaster GN=CG3817 PE=1 SV=1	0.001	9.453	11	3	4	3	1	276	31.2	5.22	11.29	3	0	0.729	0.878	0.764	0.824	0.531	0.816	0.713	0.772	0.762	0.957	1.152	1.002	1.082	0.696	1.071	0.935	1.013	93.6	112.8	98.1	105.8	128.4	68.1	104.8	91.5	99.1	97.8	High	High	High	High	High	High
High	Master Protein	Q9VW14	rRNA methyltransferase 3, mitochondrial OS=Drosophila melanogaster GN=CG14100 PE=2 SV=1	0	20.982	18	7	15	7	1	407	45	8.56	26.74	7	0	1.081	1.334	1.15	1.028	1.119	1.017	0.958	1.169	1.005	1.075	1.327	1.144	1.022	1.113	1.012	0.952	1.163	99.5	122.8	105.9	94.6	92.1	103	93.7	88.2	107.6	92.6	High	High	High	High	High	High
High	Master Protein	Q9VDT6	rRNA methyltransferase 2, mitochondrial OS=Drosophila melanogaster GN=CG11447 PE=2 SV=1	0.009	3.801	6	2	3	2	1	250	28.1	9.58	6.47	2	0	1.194	1.08	0.892	1.053	1.047	0.978	0.806	1.179	1.179	1.013	0.916	0.757	0.893	0.888	0.829	0.683	1	114.7	103.8	85.7	101.2	96.1	100.6	93.9	77.4	113.3	113.3	High	High	High	High	High	High
High	Master Protein	Q9W1V3	rRNA 2'-O-methyltransferase fibrillarin OS=Drosophila melanogaster GN=Fib PE=2 SV=1	0	90.675	45	17	102	17	1	344	34.6	10.29	255.52	17	0	0.813	1.003	0.944	0.951	0.781	0.963	0.917	0.952	1.004	0.81	0.999	0.94	0.947	0.778	0.959	0.913	0.949	87.2	107.5	101.2	101.9	107.2	83.8	103.2	98.3	102.1	107.6	High	High	High	High	High	High
High	Master Protein	P81928	RPII140-upstream gene protein OS=Drosophila melanogaster GN=140up PE=2 SV=2	0	23.81	21	5	10	5	1	261	29.2	8.7	29.74	5	0	1.059	1.048	1.031	0.943	1.101	1.01	1.077	0.996	1.052	1.007	0.996	0.98	0.896	1.047	0.961	1.024	0.947	102.7	101.6	99.9	91.4	96.9	106.7	97.9	104.4	96.5	101.9	High	High	High	High	High	High
High	Master Protein	X2JCF8	Roughest, isoform B OS=Drosophila melanogaster GN=rst PE=4 SV=1	0.001	10.488	7	4	4	4	1	764	83	6.99	4.15	4	0	1.233	1.04	1.055	1.016	1.181	1.079	1.261	1.037	1.117	1.104	0.931	0.944	0.909	1.057	0.966	1.128	0.928	111.9	94.4	95.7	92.2	90.8	107.2	97.9	114.4	94.1	101.4	High	High	High	High	High	High
Medium	Master Protein	Q9VCD1	Rootletin, isoform D OS=Drosophila melanogaster GN=Root PE=4 SV=3	0.013	3.275	0	1	1	1	1	2048	232.5	6.24	2.65	1	0	0.406	0.687	0.763	0.69	0.639	0.563	0.573	0.696	0.785	0.517	0.875	0.971	0.879	0.813	0.717	0.729	0.887	59.7	101	112.1	101.4	147	93.9	82.8	84.2	102.4	115.5	High	High	High	High	High	High
High	Master Protein	Q08473	RNA-binding protein squid OS=Drosophila melanogaster GN=sqd PE=1 SV=3	0	75.26	47	11	129	11	1	344	36.2	7.46	299.45	11	0	1.037	1.003	1.033	1.036	0.989	1.013	0.966	1.001	1.008	1.028	0.995	1.025	1.028	0.982	1.005	0.959	0.993	102.8	99.4	102.4	102.7	99.1	98.1	100.5	95.8	99.2	99.9	High	High	High	High	High	High
High	Master Protein	Q9VR89	RNA-binding protein pno1 OS=Drosophila melanogaster GN=l(1)G0004 PE=2 SV=1	0.005	4.774	7	2	2	2	1	240	26.7	9.95	3.9	2	0	0.805	1.04	0.843	1.061	0.697	0.954	0.851	0.818	1.016	0.792	1.023	0.829	1.044	0.686	0.939	0.838	0.805	88.6	114.5	92.8	116.8	110.1	76.8	105	93.7	90.1	111.8	High	High	High	High	High	High
High	Master Protein	Q94901	RNA-binding protein lark OS=Drosophila melanogaster GN=lark PE=1 SV=1	0	44.72	38	14	65	14	1	352	39.9	9.07	142.47	14	0	1.133	1.038	0.949	1.15	1.078	1.059	0.928	1.104	1.117	1.015	0.929	0.849	1.029	0.965	0.948	0.83	0.988	107.4	98.4	89.9	108.9	94.7	102.1	100.3	87.9	104.6	105.8	High	High	High	High	High	High
High	Master Protein	Q27294	RNA-binding protein cabeza OS=Drosophila melanogaster GN=caz PE=2 SV=2	0	66.912	52	13	64	13	1	399	38.8	9.36	155.41	13	0	1.062	1.107	1.024	1.211	1.114	1.029	0.96	1.06	1.266	0.838	0.874	0.809	0.956	0.88	0.813	0.758	0.837	98	102.2	94.5	111.8	92.3	102.8	95	88.6	97.9	116.9	High	High	High	High	High	High
High	Master Protein	M9PBZ2	RNA-binding protein 9, isoform J OS=Drosophila melanogaster GN=Rbp9 PE=4 SV=1	0	58.489	21	12	59	10	1	684	71.2	9.52	143.93	12	0	1.089	1.008	1.102	1.104	1.029	1.032	1.045	0.974	1.147	0.949	0.879	0.961	0.963	0.897	0.9	0.912	0.85	103.4	95.8	104.6	104.9	95	97.7	98	99.3	92.5	108.9	High	High	High	High	High	High
High	Master Protein	Q9V535	RNA-binding protein 8A OS=Drosophila melanogaster GN=tsu PE=1 SV=1	0	39.046	32	7	37	7	1	165	19	5.27	85.24	7	0	1.094	1.032	0.891	1.106	1.016	1.008	0.9	1.019	1.094	0.999	0.943	0.814	1.011	0.928	0.921	0.822	0.931	107.6	101.6	87.7	108.9	98.4	100	99.2	88.6	100.3	107.7	High	High	High	High	High	High
High	Master Protein	M9PCV2	RNA-binding protein 6, isoform G OS=Drosophila melanogaster GN=Rbp6 PE=4 SV=1	0	58.779	39	10	63	4	1	371	40.2	7.55	163.39	10	5	1.367	1.34	1.228	1.434	1.443	1.303	1.235	1.364	1.207	1.133	1.111	1.018	1.188	1.196	1.08	1.023	1.131	105.8	103.7	95.1	111	77.4	111.7	100.8	95.6	105.6	93.4	High	High	High	High	High	High
High	Master Protein	M9NDB5	RNA-binding protein 6, isoform F OS=Drosophila melanogaster GN=Rbp6 PE=4 SV=1	0	39.029	44	7	43	1	1	225	23.7	9.04	117.79	7	0	1.579	1.353	1.3	1.294	1.479	1.36	1.347	1.424	1.073	1.471	1.261	1.211	1.207	1.379	1.268	1.256	1.328	119.5	102.4	98.4	98	75.7	112	103	102	107.8	81.2	High	High	High	High	High	High
High	Master Protein	B7Z063	RNA-binding protein 6, isoform D OS=Drosophila melanogaster GN=Rbp6 PE=4 SV=1	0	38.713	60	7	44	1	1	162	17.9	7.37	119.68	7	0	1.771	1.59	1.414	1.483	1.707	1.425	1.369	1.456	1.543	1.147	1.03	0.916	0.961	1.106	0.924	0.887	0.943	120	107.7	95.8	100.5	67.8	115.6	96.6	92.8	98.6	104.6	High	High	High	High	High	High
High	Master Protein	Q9W4D2	RNA-binding protein 4F OS=Drosophila melanogaster GN=Rnp4F PE=1 SV=1	0	96.631	32	23	55	23	1	941	106.7	5.11	133.23	23	0	0.853	0.935	0.875	0.951	0.901	0.918	0.926	0.945	1.034	0.826	0.905	0.846	0.919	0.871	0.888	0.896	0.914	91.4	100.2	93.7	101.8	107.1	96.5	98.3	99.1	101.2	110.7	High	High	High	High	High	High
High	Master Protein	X2JC79	RNA-binding protein 2, isoform D OS=Drosophila melanogaster GN=Rbp2 PE=1 SV=1	0	103.119	48	18	129	18	1	388	41.7	9.79	312.66	18	0	1.007	1.04	0.889	1.103	0.943	1.048	0.88	1.014	1.031	0.977	1.009	0.863	1.07	0.915	1.017	0.854	0.984	101.2	104.5	89.3	110.7	100.4	94.7	105.3	88.4	101.9	103.6	High	High	High	High	High	High
High	Master Protein	Q02427	RNA-binding protein 1 OS=Drosophila melanogaster GN=Rbp1 PE=2 SV=3	0	29.987	29	5	43	1	1	144	16	9.98	102.53	5	0	1.148	1.087	0.993	1.185	1.094	1.114	0.986	1.078	1.089	1.054	0.998	0.912	1.088	1.004	1.023	0.905	0.99	106.5	100.9	92.2	110	92.8	101.5	103.4	91.5	100.1	101.1	High	High	High	High	High	High
High	Master Protein	Q9W261	RNA polymerase-associated protein Rtf1 OS=Drosophila melanogaster GN=Rtf1 PE=1 SV=1	0	17.457	8	4	11	4	1	775	87.5	8.53	24.38	4	0	0.993	1.06	0.938	1.094	1.099	1.033	0.918	0.995	1.147	0.866	0.924	0.818	0.954	0.958	0.901	0.8	0.868	96.6	103.1	91.3	106.5	97.3	106.9	100.5	89.3	96.9	111.6	High	High	High	High	High	High
High	Master Protein	Q9VLR5	RNA polymerase II transcriptional coactivator OS=Drosophila melanogaster GN=Ssb-c31a PE=2 SV=1	0	24.504	51	6	23	6	1	110	12.2	9.17	60.88	6	0	0.784	0.719	0.85	0.82	0.815	0.777	0.82	0.718	1.083	0.724	0.664	0.785	0.758	0.753	0.718	0.757	0.663	93.5	85.7	101.3	97.8	119.3	97.3	92.6	97.8	85.6	129.1	High	High	High	High	High	High
High	Master Protein	M9PFV9	RNA polymerase II elongation factor, isoform B OS=Drosophila melanogaster GN=TfIIS PE=4 SV=1	0	28.273	23	5	18	5	1	313	34.3	9.06	42.83	5	0	1.078	0.984	0.93	1.082	1.054	1.008	0.895	1.027	1.019	1.058	0.966	0.913	1.062	1.034	0.99	0.879	1.007	107	97.7	92.3	107.3	99.2	104.6	100.1	88.8	101.9	101.1	High	High	High	High	High	High
Medium	Master Protein	Q9VW51	RNA polymerase II elongation factor Ell OS=Drosophila melanogaster GN=Ell PE=1 SV=3	0.039	2.096	1	1	2	1	1	1059	114.8	9.31	2.2	1	0	0.919	0.916	0.615	0.742	0.692	0.611	0.677	0.79	0.884	1.039	1.037	0.696	0.84	0.783	0.692	0.766	0.894	117.1	116.8	78.4	94.6	127.5	88.2	77.9	86.3	100.7	112.6	High	High	High	High	High	High
High	Master Protein	Q9W3C1	RNA cytidine acetyltransferase OS=Drosophila melanogaster GN=l(1)G0020 PE=1 SV=2	0	34.068	9	9	14	9	1	1008	112.8	8.53	32.02	9	0	0.965	1.139	0.993	1.14	0.879	1.072	0.816	1.036	1.086	0.888	1.049	0.914	1.05	0.809	0.987	0.752	0.954	95.3	112.5	98.1	112.6	98.7	86.8	105.9	80.6	102.3	107.3	High	High	High	High	High	High
High	Master Protein	O77264	RNA 3'-terminal phosphate cyclase OS=Drosophila melanogaster GN=CG4061 PE=2 SV=1	0.01	3.77	4	1	1	1	1	361	39.5	9.23	2.06	1	0	1.349	1.363	1.303	0.925	1.437	1.296	1.635	1.447	1.473	0.916	0.925	0.885	0.628	0.976	0.88	1.11	0.983	102	103	98.5	69.9	75.6	108.6	98	123.6	109.4	111.3	High	High	High	High	High	High
High	Master Protein	Q9VBU2	RIO kinase 2 OS=Drosophila melanogaster GN=RIOK2 PE=4 SV=1	0.009	4.059	3	1	1	1	1	538	61.4	5.38	2.61	1	0	0.598	0.984	0.915	0.799	0.5	0.846	0.843	0.87	0.598	0.999	1.645	1.53	1.336	0.836	1.414	1.41	1.454	75.2	123.7	115.1	100.5	125.8	62.9	106.3	106	109.4	75.2	High	High	High	High	High	High
High	Master Protein	Q9VS46	RINT1-like protein OS=Drosophila melanogaster GN=Rint1 PE=2 SV=2	0	36.979	15	11	24	10	1	724	83.5	6.76	51.98	11	1	1.156	1.152	1.012	1.095	1.146	1.09	1.052	1.157	0.985	1.173	1.169	1.027	1.111	1.163	1.107	1.068	1.175	106.6	106.2	93.3	100.9	92.2	105.6	100.5	97	106.7	90.8	High	High	High	High	High	High
High	Master Protein	A0A0B4JDC9	RIM-binding protein, isoform F OS=Drosophila melanogaster GN=Rbp PE=1 SV=1	0	53.795	10	14	31	14	1	1844	193.9	6.76	77.22	14	0	0.913	0.952	0.931	1.162	0.953	0.943	0.93	1.003	1.407	0.649	0.676	0.661	0.825	0.677	0.67	0.661	0.713	89.6	93.4	91.3	114	98.1	93.5	92.5	91.2	98.4	138.1	High	High	High	High	High	High
High	Master Protein	X2JEL4	Ric8a, isoform B OS=Drosophila melanogaster GN=ric8a PE=4 SV=1	0	47.176	34	14	31	14	1	573	65.6	5.38	63.39	14	0	1.181	1.204	1.109	1.219	1.189	1.189	1.133	1.195	1.115	1.059	1.08	0.994	1.093	1.066	1.067	1.016	1.071	102.4	104.4	96.1	105.7	86.7	103.1	103.1	98.2	103.6	96.7	High	High	High	High	High	High
High	Master Protein	E1JGP2	RIC-3, isoform N OS=Drosophila melanogaster GN=RIC-3 PE=1 SV=1	0	49.754	33	12	32	2	1	474	51.8	6.28	65.66	12	8	0.86	0.973	1.016	0.932	0.985	0.965	1.022	1.061	0.968	0.888	1.005	1.049	0.963	1.017	0.996	1.055	1.096	87.9	99.5	103.8	95.3	102.2	100.7	98.6	104.4	108.5	99	High	High	High	High	High	High
High	Master Protein	E1JGP4	RIC-3, isoform M OS=Drosophila melanogaster GN=RIC-3 PE=1 SV=1	0	46.291	37	11	29	1	1	425	46.5	5.87	57.15	11	0																												High	High	High	High	High	High
High	Master Protein	Q7JMZ0	RIC (Ras which interacts with Calmodulin) OS=Drosophila melanogaster GN=Ric PE=2 SV=1	0	22.181	20	5	14	5	1	264	30	8.75	36.87	5	0	0.958	1.017	0.966	1.072	0.991	0.976	0.97	0.944	1.063	0.902	0.957	0.909	1.009	0.933	0.919	0.913	0.888	96.2	102.2	97	107.7	100.4	99.6	98	97.4	94.8	106.7	High	High	High	High	High	High
High	Master Protein	Q95RV5	Ribulose-phosphate 3-epimerase OS=Drosophila melanogaster GN=CG1364 PE=1 SV=1	0	38.84	41	5	30	5	1	221	24.2	5.4	79.51	5	0	1.274	1.18	1.22	1.097	1.237	1.112	1.178	1.103	0.932	1.367	1.266	1.31	1.177	1.328	1.193	1.264	1.184	112.4	104.1	107.7	96.8	88.2	109.2	98.1	104	97.3	82.2	High	High	High	High	High	High
High	Master Protein	Q9VCX4	Ribosome-releasing factor 2, mitochondrial OS=Drosophila melanogaster GN=EF-G2 PE=2 SV=3	0	20.08	10	6	11	6	1	740	81.9	6.02	29.56	6	0	0.975	1.107	0.96	1.093	1.025	1.038	0.962	1	1.128	0.864	0.981	0.851	0.968	0.909	0.921	0.853	0.886	94.8	107.6	93.4	106.2	97.2	99.7	100.9	93.5	97.2	109.6	High	High	High	High	High	High
High	Master Protein	Q9VEB3	Ribosome production factor 2 homolog OS=Drosophila melanogaster GN=Non3 PE=2 SV=3	0	36.296	36	10	24	10	1	320	36.5	10.26	50.61	10	0	0.851	1.099	0.831	1.018	0.789	1.009	0.824	0.985	0.948	0.897	1.159	0.876	1.073	0.832	1.064	0.869	1.038	91	117.5	88.8	108.8	106.9	84.4	107.9	88.1	105.3	101.4	High	High	High	High	High	High
High	Master Protein	Q9VKQ3	Ribosome biogenesis protein WDR12 homolog OS=Drosophila melanogaster GN=CG6724 PE=2 SV=1	0	44.726	35	11	22	11	1	420	47.2	5.38	56.83	11	0	0.854	0.91	0.894	0.964	0.842	0.932	0.811	0.972	1.021	0.836	0.891	0.876	0.944	0.824	0.913	0.794	0.952	92.8	98.9	97.2	104.8	108.7	91.5	101.3	88.1	105.7	111	High	High	High	High	High	High
High	Master Protein	Q9VZE6	Ribosome biogenesis protein BRX1 homolog OS=Drosophila melanogaster GN=CG11583 PE=2 SV=2	0	26.675	29	8	17	8	1	359	41.6	9.89	32.93	8	0	0.731	1.069	0.8	0.951	0.807	0.962	0.844	0.968	0.923	0.792	1.158	0.867	1.03	0.875	1.042	0.914	1.049	80.7	118	88.4	105	110.4	89.2	106.3	93.2	106.9	101.9	High	High	High	High	High	High
High	Master Protein	Q7K0Y1	Ribosome biogenesis protein BOP1 homolog OS=Drosophila melanogaster GN=CG5033 PE=2 SV=1	0	44.012	19	12	28	12	1	784	90.4	5.88	72.7	12	0	0.794	1.008	0.918	0.897	0.764	0.944	0.858	0.931	0.963	0.824	1.047	0.953	0.931	0.793	0.98	0.891	0.966	87.4	111.1	101.2	98.8	110.2	84.2	104	94.5	102.6	106.1	High	High	High	High	High	High
High	Master Protein	Q7K2B0	Ribosomal RNA-processing protein 8 OS=Drosophila melanogaster GN=CG7137 PE=1 SV=1	0.001	10.584	11	4	7	4	1	358	40.3	9.57	9.88	4	0	0.933	0.94	0.931	0.958	0.859	1.075	0.854	0.935	0.989	0.943	0.95	0.941	0.969	0.868	1.086	0.863	0.945	98.4	99.2	98.3	101.2	105.6	90.7	113.4	90.1	98.7	104.4	High	High	High	High	High	High
High	Master Protein	Q9W4J5	Ribosomal RNA small subunit methyltransferase NEP1 OS=Drosophila melanogaster GN=CG3527 PE=3 SV=2	0.009	3.79	4	1	2	1	1	252	28.3	8.68	5.93	1	0	1.06	1.321	1.213	1.059	0.898	1.091	0.952	1.011	0.838	1.265	1.578	1.448	1.264	1.072	1.303	1.137	1.207	101.5	126.5	116.2	101.4	95.8	86	104.5	91.2	96.8	80.2	High	High	High	High	High	High
High	Master Protein	Q9VJZ7	Ribosomal RNA processing protein 1 homolog OS=Drosophila melanogaster GN=Nnp-1 PE=1 SV=1	0	20.95	14	7	11	7	1	687	78.9	9.2	18.51	7	0	0.874	1.075	0.92	0.943	0.853	0.984	0.855	0.962	0.932	0.938	1.153	0.987	1.011	0.915	1.055	0.917	1.032	93	114.4	97.9	100.3	106.4	90.7	104.7	90.9	102.4	99.2	High	High	High	High	High	High
High	Master Protein	Q94533	Ribosomal protein S6 kinase OS=Drosophila melanogaster GN=S6k PE=1 SV=2	0	34.91	19	9	28	9	1	490	55.4	6.04	71.84	9	0	1.115	1.147	0.972	1.094	1.003	1.16	0.933	1.08	0.964	1.158	1.19	1.009	1.136	1.041	1.204	0.968	1.121	106.6	109.6	92.9	104.5	95.5	95.8	110.8	89.1	103.2	92	High	High	High	High	High	High
High	Master Protein	Q9VR61	Ribosomal protein S6 kinase II, isoform A OS=Drosophila melanogaster GN=S6kII PE=4 SV=1	0	26.475	12	7	14	7	1	911	100.4	6.96	34.27	7	0	0.931	1.118	1.067	1.188	1.153	1.057	1.103	1.106	1.17	0.796	0.955	0.912	1.015	0.985	0.903	0.943	0.945	85.5	102.6	98	109	91.8	105.9	97	101.3	101.5	107.4	High	High	High	High	High	High
High	Master Protein	X2JKU5	Ribosomal protein S5a, isoform B OS=Drosophila melanogaster GN=RpS5a PE=3 SV=1	0	63.611	41	10	75	10	1	228	25.4	8.63	196.26	10	0	1.325	1.15	1.199	1.165	1.047	1.117	1.107	1.009	0.933	1.421	1.233	1.285	1.249	1.122	1.197	1.187	1.081	119.9	104.1	108.5	105.4	90.5	94.7	101.1	100.2	91.3	84.4	High	High	High	High	High	High
High	Master Protein	Q9VDH8	Ribosomal protein S30, isoform A OS=Drosophila melanogaster GN=RpS30 PE=1 SV=1	0	11.616	14	3	13	3	1	132	14.6	10.05	32.01	3	0	1.31	1.179	1.103	1.175	1.026	1.073	1.066	1.099	0.961	1.364	1.228	1.149	1.223	1.068	1.117	1.11	1.145	119.2	107.3	100.4	106.9	91	93.3	97.6	97	100	87.4	High	High	High	High	High	High
High	Master Protein	G3M3A2	Ribosomal protein S3, isoform B OS=Drosophila melanogaster GN=RpS3 PE=1 SV=1	0	99.914	73	20	266	20	1	246	27.5	9.39	686.15	20	0	1.154	1.036	1.069	1.031	0.951	1.026	0.999	1.003	0.919	1.256	1.127	1.163	1.122	1.034	1.116	1.087	1.091	113.3	101.7	104.9	101.2	98.2	93.3	100.7	98.1	98.4	90.2	High	High	High	High	High	High
High	Master Protein	M9PB84	Ribosomal protein S2, isoform B OS=Drosophila melanogaster GN=RpS2 PE=3 SV=1	0	105.556	60	16	217	16	1	267	28.9	10.15	638.79	16	0	1.267	1.141	1.147	1.164	1.053	1.135	1.08	1.098	0.936	1.354	1.219	1.226	1.244	1.125	1.213	1.154	1.173	115	103.5	104.1	105.6	90.7	95.6	103	98	99.6	84.9	High	High	High	High	High	High
High	Master Protein	A1Z8U9	Ribosomal protein S11, isoform B OS=Drosophila melanogaster GN=RpS11 PE=1 SV=1	0	29.85	36	7	55	3	1	154	18.1	11.12	125.77	7	0	1.152	1.254	1.246	1.055	1.051	1.263	1.249	1.159	1.066	1.08	1.176	1.169	0.989	0.985	1.185	1.171	1.087	100.2	109.1	108.4	91.8	87	91.4	109.9	108.6	100.9	92.8	High	High	High	High	High	High
High	Master Protein	X2JDU0	Ribosomal protein L9, isoform C OS=Drosophila melanogaster GN=RpL9 PE=4 SV=1	0	69.597	54	10	124	10	1	190	21.4	9.69	293.66	10	0	1.241	1.102	1.088	1.114	1.038	1.103	1.021	1.09	0.926	1.341	1.19	1.175	1.203	1.121	1.191	1.103	1.177	115.8	102.8	101.5	103.9	93.2	96.8	102.9	95.2	101.6	86.3	High	High	High	High	High	High
High	Master Protein	X2JCS6	Ribosomal protein L7A, isoform E OS=Drosophila melanogaster GN=RpL7A PE=4 SV=1	0	68.603	39	13	136	12	1	271	30.7	10.71	383.34	13	0	1.176	1.036	1.102	1.056	0.82	1.036	1.027	0.992	0.777	1.513	1.334	1.418	1.359	1.056	1.333	1.322	1.277	117.3	103.4	110	105.3	99.8	81.8	103.4	102.5	99	77.5	High	High	High	High	High	High
High	Master Protein	X2J5G6	Ribosomal protein L7, isoform B OS=Drosophila melanogaster GN=RpL7 PE=4 SV=1	0	93.248	56	17	179	17	1	252	29.5	10.89	476.07	17	0	1.156	1.122	1.157	1.087	0.868	1.042	1.062	1.057	0.822	1.406	1.365	1.408	1.323	1.056	1.268	1.292	1.286	111.4	108.1	111.6	104.8	96.4	83.7	100.5	102.4	101.9	79.2	High	High	High	High	High	High
High	Master Protein	M9PHM6	Ribosomal protein L18, isoform B OS=Drosophila melanogaster GN=RpL18 PE=4 SV=1	0	44.242	42	7	115	7	1	188	21.7	11.53	328.92	7	0	1.03	0.981	1.096	0.99	0.83	0.923	1.043	1.036	0.91	1.132	1.077	1.204	1.087	0.912	1.014	1.146	1.138	104.7	99.7	111.4	100.6	101.6	84.4	93.8	106	105.3	92.5	High	High	High	High	High	High
High	Master Protein	A8Y560	Ribosomal protein L15 OS=Drosophila melanogaster GN=RpL15 PE=1 SV=2	0	49.69	47	10	89	10	1	204	24.3	11.47	207.03	10	0	1.149	0.809	1.345	0.945	0.759	0.932	1.287	0.959	0.727	1.581	1.113	1.851	1.299	1.045	1.283	1.77	1.319	115.9	81.6	135.7	95.3	100.9	76.6	94.1	129.8	96.7	73.3	High	High	High	High	High	High
High	Master Protein	A0A0B4LGZ5	Ribosomal protein L11, isoform B OS=Drosophila melanogaster GN=RpL11 PE=1 SV=1	0	32.146	38	7	71	7	1	184	21.1	10.02	178.69	7	0	1.124	0.972	1.043	1.003	0.888	0.99	0.98	0.83	0.873	1.287	1.113	1.194	1.149	1.017	1.134	1.122	0.95	115.8	100.2	107.5	103.4	103	91.5	102	101	85.6	90	High	High	High	High	High	High
High	Master Protein	Q9VLK2	Ribosomal L1 domain-containing protein CG13096 OS=Drosophila melanogaster GN=CG13096 PE=1 SV=1	0	85.622	32	22	66	22	1	681	74.3	8.51	143.29	22	0	0.934	1.128	0.936	1.095	0.839	1.082	0.9	1.016	0.966	0.966	1.167	0.968	1.134	0.868	1.12	0.932	1.051	94.3	114	94.6	110.7	101.1	84.8	109.4	91	102.6	97.6	High	High	High	High	High	High
High	Master Protein	Q8MLS2	Ribose-5-phosphate isomerase, isoform B OS=Drosophila melanogaster GN=Rpi PE=1 SV=3	0	63.064	49	9	72	9	1	241	26.5	5.88	183.77	9	0	1.211	1.197	1.207	1.059	1.114	1.147	1.229	1.053	1.041	1.163	1.149	1.159	1.016	1.07	1.102	1.18	1.011	107.5	106.3	107.2	94	88.8	99	101.9	109.2	93.5	92.5	High	High	High	High	High	High
High	Master Protein	P48591	Ribonucleoside-diphosphate reductase large subunit OS=Drosophila melanogaster GN=RnrL PE=1 SV=2	0.001	7.567	5	3	4	3	1	812	91.9	7.46	2.55	3	0	1.712	0.798	0.988	0.944	0.921	0.846	0.737	0.904	0.938	1.825	0.851	1.054	1.006	0.982	0.902	0.786	0.963	174.9	81.5	101	96.4	102.2	94.1	86.5	75.3	92.3	95.8	High	High	High	High	High	High
High	Master Protein	Q8MKW7	Ribonuclease Z, mitochondrial OS=Drosophila melanogaster GN=JhI-1 PE=2 SV=2	0	17.521	9	5	10	5	1	766	85.4	6.99	17.57	5	0	1.055	1.103	1.123	1.101	1.237	1.058	1.042	1.108	1.039	1.016	1.062	1.081	1.06	1.191	1.018	1.003	1.067	97.1	101.5	103.4	101.3	92	113.8	97.3	95.9	102	95.6	High	High	High	High	High	High
High	Master Protein	Q9VSC3	Ribonuclease X25 OS=Drosophila melanogaster GN=RNaseX25 PE=1 SV=1	0	21.195	14	5	31	5	1	325	37.5	5.25	71.27	5	0	0.446	0.466	0.421	0.506	0.505	0.459	0.442	0.608	0.938	0.475	0.497	0.449	0.54	0.539	0.49	0.471	0.648	76.9	80.5	72.7	87.4	172.7	87.3	79.3	76.3	105	162	High	High	High	High	High	High
High	Master Protein	Q7JY33	Ribonuclease H1 OS=Drosophila melanogaster GN=rnh1 PE=1 SV=1	0.01	3.723	5	1	1	1	1	333	37.1	8.66	2.57	1	0																												High	High	High	High	High	High
High	Master Protein	A4V3H1	Ribonuclear protein at 97D, isoform F OS=Drosophila melanogaster GN=Rb97D PE=4 SV=1	0	24.769	14	7	17	7	1	471	51.4	9.06	33.39	7	0	0.91	1.007	0.888	1.066	0.918	0.975	0.823	0.999	1.024	0.889	0.983	0.867	1.041	0.896	0.951	0.803	0.975	94.7	104.8	92.4	110.9	104.1	95.5	101.4	85.6	104	106.6	High	High	High	High	High	High
High	Master Protein	O77425	Ribokinase OS=Drosophila melanogaster GN=EG:115C2.1 PE=2 SV=1	0	17.645	19	5	14	5	1	304	31.6	6.05	51.04	5	0	1.242	1.059	1.018	1.011	1.065	1	0.98	1.029	0.981	1.266	1.08	1.037	1.03	1.085	1.02	0.999	1.049	119.6	102	98	97.3	96.3	102.5	96.3	94.4	99.1	94.5	High	High	High	High	High	High
High	Master Protein	Q94913	Rhythmically expressed gene 5 protein OS=Drosophila melanogaster GN=Reg-5 PE=2 SV=2	0.001	7.759	6	1	4	1	1	288	31.6	8.46	8.14	1	0	0.711	0.849	0.917	0.814	0.848	0.81	0.915	0.841	1.023	0.695	0.83	0.897	0.795	0.829	0.792	0.895	0.822	81.4	97.2	105.1	93.2	114.6	97.2	92.8	104.9	96.4	117.2	High	High	High	High	High	High
High	Master Protein	Q94915	Rhythmically expressed gene 2 protein OS=Drosophila melanogaster GN=Reg-2 PE=2 SV=1	0	82.323	65	13	89	13	1	260	30.1	7.78	223.42	13	0	1.3	1.142	0.868	1.073	1.208	1.119	0.872	1.072	0.923	1.408	1.236	0.94	1.162	1.308	1.212	0.945	1.161	122.9	107.9	82.1	101.5	94.5	114.2	105.8	82.5	101.4	87.3	High	High	High	High	High	High
High	Master Protein	A8DZ20	Rho-type guanine nucleotide exchange factor, isoform D OS=Drosophila melanogaster GN=RtGEF PE=1 SV=2	0	18.459	8	6	14	6	1	973	106	8.4	29.45	6	0	1.022	1.1	1.109	1.089	1.091	1.065	1.079	1.022	1.026	0.996	1.071	1.081	1.061	1.063	1.038	1.051	0.996	96.4	103.7	104.6	102.7	94.3	102.8	100.5	101.8	96.4	96.8	High	High	High	High	High	High
High	Master Protein	A1Z8R8	Rhomboid-like protein OS=Drosophila melanogaster GN=rho-7 PE=3 SV=1	0.003	6.137	7	2	4	2	1	351	38.9	9.85	6.13	2	0	0.991	0.948	0.925	0.96	0.963	0.931	0.996	0.868	1.058	0.937	0.896	0.874	0.907	0.91	0.88	0.941	0.821	102.8	98.4	95.9	99.6	103.7	99.9	96.6	103.3	90.1	109.8	High	High	High	High	High	High
High	Master Protein	Q9VYW6	Rhomboid-like protein OS=Drosophila melanogaster GN=rho-4 PE=1 SV=2	0	18.369	15	4	11	4	1	417	48	5.95	23.45	4	0	0.838	0.772	0.901	0.887	0.9	0.77	0.99	0.93	1.003	0.836	0.77	0.898	0.885	0.898	0.768	0.987	0.928	93.3	85.9	100.2	98.7	111.2	100.1	85.7	110.1	103.5	111.5	High	High	High	High	High	High
High	Master Protein	X2J5R5	Rhodopsin 5, isoform B OS=Drosophila melanogaster GN=Rh5 PE=3 SV=1	0	12.427	14	6	8	6	1	382	42.7	7.75	16.27	6	0	0.808	1.012	0.766	0.912	0.757	1.059	0.699	0.964	1.141	0.708	0.886	0.671	0.799	0.664	0.928	0.612	0.844	88.6	111	84	100.1	109.7	83.1	116.1	76.7	105.7	125.2	High	High	High	High	High	High
High	Master Protein	Q9VXE3	Rho-associated protein kinase OS=Drosophila melanogaster GN=Rok PE=1 SV=1	0	36.832	9	13	19	13	1	1390	160.2	6.51	43.96	13	0	1.158	0.978	0.998	0.976	1.079	0.971	0.981	1.039	1.075	1.078	0.91	0.928	0.908	1.004	0.904	0.913	0.967	112.9	95.3	97.3	95.2	97.5	105.2	94.7	95.7	101.4	104.8	High	High	High	High	High	High
High	Master Protein	Q9W0S2	Rho guanine nucleotide exchange factor 3, isoform L OS=Drosophila melanogaster GN=RhoGEF3 PE=4 SV=5	0.001	9.362	1	2	4	2	1	3519	383.8	9.09	9.21	2	0	1.012	1.054	1.112	0.968	1.059	1.065	1.107	1.027	1.037	0.976	1.016	1.072	0.934	1.021	1.027	1.068	0.991	96.9	100.9	106.5	92.7	95.8	101.4	102	106	98.4	99.3	High	High	High	High	High	High
High	Master Protein	A1ZAN6	Rho guanine nucleotide exchange factor 2, isoform D OS=Drosophila melanogaster GN=RhoGEF2 PE=1 SV=1	0	43.001	6	13	24	13	1	2559	280.6	6.77	48.25	13	0	1.032	1.044	1.04	1.038	1.107	1.033	0.971	1.067	1.112	0.928	0.939	0.935	0.934	0.995	0.929	0.873	0.959	98.8	100	99.6	99.4	95.7	106	98.9	93	102.1	106.5	High	High	High	High	High	High
High	Master Protein	Q9VTU3	Rho GTPase-activating protein 68F OS=Drosophila melanogaster GN=RhoGAP68F PE=1 SV=1	0	32.999	22	8	16	8	1	476	54.9	5.08	41.41	8	0	0.884	0.872	0.923	0.832	0.96	0.819	0.919	0.927	0.948	0.932	0.92	0.974	0.877	1.012	0.864	0.97	0.978	97.3	96	101.7	91.5	110.1	105.6	90.2	101.2	102	104.4	High	High	High	High	High	High
High	Master Protein	Q9V9S7	Rho GTPase-activating protein 100F OS=Drosophila melanogaster GN=RhoGAP100F PE=1 SV=2	0	56.579	12	16	33	16	1	1866	198.2	9.61	66.94	16	0	0.985	1.104	1.019	1.238	1.043	1.053	1.022	1.109	1.444	0.682	0.765	0.706	0.857	0.722	0.729	0.708	0.768	89.4	100.2	92.5	112.4	90.8	94.6	95.6	92.8	100.7	131.1	High	High	High	High	High	High
High	Master Protein	M9PHV3	Rho GTPase activating protein p190, isoform F OS=Drosophila melanogaster GN=RhoGAPp190 PE=1 SV=1	0	74.845	11	16	45	16	1	1621	185.1	5.5	108.54	16	0	1.021	1.034	0.954	1.117	0.978	1.022	0.932	1.045	1.121	0.911	0.923	0.851	0.997	0.873	0.912	0.832	0.933	99.9	101.1	93.3	109.2	97.8	95.7	100	91.1	102.2	109.6	High	High	High	High	High	High
High	Master Protein	M9PFL1	Rho GTPase activating protein at 71E, isoform G OS=Drosophila melanogaster GN=RhoGAP71E PE=1 SV=1	0	17.062	15	6	10	6	1	454	49.9	9.63	17.65	6	0	1.05	0.969	1.001	0.982	0.988	0.947	1.122	0.99	1.01	1.04	0.96	0.991	0.973	0.979	0.938	1.111	0.981	104.4	96.3	99.5	97.6	99.4	98.2	94.2	111.5	98.5	100.4	High	High	High	High	High	High
High	Master Protein	X2JC00	Rho GTPase activating protein at 1A, isoform E OS=Drosophila melanogaster GN=RhoGAP1A PE=1 SV=1	0	52.806	12	14	21	14	1	1404	155.6	7.15	46.3	14	0	1.097	1.091	0.982	1.081	1.053	1.007	1.011	1.039	1.072	1.022	1.017	0.916	1.008	0.982	0.939	0.943	0.969	105.1	104.6	94.1	103.7	95.8	100.9	96.5	96.9	99.6	102.8	High	High	High	High	High	High
High	Master Protein	X2JEI9	Rho GTPase activating protein at 19D, isoform D OS=Drosophila melanogaster GN=RhoGAP19D PE=1 SV=1	0	13.07	2	4	4	4	1	2206	232.2	8.91	7.85	4	0	0.978	1.045	1.116	1.077	1.147	1.041	1.005	1.092	0.999	0.979	1.047	1.118	1.078	1.148	1.042	1.007	1.094	93.1	99.5	106.3	102.5	95.2	109.2	99.1	95.7	104	95.1	High	High	High	High	High	High
High	Master Protein	Q9VWL7	Rho GTPase activating protein at 18B, isoform C OS=Drosophila melanogaster GN=RhoGAP18B PE=4 SV=2	0.003	6.23	2	2	2	1	1	1317	147.3	6.89	4.78	2	1	0.974	0.96	0.956	0.855	0.89	0.978	1.081	0.895	1.1	0.885	0.872	0.869	0.777	0.809	0.889	0.983	0.813	100.5	99.1	98.7	88.2	103.2	91.9	101	111.6	92.3	113.5	High	High	High	High	High	High
High	Master Protein	Q9VX92	Rho GTPase activating protein at 15B, isoform C OS=Drosophila melanogaster GN=RhoGAP15B PE=1 SV=3	0	18.05	5	6	7	6	1	1552	174.2	6.29	11.45	6	0	1.033	0.972	1.05	0.896	0.907	0.886	1.032	0.852	0.945	1.093	1.028	1.111	0.948	0.96	0.937	1.092	0.901	107.9	101.5	109.7	93.6	104.4	94.8	92.5	107.8	89	98.7	High	High	High	High	High	High
High	Master Protein	Q9VSL8	Rhea, isoform B OS=Drosophila melanogaster GN=rhea PE=1 SV=1	0	464.315	40	88	405	88	1	2836	306.8	6.21	982.1	88	0	0.967	0.955	0.955	0.935	0.965	0.939	0.93	1.001	0.959	1.009	0.996	0.996	0.975	1.006	0.979	0.97	1.044	100.7	99.4	99.4	97.3	104.1	100.4	97.7	96.9	104.2	99.8	High	High	High	High	High	High
High	Master Protein	Q9V3G8	RH73259p OS=Drosophila melanogaster GN=BG:DS00180.2 PE=2 SV=1	0	183.951	72	28	369	28	1	373	43	8.06	929.43	28	0	1.144	1.765	2.136	1.56	1.13	1.55	2.342	1.177	1.025	1.116	1.722	2.084	1.522	1.102	1.512	2.285	1.148	77.1	119	144.1	105.2	67.4	76.2	104.5	158	79.4	69.1	High	High	High	High	High	High
High	Master Protein	Q9VBI3	RH72336p OS=Drosophila melanogaster GN=Vps2 PE=1 SV=1	0	26.074	22	8	39	7	1	256	27.3	5.66	81.22	8	0	0.846	0.774	0.844	0.836	0.839	0.834	0.834	0.843	0.985	0.859	0.785	0.857	0.848	0.852	0.846	0.846	0.856	98	89.6	97.8	96.8	115.8	97.2	96.5	96.5	97.6	114.1	High	High	High	High	High	High
High	Master Protein	Q8SXE1	RH69521p OS=Drosophila melanogaster GN=CG17572 PE=2 SV=1	0	22.014	17	6	17	6	1	385	41.4	7.01	37.47	6	0	0.507	0.695	0.718	0.699	0.57	0.68	0.751	0.677	0.83	0.611	0.838	0.866	0.842	0.688	0.82	0.905	0.816	71.1	97.6	100.8	98.1	140.3	80	95.4	105.3	95	116.4	High	High	High	High	High	High
High	Master Protein	Q9VXV6	RH68403p OS=Drosophila melanogaster GN=Scamp PE=1 SV=1	0	23.594	17	6	31	6	1	343	38.5	5.19	63.47	6	0	1.002	0.965	0.729	1.03	0.963	1.036	0.824	1.067	1.139	0.879	0.847	0.64	0.904	0.845	0.909	0.724	0.937	102.7	98.9	74.8	105.5	102.5	98.7	106.2	84.5	109.4	116.8	High	High	High	High	High	High
High	Master Protein	Q9VX14	RH64870p OS=Drosophila melanogaster GN=Ucp4A PE=1 SV=1	0	18.495	21	5	14	5	1	340	37.1	9.52	33.46	5	0	0.88	1.039	0.874	0.943	0.953	1.025	0.901	1.02	0.944	0.932	1.101	0.926	0.999	1.01	1.086	0.955	1.081	91.8	108.5	91.2	98.4	104.4	99.5	107	94.1	106.5	98.5	High	High	High	High	High	High
Medium	Master Protein	Q9VLE1	RH63449p OS=Drosophila melanogaster GN=CG13108 PE=2 SV=1	0.03	2.429	4	1	1	1	1	233	26.9	4.94	2.2	1	0	0.773	1.006	1.047	1.253	1.089	1.162	0.877	1.179	1.418	0.545	0.709	0.738	0.884	0.768	0.819	0.619	0.831	71.5	93.1	96.9	116	92.6	100.8	107.5	81.2	109.1	131.3	High	High	High	High	High	High
High	Master Protein	Q9VMM9	RH61964p OS=Drosophila melanogaster GN=CG11147 PE=2 SV=2	0	25.168	13	8	20	8	1	711	79.6	5.71	45.95	8	0	0.953	0.931	1.053	1.034	1.372	0.958	1.023	1.139	1.013	0.941	0.919	1.04	1.021	1.355	0.946	1.011	1.125	91	88.8	100.6	98.7	95.5	131	91.5	97.7	108.8	96.7	High	High	High	High	High	High
High	Master Protein	Q9W4V3	RH61722p OS=Drosophila melanogaster GN=CG14419 PE=2 SV=1	0.01	3.667	6	1	1	1	1	195	21	9.69	2.94	1	0	0.615	0.654	0.316	0.621	0.943	0.636	0.423	1.105	0.908	0.677	0.721	0.348	0.683	1.039	0.701	0.466	1.217	85.1	90.6	43.8	85.9	138.5	130.6	88.1	58.6	153	125.7	High	High	High	High	High	High
High	Master Protein	Q7JRA7	RH60267p OS=Drosophila melanogaster GN=CG15096 PE=1 SV=1	0	30.767	11	6	24	6	1	475	51.9	7.78	42.65	6	0	0.923	1.129	0.767	0.971	1.078	1.123	0.856	1.091	1.044	0.883	1.081	0.734	0.93	1.032	1.075	0.819	1.044	92.4	113.2	76.8	97.3	100.2	108	112.5	85.7	109.3	104.6	High	High	High	High	High	High
High	Master Protein	Q9VJ74	RH55640p OS=Drosophila melanogaster GN=CG10333 PE=1 SV=2	0	49.373	20	15	34	15	1	822	94.5	9.47	80.4	15	0	0.958	0.913	0.901	1.01	0.924	0.943	0.847	0.93	1.109	0.864	0.823	0.813	0.91	0.833	0.851	0.763	0.838	100.5	95.8	94.5	105.9	104.9	96.9	98.9	88.8	97.5	116.3	High	High	High	High	High	High
High	Master Protein	Q9VJQ3	RH54244p OS=Drosophila melanogaster GN=yellow-c PE=1 SV=3	0	104.644	50	17	143	16	1	438	49.2	5.36	383.32	17	1	1.044	0.747	0.915	0.82	1.175	0.762	0.92	0.859	0.896	1.164	0.833	1.021	0.915	1.311	0.85	1.027	0.958	114.2	81.7	100.2	89.8	109.4	128.6	83.4	100.7	94	98.1	High	High	High	High	High	High
High	Master Protein	Q9VKM8	RH51633p OS=Drosophila melanogaster GN=CG33129 PE=1 SV=1	0	69.48	47	10	169	1	1	237	25.8	9.74	469.6	10	0	1.866	1.315	1.261	1.66	1.369	1.504	1.256	1.289	0.995	1.875	1.321	1.267	1.669	1.376	1.512	1.263	1.295	138.1	97.3	93.3	122.8	74	101.3	111.3	93	95.4	73.6	High	High	High	High	High	High
High	Master Protein	Q9W1R0	RH49821p OS=Drosophila melanogaster GN=yellow-d2 PE=2 SV=1	0	28.633	15	6	23	6	1	412	46.4	5.92	81.02	6	0	1.117	1.479	0.474	1.297	1.102	1.308	0.457	1.244	0.904	1.235	1.636	0.525	1.435	1.218	1.447	0.506	1.376	107.5	142.5	45.7	125	96.3	106.1	126	44	119.8	87.1	High	High	High	High	High	High
High	Master Protein	Q9VS11	RH48616p OS=Drosophila melanogaster GN=CG14823 PE=2 SV=1	0	12.688	15	4	10	4	1	263	29.7	6.95	18.6	4	0	1.047	1.375	0.985	1.193	1.1	1.358	1.232	1.057	0.877	1.193	1.567	1.123	1.359	1.254	1.547	1.404	1.204	93.3	122.5	87.8	106.3	89.1	98	121	109.8	94.1	78.2	High	High	High	High	High	High
High	Master Protein	Q9VCR9	RH48101p OS=Drosophila melanogaster GN=CG17121 PE=1 SV=1	0	94.88	58	15	101	15	1	361	39.4	9.1	245.41	15	0	0.843	0.864	0.789	0.929	0.925	0.869	0.852	0.964	1.005	0.839	0.86	0.785	0.925	0.921	0.865	0.848	0.959	93.3	95.5	87.3	102.8	110.6	102.4	96.1	94.3	106.6	111.1	High	High	High	High	High	High
High	Master Protein	Q9VHE5	RH48056p OS=Drosophila melanogaster GN=RpL34b PE=1 SV=1	0	24.1	30	6	70	3	1	168	18.4	11.52	117.91	6	3	1.068	0.849	1.046	0.903	0.667	0.857	0.924	0.858	0.646	1.654	1.315	1.62	1.397	1.033	1.327	1.431	1.328	121.1	96.3	118.6	102.4	113.4	75.6	97.2	104.8	97.3	73.2	High	High	High	High	High	High
High	Master Protein	A1Z9W2	RH47216p OS=Drosophila melanogaster GN=CG33506-RA PE=2 SV=1	0	26.439	27	6	19	6	1	320	36.4	9.38	41.58	6	0	1.179	1.01	0.861	1	1.105	1.01	0.93	0.954	0.923	1.277	1.094	0.932	1.083	1.196	1.094	1.008	1.033	118.2	101.3	86.3	100.3	100.3	110.8	101.3	93.3	95.6	92.6	High	High	High	High	High	High
High	Master Protein	Q9VU75	RH45712p OS=Drosophila melanogaster GN=CG14109 PE=1 SV=1	0	13.988	21	5	14	5	1	243	27.2	4.78	23.47	5	0	0.964	0.942	1.012	0.959	0.889	1.091	1.049	1.116	0.891	1.082	1.057	1.136	1.076	0.998	1.224	1.177	1.252	97.3	95	102.1	96.8	100.9	89.7	110	105.8	112.6	89.9	High	High	High	High	High	High
High	Master Protein	Q9VZ01	RH44935p OS=Drosophila melanogaster GN=CG11752 PE=1 SV=1	0	15.314	19	2	32	2	1	109	10.9	9.61	78.67	2	0	0.911	1.026	1.027	1.074	1.011	1.092	1.065	1.052	1.088	0.837	0.943	0.944	0.987	0.929	1.003	0.978	0.967	88	99.2	99.3	103.8	96.7	97.8	105.5	102.9	101.7	105.2	High	High	High	High	High	High
Low	Master Protein	Q9VQ86	RH44874p OS=Drosophila melanogaster GN=CG15385 PE=2 SV=1	0.11	1.447	3	1	1	1	1	587	65	7.78	0	1	0	0.921	1.478	1.077	0.832	0.634	0.748	1.166	0.94	0.763	1.206	1.936	1.41	1.09	0.831	0.98	1.527	1.231	96.3	154.6	112.6	87.1	104.6	66.3	78.3	121.9	98.3	79.9	High	High	High	High	High	High
High	Master Protein	Q9VGS3	RH44771p OS=Drosophila melanogaster GN=SdhC PE=1 SV=2	0	26.338	23	5	43	5	1	171	18.5	9.31	102.74	5	0	0.919	1.01	1.008	1.056	1.072	1.107	1.043	1.135	1.062	0.865	0.951	0.949	0.994	1.009	1.042	0.982	1.069	88.3	97	96.8	101.4	96	102.9	106.4	100.2	109	102	High	High	High	High	High	High
High	Master Protein	Q7JX95	RH42110p OS=Drosophila melanogaster GN=CG11123 PE=1 SV=1	0.001	7.733	4	2	3	2	1	665	75.7	7.11	8.86	2	0	0.895	1.276	1.175	0.928	0.758	1.112	0.917	1.084	0.921	0.972	1.386	1.276	1.008	0.823	1.207	0.996	1.177	88.9	126.8	116.7	92.2	99.4	75.3	110.5	91.1	107.7	91.5	High	High	High	High	High	High
High	Master Protein	Q9VZJ8	RH40737p OS=Drosophila melanogaster GN=CG11594 PE=1 SV=1	0	94	37	19	88	19	1	548	59.6	7.01	211.68	19	0	1.151	1.249	1.023	1.113	1.139	1.194	0.981	1.16	0.952	1.209	1.313	1.075	1.17	1.197	1.255	1.031	1.219	105	113.9	93.3	101.6	91.2	103.9	108.9	89.5	105.8	86.8	High	High	High	High	High	High
High	Master Protein	Q9VLI9	RH40237p OS=Drosophila melanogaster GN=Trs23 PE=1 SV=1	0	28.992	35	7	13	7	1	219	24.7	5.44	34.04	7	0	1.236	1.026	1.064	1.006	1.282	1.03	1.07	1.071	1.019	1.213	1.006	1.044	0.987	1.257	1.011	1.05	1.051	114.4	94.9	98.5	93.1	92.6	118.6	95.4	99.1	99.2	94.3	High	High	High	High	High	High
High	Master Protein	A4V4W0	RH38069p1 OS=Drosophila melanogaster GN=stnA PE=1 SV=1	0	93.185	27	20	61	20	1	850	93.1	4.56	169.24	20	0	0.938	1.064	1.067	1.31	1.091	1.077	1.081	1.134	1.477	0.635	0.72	0.722	0.887	0.738	0.729	0.732	0.767	83.5	94.6	94.9	116.6	89	97	95.9	96.2	100.9	131.4	High	High	High	High	High	High
High	Master Protein	Q9VDB8	RH37844p OS=Drosophila melanogaster GN=CG17298 PE=2 SV=1	0	15.99	38	1	5	1	1	95	9.9	11.27	16.8	1	0	1.512	2.074	2.783	1.255	1.002	1.471	2.51	1.81	0.915	1.654	2.268	3.043	1.372	1.095	1.608	2.744	1.978	92.6	127	170.4	76.8	61.2	61.3	90.1	153.7	110.8	56	High	High	High	High	High	High
High	Master Protein	Q9VAD7	RH37294p OS=Drosophila melanogaster GN=CG15522 PE=2 SV=1	0	11.617	16	3	6	3	1	173	19.8	7.9	8.63	3	0	0.847	1.076	1.091	1.052	0.945	1.052	0.997	1.026	1.279	0.662	0.842	0.853	0.823	0.739	0.822	0.779	0.803	81.7	103.9	105.3	101.5	96.5	91.1	101.5	96.2	99	123.4	High	High	High	High	High	High
High	Master Protein	Q9VU35	RH34413p OS=Drosophila melanogaster GN=CG11267 PE=1 SV=1	0	37.092	66	7	117	7	1	103	11	9.09	314.47	7	0	1.28	1.24	1.055	1.167	1.234	1.213	0.961	1.128	1.039	1.232	1.194	1.016	1.123	1.188	1.167	0.925	1.085	113.1	109.6	93.3	103.1	88.4	109.1	107.2	84.9	99.6	91.8	High	High	High	High	High	High
High	Master Protein	Q9VTY5	RH33377p OS=Drosophila melanogaster GN=CG10646 PE=1 SV=1	0	12.107	10	3	6	3	1	383	43.1	5.52	12.77	3	0	0.992	1	1.072	0.943	1.055	1.008	1.068	0.962	1.058	0.938	0.945	1.013	0.891	0.997	0.953	1.01	0.909	97.7	98.4	105.5	92.9	98.4	103.8	99.3	105.2	94.7	104.2	High	High	High	High	High	High
High	Master Protein	D0Z748	RH33260p OS=Drosophila melanogaster GN=CG11073-RA PE=1 SV=1	0	76.462	50	13	76	1	1	454	47.4	5.81	185.87	13	0	0.597	0.647	0.749	0.687	0.619	0.619	0.602	0.594	0.91	0.656	0.711	0.823	0.755	0.68	0.68	0.662	0.653	85	92.1	106.7	97.8	142.4	88.1	88.1	85.7	84.6	129.5	High	High	High	High	High	High
[truncated: 5,194 more rows]
[truncated: 5 more columns]
